# Supplementary material for: FOXD1 and Gal-3 Form a Positive Regulatory Loop to Regulate Lung Cancer Aggressiveness
Source: Cancers (Basel). 2019 Nov 28;11(12):1897. doi: 10.3390/cancers11121897 (PMC6966623; doi:10.3390/cancers11121897)
Supplement: Supplementary file 1 [file cancers-11-01897-s001.zip]

Archive with 5 entries (4 files):
- cancers-644902-supplementary/Supplementary/
- cancers-644902-supplementary/Supplementary/Cancers-644902-Supplement information.docx
- cancers-644902-supplementary/Supplementary/Table S1-FOXD1 microarray complete list of overlapping genes.xlsx
- cancers-644902-supplementary/Supplementary/Table S2-Gal-3 microarray complete list of overlapping genes.xlsx
- cancers-644902-supplementary/Supplementary/WB Raw data.pdf
