# Supplementary material for: FOXD1 and Gal-3 Form a Positive Regulatory Loop to Regulate Lung Cancer Aggressiveness
Source: Cancers (Basel). 2019 Nov 28;11(12):1897. doi: 10.3390/cancers11121897 (PMC6966623; doi:10.3390/cancers11121897)
Supplement: Supplementary file 1 [file cancers-11-01897-s001.zip › cancers-644902-supplementary/Supplementary/Table S1-FOXD1 microarray complete list of overlapping genes.xlsx]

## Sheet: CL1-0 FOXD1 v.s. Vector control
Probe Set ID	Regulation	Ford change	Log 2	Gene Symbol
AFFX-M27830_5_at	up	5.02558	2.32929
1405_i_at	up	60.3048	5.9142	CCL5
200606_at	down	-5.54305	-2.47068	DSP
200621_at	up	16.3085	4.02755	CSRP1
200660_at	up	20.929	4.38743	S100A11
200800_s_at	down	-7.11036	-2.82992	HSPA1A///HSPA1B
200920_s_at	up	15.9778	3.998	BTG1
200921_s_at	up	6.01831	2.58936	BTG1
200940_s_at	down	-5.66509	-2.5021	RERE
200965_s_at	down	-16.6382	-4.05643	ABLIM1
200974_at	up	6.96133	2.79936	ACTA2
200983_x_at	up	5.6304	2.49324	CD59
200984_s_at	up	7.27048	2.86205	CD59
200985_s_at	up	7.28348	2.86463	CD59
201067_at	up	5.60126	2.48575	PSMC2
201105_at	up	11.2738	3.49491	LGALS1
201129_at	up	6.77259	2.75971	SRSF7
201131_s_at	down	-212.068	-7.72838	CDH1
201141_at	down	-235.041	-7.87677	GPNMB
201169_s_at	down	-24.1574	-4.59439	BHLHE40
201185_at	up	27.1495	4.76285	HTRA1
201200_at	down	-12.3192	-3.62283	CREG1
201236_s_at	down	-20.0569	-4.32603	BTG2
201289_at	up	7.86931	2.97624	CYR61
201295_s_at	down	-10.0007	-3.32203	WSB1
201310_s_at	down	-5.53953	-2.46976	NREP
201313_at	up	20.8064	4.37895	ENO2
201341_at	up	34.0361	5.08899	ENC1
201389_at	up	6.86546	2.77936	ITGA5
201416_at	down	-28.2353	-4.81943	SOX4
201417_at	down	-20.4136	-4.35146	SOX4
201422_at	down	-7.73028	-2.95052	IFI30
201427_s_at	down	-22.2368	-4.47488	SEPP1
201430_s_at	down	-5.24019	-2.38962	DPYSL3
201466_s_at	up	18.731	4.22736	JUN
201471_s_at	up	5.27682	2.39967	SQSTM1
201474_s_at	up	12.7278	3.66991	ITGA3
201506_at	up	76.5673	6.25866	TGFBI
201522_x_at	down	-42.7603	-5.4182	SNRPN///SNURF
201565_s_at	down	-19.1311	-4.25785	ID2
201566_x_at	down	-21.4679	-4.42411	ID2
201586_s_at	up	5.42957	2.44084	SFPQ///SFPQ
201645_at	up	78.8958	6.30188	TNC
201666_at	up	100.333	6.64866	TIMP1
201667_at	down	-179.718	-7.48959	GJA1
201744_s_at	down	-175.71	-7.45706	LUM
201839_s_at	down	-278.026	-8.11907	EPCAM
201841_s_at	down	-6.993	-2.80591	HSPB1
201852_x_at	down	-257.614	-8.00907	COL3A1
201858_s_at	down	-6.64361	-2.73197	SRGN
201859_at	down	-5.36034	-2.42233	SRGN
201884_at	down	-76.7627	-6.26233	CEACAM5
201926_s_at	down	-5.2813	-2.40089	CD55
201955_at	up	613.391	9.26066	CCNC
201983_s_at	up	8.70624	3.12205	EGFR
201984_s_at	up	7.0907	2.82593	EGFR
202007_at	up	25.986	4.69966	NID1
202016_at	up	11.6012	3.5362	MEST
202071_at	up	23.2143	4.53694	SDC4
202132_at	up	7.08716	2.82521	WWTR1
202133_at	up	5.97059	2.57787	WWTR1
202203_s_at	down	-13.4799	-3.75274	AMFR
202207_at	up	5.4633	2.44977	ARL4C
202213_s_at	down	-6.77854	-2.76098	CUL4B
202242_at	down	-17.1961	-4.10401	TSPAN7
202267_at	up	40.0897	5.32516	LAMC2
202295_s_at	down	-5.89821	-2.56028	CTSH
202310_s_at	down	-11.3716	-3.50737	COL1A1
202319_at	up	5.2611	2.39536	SENP6
202341_s_at	down	-6.96394	-2.7999	TRIM2
202342_s_at	down	-20.5614	-4.36187	TRIM2
202369_s_at	up	6.94293	2.79554	TRAM2
202388_at	down	-5.92364	-2.56648	RGS2
202450_s_at	down	-6.1017	-2.60921	CTSK
202454_s_at	down	-13.2549	-3.72845	ERBB3
202478_at	down	-8.47791	-3.08371	TRIB2
202497_x_at	down	-12.1741	-3.60574	SLC2A3
202498_s_at	down	-18.8164	-4.23392	SLC2A3
202507_s_at	up	5.68776	2.50786	SNAP25
202508_s_at	up	7.38221	2.88405	SNAP25
202517_at	down	-5.30402	-2.40709	CRMP1
202546_at	down	-82.0103	-6.35773	VAMP8
202551_s_at	up	15.2348	3.9293	CRIM1
202552_s_at	up	13.9304	3.80017	CRIM1
202565_s_at	up	6.10455	2.60988	SVIL
202581_at	down	-8.45396	-3.07963	HSPA1A///HSPA1B
202598_at	up	15.3625	3.94134	S100A13
202627_s_at	up	136.799	7.09591	SERPINE1
202628_s_at	up	10.9534	3.45331	SERPINE1
202638_s_at	up	7.63618	2.93285	ICAM1
202647_s_at	up	12.031	3.58868	NRAS
202660_at	up	8.42017	3.07385	ITPR2
202661_at	up	6.03503	2.59336	ITPR2
202662_s_at	up	10.1526	3.34377	ITPR2
202664_at	up	6.53848	2.70895	WIPF1
202685_s_at	up	6.44092	2.68727	AXL
202686_s_at	up	128.896	7.01007	AXL
202687_s_at	down	-10.9362	-3.45104	TNFSF10
202688_at	down	-22.912	-4.51803	TNFSF10
202712_s_at	down	-5.605	-2.48671	CKMT1A///CKMT1B
202742_s_at	up	5.04406	2.33459	PRKACB
202766_s_at	up	32.5154	5.02305	FBN1
202780_at	up	40.4273	5.33726	OXCT1
202783_at	up	17.2977	4.11251	NNT
202784_s_at	up	20.1002	4.32914	NNT
202794_at	up	36.734	5.19904	INPP1
202833_s_at	up	31.6361	4.9835	SERPINA1
202863_at	up	54.7123	5.77379	SP100
202864_s_at	up	78.6861	6.29804	SP100
202887_s_at	up	5.36204	2.42278	DDIT4
202888_s_at	up	6.34962	2.66667	ANPEP
202903_at	up	6.58134	2.71838	LSM5
202935_s_at	up	8.00712	3.00128	SOX9
202936_s_at	up	10.8795	3.44353	SOX9
202954_at	up	126.914	6.98771	UBE2C
202974_at	up	13.8574	3.79259	MPP1
202998_s_at	up	28.5763	4.83674	LOXL2
203122_at	up	6.03552	2.59348	TRAPPC12
203139_at	down	-66.5441	-6.05624	DAPK1
203140_at	down	-6.58396	-2.71896	BCL6
203153_at	up	47.6072	5.57311	IFIT1
203158_s_at	down	-10.4781	-3.38931	GLS
203159_at	down	-6.12289	-2.61421	GLS
203178_at	down	-14.1444	-3.82216	GATM
203180_at	down	-5.36471	-2.4235	ALDH1A3
203186_s_at	down	-19.2152	-4.26418	S100A4
203202_at	up	7.17739	2.84346	KRR1
203299_s_at	up	5.1171	2.35533	AP1S2
203300_x_at	up	6.45634	2.69072	AP1S2
203304_at	down	-5.60501	-2.48672	BAMBI
203320_at	up	5.39987	2.43292	SH2B3
203323_at	up	320.343	8.32348	CAV2
203324_s_at	up	533.548	9.05948	CAV2
203329_at	down	-7.51453	-2.90968	PTPRM
203372_s_at	up	5.46382	2.44991	SOCS2
203373_at	up	5.67675	2.50506	SOCS2
203382_s_at	down	-14.2546	-3.83336	APOE
203408_s_at	up	23.506	4.55496	SATB1
203434_s_at	up	5.94953	2.57278	MME
203440_at	up	19.5394	4.28831	CDH2
203474_at	down	-9.68706	-3.27606	IQGAP2
203485_at	up	24.8534	4.63537	RTN1
203504_s_at	up	47.7275	5.57675	ABCA1
203505_at	up	50.9496	5.671	ABCA1
203567_s_at	up	25.2086	4.65585	TRIM38
203568_s_at	up	10.4321	3.38296	TRIM38
203570_at	up	32.4719	5.02112	LOXL1
203595_s_at	up	29.4241	4.87893	IFIT5
203596_s_at	up	18.9252	4.24224	IFIT5
203603_s_at	up	26.6201	4.73444	ZEB2
203604_at	down	-6.14931	-2.62042	ZNF516
203610_s_at	up	16.7636	4.06726	TRIM38
203632_s_at	down	-12.8262	-3.68102	GPRC5B
203638_s_at	down	-7.87353	-2.97701	FGFR2
203641_s_at	down	-5.32559	-2.41294	COBLL1
203642_s_at	down	-5.45049	-2.44639	COBLL1
203665_at	down	-6.03183	-2.59259	HMOX1
203708_at	down	-11.3223	-3.50109	PDE4B
203726_s_at	down	-5.91574	-2.56456	LAMA3
203753_at	up	13.5917	3.76466	TCF4
203757_s_at	down	-41.7883	-5.38503	CEACAM6
203799_at	up	86.6475	6.43709	CD302///LY75-CD302
203806_s_at	down	-5.76596	-2.52756	FANCA
203817_at	down	-7.90352	-2.9825	GUCY1B3
203823_at	up	5.08305	2.34569	RGS3
203853_s_at	down	-7.34278	-2.87633	GAB2
203881_s_at	down	-26.7531	-4.74163	DMD
203895_at	up	7.27733	2.86341	PLCB4
203896_s_at	up	7.67384	2.93995	PLCB4
203913_s_at	down	-6.20095	-2.63249	HPGD
203917_at	down	-14.8114	-3.88863	CXADR
203929_s_at	down	-6.71135	-2.7466	MAPT
203939_at	up	546.164	9.09319	NT5E
203961_at	down	-8.27721	-3.04914	NEBL
203962_s_at	down	-7.02919	-2.81336	NEBL
203964_at	up	91.5789	6.51694	NMI
203987_at	up	224.537	7.81081	FZD6
203998_s_at	up	13.1695	3.71912	SYT1
203999_at	up	9.9778	3.31872	SYT1
204019_s_at	down	-23.8283	-4.57461	SH3YL1
204032_at	up	9.63949	3.26896	BCAR3
204035_at	up	26.7864	4.74343	SCG2
204040_at	down	-28.0475	-4.8098	RNF144A
204042_at	down	-9.67599	-3.27441	WASF3
204044_at	down	-48.4192	-5.59751	LOC105369247///QPRT
204058_at	up	81.9177	6.3561	ME1
204059_s_at	up	42.0898	5.3954	ME1
204062_s_at	up	6.50412	2.70135	ULK2
204063_s_at	up	5.09858	2.35009	ULK2
204069_at	down	-15.1094	-3.91738	MEIS1
204070_at	up	5.34423	2.41798	RARRES3
204072_s_at	down	-8.02154	-3.00388	FRY
204114_at	up	6.15483	2.62172	NID2
204115_at	up	257.843	8.01035	GNG11
204154_at	up	47.7275	5.57675	CDO1
204158_s_at	up	7.56853	2.92001	TCIRG1
204160_s_at	down	-19.4736	-4.28345	ENPP4
204161_s_at	down	-12.7326	-3.67045	ENPP4
204172_at	down	-5.69668	-2.51012	CPOX
204187_at	down	-6.61205	-2.7251	GMPR
204199_at	down	-5.51624	-2.46368	RALGPS1
204222_s_at	up	23.2143	4.53694	GLIPR1
204224_s_at	down	-6.14372	-2.61911	GCH1
204236_at	up	14.5027	3.85825	FLI1
204260_at	up	13.0684	3.70801	CHGB
204284_at	up	18.3974	4.20143	PPP1R3C
204285_s_at	up	5.61045	2.48812	PMAIP1
204286_s_at	up	6.22072	2.63708	PMAIP1
204298_s_at	up	6.08759	2.60587	LOX
204310_s_at	up	7.42225	2.89186	NPR2
204321_at	down	-13.3293	-3.73652	NEO1
204324_s_at	down	-5.88852	-2.55791	GOLIM4
204326_x_at	up	6.624	2.7277	MT1X
204351_at	down	-9.51774	-3.25062	S100P
204352_at	up	24.9147	4.63893	TRAF5
204379_s_at	down	-25.1392	-4.65187	FGFR3
204388_s_at	down	-10.0499	-3.32911	MAOA
204389_at	down	-13.0906	-3.71046	MAOA
204401_at	up	13.7811	3.78462	KCNN4
204412_s_at	down	-18.0585	-4.1746	NEFH
204416_x_at	down	-6.31418	-2.6586	APOC1
204417_at	up	95.4754	6.57706	GALC
204420_at	up	137.085	7.09892	FOSL1
204421_s_at	up	14.1372	3.82142	FGF2
204422_s_at	up	25.2495	4.65818	FGF2
204454_at	down	-44.572	-5.47807	LDOC1
204466_s_at	down	-403.526	-8.65652	SNCA
204467_s_at	down	-45.0994	-5.49504	SNCA
204469_at	up	13.7263	3.77887	PTPRZ1
204470_at	up	9.93761	3.3129	CXCL1
204475_at	up	23.175	4.5345	MMP1
204483_at	down	-17.5318	-4.1319	ENO3
204484_at	down	-7.17597	-2.84317	PIK3C2B
204489_s_at	up	109.528	6.77516	CD44
204490_s_at	up	143.042	7.1603	CD44
204525_at	up	6.80836	2.76731	PHF14
204529_s_at	down	-13.2894	-3.73221	TOX
204533_at	up	34.309	5.10051	CXCL10
204567_s_at	down	-47.4656	-5.56881	ABCG1
204584_at	down	-8.02687	-3.00484	L1CAM
204595_s_at	up	80.4134	6.32936	STC1
204596_s_at	up	6.52806	2.70666	STC1
204597_x_at	up	153.642	7.26343	STC1
204612_at	up	8.26877	3.04767	PKIA
204621_s_at	down	-13.2402	-3.72685	NR4A2
204622_x_at	down	-14.4928	-3.85727	NR4A2
204637_at	down	-5.86516	-2.55217	CGA
204642_at	up	7.75186	2.95454	S1PR1
204646_at	up	61.268	5.93706	DPYD
204653_at	up	5.03611	2.33231	TFAP2A
204655_at	up	44.3461	5.47073	CCL5
204656_at	up	5.5154	2.46347	SHB
204663_at	up	35.0717	5.13224	ME3
204667_at	down	-21.5626	-4.43046	FOXA1
204679_at	down	-6.9004	-2.78668	KCNK1
204682_at	up	13.173	3.71951	LTBP2
204688_at	up	245.723	7.94089	SGCE
204698_at	up	9.50749	3.24906	ISG20
204717_s_at	down	-9.46839	-3.24312	SLC29A2
204734_at	up	6.27186	2.64889	KRT15
204747_at	up	16.4648	4.04132	IFIT3
204749_at	down	-58.7962	-5.87765	NAP1L3
204780_s_at	up	74.5382	6.21991	FAS
204781_s_at	up	12.8403	3.68261	FAS
204790_at	up	11.3976	3.51065	SMAD7
204794_at	down	-8.45034	-3.07901	DUSP2
204823_at	up	22.5466	4.49484	NAV3
204844_at	up	9.64181	3.2693	ENPEP
204863_s_at	up	6.35904	2.66881	IL6ST
204872_at	down	-7.43172	-2.8937	TLE4
204881_s_at	up	5.72346	2.51689	UGCG
204894_s_at	down	-10.1153	-3.33846	AOC3
204912_at	down	-9.33284	-3.22232	IL10RA
204950_at	up	8.94859	3.16166	CARD8
204953_at	up	16.2047	4.01834	SNAP91
204967_at	down	-6.60111	-2.72271	SHROOM2
204971_at	down	-7.30324	-2.86854	CSTA
204975_at	down	-5.76058	-2.52622	EMP2
204984_at	down	-10.0016	-3.32215	GPC4
205016_at	up	11.5705	3.53238	TGFA
205029_s_at	down	-99.0886	-6.63065	FABP7
205030_at	down	-179.972	-7.49162	FABP7
205032_at	down	-5.2699	-2.39778	ITGA2
205076_s_at	down	-6.3952	-2.67699	MTMR11
205080_at	down	-33.154	-5.05111	RARB
205081_at	up	25.558	4.6757	CRIP1
205083_at	up	10.4558	3.38623	AOX1
205141_at	down	-11.5729	-3.53268	ANG
205158_at	down	-6.69455	-2.74299	RNASE4
205174_s_at	up	76.4628	6.25669	QPCT
205222_at	up	7.34904	2.87756	EHHADH
205226_at	down	-7.5173	-2.91021	PDGFRL
205227_at	up	8.05826	3.01047	IL1RAP
205229_s_at	up	61.8417	5.95051	COCH
205239_at	down	-5.7219	-2.51649	AREG
205328_at	up	5.80181	2.5365	CLDN10
205347_s_at	down	-9.75487	-3.28612	TMSB15A
205364_at	up	9.39921	3.23254	ACOX2
205366_s_at	down	-74.2493	-6.21431	HOXB6
205376_at	up	9.93406	3.31238	INPP4B
205379_at	up	9.20193	3.20194	CBR3
205382_s_at	down	-5.0963	-2.34945	CFD
205414_s_at	down	-22.6269	-4.49997	ARHGAP44
205466_s_at	down	-7.80021	-2.96351	HS3ST1
205479_s_at	up	327.714	8.35629	PLAU
205486_at	up	5.79166	2.53398	TESK2
205498_at	down	-16.4795	-4.0426	GHR
205500_at	up	10.189	3.34894	C5
205501_at	up	5.38042	2.42772	PDE10A
205514_at	up	10.2041	3.35108	ZNF415
205517_at	down	-13.4853	-3.75332	GATA4
205534_at	down	-19.7978	-4.30727	PCDH7
205535_s_at	down	-29.4125	-4.87836	PCDH7
205544_s_at	down	-6.5363	-2.70847	CR2
205555_s_at	down	-5.40423	-2.43409	MSX2
205559_s_at	down	-11.7754	-3.55771	PCSK5
205560_at	down	-5.83093	-2.54373	PCSK5
205578_at	down	-11.6818	-3.5462	ROR2
205591_at	down	-20.0008	-4.32198	OLFM1
205593_s_at	down	-9.28196	-3.21443	PDE9A
205600_x_at	down	-5.95157	-2.57327	HOXB5
205601_s_at	down	-8.58172	-3.10127	HOXB5
205603_s_at	down	-50.7731	-5.66599	DIAPH2
205608_s_at	up	7.17898	2.84378	ANGPT1
205609_at	up	28.414	4.82853	ANGPT1
205625_s_at	down	-156.8	-7.29279	CALB1
205626_s_at	down	-210.774	-7.71955	CALB1
205627_at	down	-11.6696	-3.54469	CDA
205637_s_at	down	-7.15618	-2.83919	SH3GL3
205640_at	up	9.91954	3.31027	ALDH3B1
205642_at	up	8.29604	3.05242	CNTRL
205659_at	down	-11.996	-3.58448	HDAC9
205660_at	up	19.7376	4.30288	OASL
205680_at	up	10.657	3.41373	MMP10
205694_at	down	-9.51355	-3.24998	TYRP1
205709_s_at	down	-9.41397	-3.2348	CDS1
205726_at	down	-9.38034	-3.22964	DIAPH2
205728_at	down	-9.25876	-3.21082	TENM1
205729_at	up	6.14021	2.61829	OSMR
205741_s_at	up	11.1935	3.48459	DTNA
205743_at	up	5.88479	2.55699	STAC
205751_at	down	-14.2277	-3.83063	SH3GL2
205756_s_at	up	8.04434	3.00797	F8
205758_at	down	-10.2791	-3.36164	CD8A
205768_s_at	up	5.64327	2.49653	SLC27A2
205775_at	up	15.3283	3.93813	FAM50B
205778_at	down	-6.92753	-2.79234	KLK7
205790_at	down	-5.30108	-2.40629	SKAP1
205826_at	down	-6.80874	-2.76739	MYOM2
205829_at	down	-9.6967	-3.27749	HSD17B1
205884_at	up	18.0386	4.17301	ITGA4
205885_s_at	up	17.0818	4.09439	ITGA4
205896_at	up	11.4505	3.51734	SLC22A4
205932_s_at	down	-8.20369	-3.03627	MSX1
205935_at	down	-6.46471	-2.69258	FOXF1
205943_at	down	-10.9015	-3.44645	TDO2
205959_at	up	5.362	2.42277	MMP13
205961_s_at	up	50.9156	5.67004	PSIP1
205966_at	down	-5.75244	-2.52417	TAF13
205968_at	down	-8.87169	-3.14921	KCNS3
205975_s_at	down	-20.4985	-4.35745	HOXD1
205980_s_at	down	-69.9401	-6.12805	ARHGAP8///PRR5-ARHGAP8
205990_s_at	down	-43.0078	-5.42653	WNT5A
205992_s_at	up	12.1792	3.60635	IL15
206017_at	down	-5.44198	-2.44413	KIAA0319
206023_at	up	9.64357	3.26957	NMU
206034_at	up	6.11818	2.6131	SERPINB8
206042_x_at	down	-50.2718	-5.65168	SNRPN///SNURF
206082_at	down	-13.3472	-3.73846	HCP5
206084_at	up	7.2904	2.866	PTPRR
206100_at	up	5.86972	2.55329	CPM
206104_at	down	-37.066	-5.21203	ISL1
206112_at	up	16.9539	4.08355	ANKRD7
206116_s_at	up	5.96423	2.57634	TPM1
206117_at	up	6.36128	2.66932	TPM1
206155_at	down	-10.7629	-3.428	ABCC2
206157_at	up	124.929	6.96496	PTX3
206170_at	up	27.8556	4.7999	ADRB2
206172_at	up	149.946	7.2283	IL13RA2
206189_at	down	-7.21488	-2.85098	UNC5C
206204_at	down	-24.936	-4.64016	GRB14
206205_at	up	6.08189	2.60452	MPHOSPH9
206232_s_at	up	16.898	4.07878	B4GALT6
206233_at	up	29.6826	4.89155	B4GALT6
206240_s_at	up	5.13799	2.3612	ZNF136
206291_at	down	-308.002	-8.2668	NTS
206295_at	down	-89.3809	-6.4819	IL18
206300_s_at	up	25.1382	4.65181	PTHLH
206307_s_at	up	7.09062	2.82591	FOXD1
206310_at	down	-6.61804	-2.7264	SPINK2
206331_at	down	-5.3974	-2.43226	CALCRL
206340_at	up	6.03503	2.59336	NR1H4
206348_s_at	down	-6.69241	-2.74253	PDK3
206354_at	down	-26.1063	-4.70632	SLCO1B3
206366_x_at	up	5.55851	2.4747	XCL1
206375_s_at	down	-11.6765	-3.54554	HSPB3
206381_at	down	-10.9178	-3.44861	SCN2A
206382_s_at	up	95.2589	6.57378	BDNF
206414_s_at	up	22.0132	4.4603	ASAP2
206417_at	down	-7.00552	-2.80849	CNGA1
206424_at	down	-13.559	-3.76118	CYP26A1
206440_at	down	-7.76111	-2.95626	LIN7A
206456_at	down	-26.8938	-4.7492	GABRA5
206461_x_at	up	6.57326	2.71661	MT1H
206474_at	up	10.6929	3.41859	CDK17
206488_s_at	down	-5.05797	-2.33856	CD36
206489_s_at	down	-6.2788	-2.65049	DLGAP1
206542_s_at	up	5.33985	2.4168	SMARCA2
206544_x_at	up	7.83904	2.97068	SMARCA2
206546_at	up	11.5185	3.52588	SYCP2
206552_s_at	up	10.8966	3.44581	TAC1
206584_at	up	8.32804	3.05798	LY96
206632_s_at	down	-333.938	-8.38343	APOBEC3B
206634_at	down	-22.4538	-4.48889	SIX3
206640_x_at	up	592.045	9.20956	GAGE12B///GAGE12C///GAGE12D///GAGE12E///GAGE12F///GAGE12G///GAGE12H///GAGE12I///GAGE2A///GAGE2C///GAGE2D///GAGE2E///GAGE4///GAGE5///GAGE6///GAGE7///GAGE8
206659_at	down	-15.4281	-3.94749
206687_s_at	down	-45.7884	-5.51691	PTPN6
206693_at	up	39.5029	5.30389	IL7
206710_s_at	down	-45.6273	-5.51183	EPB41L3
206785_s_at	down	-9.08156	-3.18294	KLRC1///KLRC2
206822_s_at	down	-6.80418	-2.76642	L3MBTL1
206857_s_at	down	-5.22159	-2.38449	FKBP1B
206884_s_at	down	-62.2754	-5.96059	SCEL
206907_at	down	-14.5846	-3.86638	TNFSF9
206950_at	up	8.83372	3.14302	SCN9A
206973_at	down	-19.9841	-4.32078	PPFIA2
207002_s_at	up	5.11036	2.35342	PLAGL1
207064_s_at	down	-5.61493	-2.48927	AOC2
207069_s_at	down	-7.86513	-2.97547	SMAD6
207086_x_at	up	540.017	9.07686	GAGE1///GAGE12B///GAGE12C///GAGE12D///GAGE12E///GAGE12F///GAGE12G///GAGE12H///GAGE12I///GAGE12J///GAGE13///GAGE2A///GAGE2B///GAGE2C///GAGE2D///GAGE2E///GAGE4///GAGE5///GAGE6///GAGE7///GAGE8
207111_at	down	-8.96166	-3.16377	ADGRE1
207180_s_at	up	7.1104	2.82993	HTATIP2
207194_s_at	down	-9.38521	-3.23039	ICAM4
207233_s_at	down	-55.7358	-5.80053	MITF
207238_s_at	down	-5.57923	-2.48007	PTPRC
207247_s_at	down	-8.20876	-3.03716	ZFX///ZFY
207281_x_at	down	-5.1952	-2.37718	VCX2
207304_at	up	6.12048	2.61365	ZNF45
207373_at	down	-5.36034	-2.42233	HOXD10
207381_at	down	-14.888	-3.89608	ALOX12B
207397_s_at	down	-17.4633	-4.12625	HOXD13
207417_s_at	up	10.7136	3.42137	ZNF177///ZNF559-ZNF177
207524_at	down	-5.44147	-2.444	ST7///ST7-OT3
207610_s_at	down	-6.82481	-2.77079	ADGRE2
207643_s_at	up	59.4357	5.89326	TNFRSF1A
207663_x_at	up	308.741	8.27025	GAGE3
207698_at	down	-5.75605	-2.52508	LINC01558
207739_s_at	up	658.96	9.36405	GAGE1///GAGE12D///GAGE12F///GAGE12G///GAGE12I///GAGE12J///GAGE13///GAGE2A///GAGE2B///GAGE2C///GAGE2D///GAGE2E///GAGE3///GAGE4///GAGE5///GAGE6///GAGE7///GAGE8
207826_s_at	down	-8.83619	-3.14343	ID3
207827_x_at	down	-79.6669	-6.31591	SNCA
207850_at	up	13.4371	3.74815	CXCL3
207920_x_at	down	-5.74262	-2.52171	ZFX
207963_at	down	-40.4366	-5.33759	KIF25-AS1
208012_x_at	up	7.33423	2.87465	SP110
208025_s_at	up	10.4346	3.38331	HMGA2
208078_s_at	down	-14.2833	-3.83626	LOC102724428///SIK1
208146_s_at	up	6.72481	2.74949	CPVL
208155_x_at	up	506.281	8.9838	GAGE1///GAGE12D///GAGE12F///GAGE12G///GAGE12I///GAGE12J///GAGE13///GAGE2B///GAGE2D///GAGE2E///GAGE4///GAGE5///GAGE6///GAGE7
208173_at	up	7.17919	2.84382	IFNB1
208180_s_at	down	-10.6454	-3.41216	HIST1H4H
208216_at	down	-7.32145	-2.87213	DLX4
208228_s_at	down	-5.83093	-2.54373	FGFR2
208235_x_at	up	1018.09	9.99165	GAGE12D///GAGE12F///GAGE12G///GAGE12I///GAGE2D///GAGE2E///GAGE4///GAGE5///GAGE6///GAGE7
208283_at	up	32.4741	5.02122	GAGE1
208378_x_at	up	20.8053	4.37888	FGF5
208463_at	up	27.0305	4.75652	GABRA4
208530_s_at	down	-14.1307	-3.82076	RARB
208540_x_at	up	15.3451	3.9397
208581_x_at	up	8.11239	3.02013	MT1X
208650_s_at	down	-16.2942	-4.02628	CD24
208673_s_at	up	5.95695	2.57457	SRSF3
208712_at	up	7.24095	2.85618	CCND1
208753_s_at	up	5.70154	2.51135	NAP1L1
208763_s_at	down	-14.7203	-3.87973	TSC22D3
208782_at	up	6.85704	2.77759	FSTL1
208794_s_at	up	16.9539	4.08355	SMARCA4
208832_at	up	5.17881	2.37262	ATXN10
208891_at	up	8.93996	3.16027	DUSP6
208892_s_at	up	8.59798	3.104	DUSP6
208893_s_at	up	9.47373	3.24393	DUSP6
208920_at	up	6.23687	2.64082	SRI
208925_at	down	-5.00063	-2.32211	CLDND1
208944_at	up	5.6344	2.49426	TGFBR2
208949_s_at	up	102.985	6.68629	LGALS3
209016_s_at	up	7.09759	2.82733	KRT7
209040_s_at	up	5.34405	2.41793	PSMB8
209101_at	up	20.8825	4.38423	CTGF
209129_at	up	43.3031	5.4364	TRIP6
209159_s_at	down	-11.3485	-3.50443	NDRG4
209160_at	down	-5.19457	-2.377	AKR1C3
209173_at	down	-375.384	-8.55222	AGR2
209184_s_at	down	-25.0715	-4.64798	IRS2
209185_s_at	down	-151.835	-7.24636	IRS2
209197_at	down	-11.1591	-3.48015	SEPT11///SYT11
209198_s_at	down	-7.43748	-2.89481	SYT11
209211_at	down	-20.8585	-4.38256	KLF5
209212_s_at	down	-51.0093	-5.67269	KLF5
209220_at	down	-6.98174	-2.80359	GPC3
209238_at	down	-5.18954	-2.37561	STX3
209242_at	down	-58.1304	-5.86122	PEG3
209260_at	down	-11.9303	-3.57656	SFN
209270_at	up	11.2016	3.48563	LAMB3
209277_at	up	16.7415	4.06536	TFPI2
209278_s_at	up	15.2745	3.93305	TFPI2
209286_at	up	35.2455	5.13937	CDC42EP3
209287_s_at	up	9.04265	3.17675	CDC42EP3
209288_s_at	up	11.492	3.52256	CDC42EP3
209291_at	down	-45.3957	-5.50448	ID4
209292_at	down	-11.8719	-3.56948	ID4
209301_at	up	9.61739	3.26565	CA2
209310_s_at	up	38.9382	5.28311	CASP4
209312_x_at	down	-6.07212	-2.6022	HLA-DRB1///HLA-DRB4///HLA-DRB5///LOC105369230
209318_x_at	up	5.68042	2.506	PLAGL1
209337_at	up	54.6813	5.77298	PSIP1
209340_at	up	5.95894	2.57506	UAP1
209360_s_at	up	6.26217	2.64666	LOC100506403///RUNX1
209369_at	up	8.75285	3.12975	ANXA3
209409_at	down	-59.5776	-5.8967	GRB10
209410_s_at	down	-6.13093	-2.61611	GRB10
209435_s_at	up	5.42229	2.4389	ARHGEF2
209447_at	up	6.93327	2.79354	SYNE1
209448_at	up	44.7584	5.48409	HTATIP2
209457_at	up	26.2961	4.71678	DUSP5
209459_s_at	down	-9.86571	-3.30242	ABAT
209465_x_at	up	17.4431	4.12459	PTN
209466_x_at	up	7.03639	2.81484	PTN
209469_at	up	22.4654	4.48963	GPM6A
209470_s_at	up	26.4816	4.72692	GPM6A
209480_at	down	-10.7963	-3.43247	HLA-DQB1
209498_at	down	-10.2287	-3.35455	CEACAM1
209505_at	down	-10.3193	-3.36727	NR2F1
209506_s_at	down	-7.75317	-2.95479	NR2F1
209514_s_at	down	-5.30941	-2.40855	RAB27A
209539_at	up	5.61223	2.48857	ARHGEF6
209550_at	down	-90.6419	-6.50211	NDN
209586_s_at	down	-5.38832	-2.42983	PRUNE
209591_s_at	down	-11.5115	-3.525	BMP7
209602_s_at	down	-7.12544	-2.83298	GATA3
209603_at	down	-5.90923	-2.56297	GATA3
209604_s_at	down	-6.34662	-2.66599	GATA3
209619_at	down	-27.8948	-4.80192	CD74
209623_at	up	29.7771	4.89613	MCCC2
209624_s_at	up	26.0696	4.7043	MCCC2
209655_s_at	down	-10.0635	-3.33106	TMEM47
209656_s_at	down	-9.97591	-3.31845	TMEM47
209676_at	down	-7.58464	-2.92308	TFPI
209684_at	up	37.9176	5.2448	RIN2
209691_s_at	down	-5.84487	-2.54717	DOK4
209708_at	up	17.9767	4.16806	MOXD1
209710_at	down	-8.20997	-3.03738	GATA2
209723_at	up	14.3858	3.84658	SERPINB9
209735_at	down	-7.81508	-2.96626	ABCG2
209755_at	down	-6.21755	-2.63635	NMNAT2
209758_s_at	down	-18.6768	-4.22318	MFAP5
209762_x_at	up	13.1477	3.71674	SP110
209763_at	down	-47.2215	-5.56137	CHRDL1
209771_x_at	down	-9.50548	-3.24876	CD24
209774_x_at	up	133.989	7.06597	CXCL2
209785_s_at	up	5.03865	2.33304	PLA2G4C
209789_at	up	21.147	4.40238	CORO2B
209792_s_at	down	-8.77049	-3.13266	KLK10
209835_x_at	up	101.874	6.67065	CD44
209839_at	down	-24.2113	-4.59761	DNM3
209859_at	down	-85.6593	-6.42054	TRIM9
209864_at	down	-6.11228	-2.61171	FRAT2
209867_s_at	down	-9.91892	-3.31018	ADGRL3
209875_s_at	up	26.3401	4.71919	SPP1
209897_s_at	down	-20.7774	-4.37694	SLIT2
209905_at	up	61.9083	5.95206	HOXA10-HOXA9///HOXA9
209909_s_at	up	5.06753	2.34128	TGFB2
209917_s_at	up	21.671	4.43769	TP53TG1
209919_x_at	down	-5.17556	-2.37171	GGT1///GGT2///GGTLC1///GGTLC2///LOC102724197
209959_at	down	-7.42075	-2.89156	NR4A3
209960_at	down	-256.249	-8.0014	HGF
209961_s_at	down	-6.03164	-2.59255	HGF
209975_at	down	-7.34788	-2.87733	CYP2E1
209992_at	down	-12.9018	-3.6895	PFKFB2
209993_at	up	14.2556	3.83345	ABCB1
209994_s_at	up	10.9689	3.45534	ABCB1///ABCB4
210015_s_at	down	-19.0094	-4.24864	MAP2
210026_s_at	up	5.43009	2.44098	CARD10
210036_s_at	down	-18.3086	-4.19445	KCNH2
210042_s_at	up	10.2768	3.36132	CTSZ
210074_at	down	-9.78457	-3.29051	CTSV
210095_s_at	up	20.0034	4.32217	IGFBP3
210127_at	down	-5.40423	-2.43409	RAB6B
210135_s_at	up	5.03464	2.33189	SHOX2
210136_at	up	5.47118	2.45185	MBP
210145_at	down	-210.13	-7.71514	PLA2G4A
210215_at	down	-13.1746	-3.71969	TFR2
210218_s_at	up	16.1058	4.00951	SP100
210221_at	down	-7.35185	-2.87811	CHRNA3
210222_s_at	up	5.07165	2.34246	RTN1
210233_at	up	12.2019	3.60903	IL1RAP
210236_at	down	-6.94016	-2.79497	PPFIA1
210241_s_at	up	15.2627	3.93194	TP53TG1
210247_at	down	-13.3935	-3.74346	SYN2
210253_at	up	7.80012	2.9635	HTATIP2
210257_x_at	down	-8.04392	-3.0079	CUL4B
210273_at	down	-6.6571	-2.73489	PCDH7
210299_s_at	up	6.23977	2.64149	FHL1
210306_at	down	-6.16309	-2.62365	L3MBTL1
210310_s_at	up	7.87845	2.97791	FGF5
210311_at	up	9.28512	3.21492	FGF5
210355_at	up	12.3821	3.63019	PTHLH
210383_at	down	-6.88907	-2.78431	SCN1A
210426_x_at	down	-6.45379	-2.69015	RORA
210432_s_at	down	-8.19066	-3.03398	SCN3A
210437_at	down	-24.8745	-4.63659	MAGEA9///MAGEA9B
210445_at	down	-7.59946	-2.9259	FABP6
210448_s_at	up	5.85612	2.54994	P2RX5
210467_x_at	up	8.41791	3.07346	MAGEA12
210479_s_at	down	-5.9822	-2.58068	RORA
210492_at	down	-5.02572	-2.32933	MFAP3L
210538_s_at	up	127.812	6.99788	BIRC3
210546_x_at	up	236.338	7.88471	CTAG1A///CTAG1B
210567_s_at	down	-5.35657	-2.42131	SKP2
210587_at	down	-21.1878	-4.40516	INHBE
210607_at	down	-5.47223	-2.45213	FLT3LG
210619_s_at	down	-8.78515	-3.13507	HYAL1
210664_s_at	down	-8.16263	-3.02903	TFPI
210665_at	down	-20.2108	-4.33705	TFPI
210675_s_at	up	10.7966	3.4325	PTPRR
210683_at	down	-16.755	-4.06652	NRTN
210715_s_at	down	-28.102	-4.8126	SPINT2
210755_at	down	-40.4926	-5.33959	HGF
210758_at	up	9.46836	3.24311	PSIP1
210762_s_at	up	47.9146	5.58239	DLC1
210764_s_at	up	13.1025	3.71177	CYR61
210797_s_at	up	9.16388	3.19596	OASL
210845_s_at	up	22.9523	4.52057	PLAUR
210847_x_at	up	13.8659	3.79347	TNFRSF25
210854_x_at	down	-11.888	-3.57144	SLC6A8
210875_s_at	up	8.24563	3.04363	ZEB1
210882_s_at	down	-5.78608	-2.53259	TRO
210886_x_at	up	9.78842	3.29108	TP53TG1
210916_s_at	up	17.1727	4.10205	CD44
210929_s_at	down	-16.2472	-4.02212	AHSG
210941_at	down	-23.0306	-4.52548	PCDH7
210985_s_at	up	5.72437	2.51712	SP100
210986_s_at	up	7.55728	2.91787	TPM1
210987_x_at	up	5.8533	2.54925	TPM1
210997_at	down	-65.6582	-6.0369	HGF
210998_s_at	down	-8.05868	-3.01054	HGF
210999_s_at	down	-56.2144	-5.81287	GRB10
211026_s_at	up	7.55332	2.91711	MGLL
211071_s_at	down	-13.4819	-3.75296	MLLT11
211095_at	down	-5.47007	-2.45156	NF1
211111_at	down	-5.93454	-2.56914	HGC6.3
211122_s_at	up	34.8111	5.12147	CXCL11
211161_s_at	down	-76.9193	-6.26527	COL3A1
211200_s_at	up	9.93761	3.3129	EFCAB2
211302_s_at	down	-15.7654	-3.97869	PDE4B
211323_s_at	down	-6.23169	-2.63962	ITPR1
211343_s_at	up	15.4426	3.94885	COL13A1
211429_s_at	up	36.9843	5.20884	SERPINA1
211456_x_at	up	7.14073	2.83607	MT1HL1
211546_x_at	down	-63.6382	-5.99182	SNCA
211547_s_at	up	6.69272	2.74259	PAFAH1B1
211555_s_at	down	-8.83203	-3.14274	GUCY1B3
211654_x_at	down	-5.58708	-2.48209	HLA-DQB1
211657_at	down	-62.5314	-5.96651	CEACAM6
211658_at	down	-5.83604	-2.54499	PRDX2
211668_s_at	up	16.372	4.03315	PLAU
211674_x_at	up	303.54	8.24574	CTAG1A///CTAG1B
211685_s_at	down	-9.54818	-3.25523	NCALD
211700_s_at	down	-7.15618	-2.83919	TRO
211701_s_at	down	-11.3485	-3.50443	TRO
211718_at	down	-5.16347	-2.36834	MGC2889
211737_x_at	up	21.2795	4.41139	PTN
211756_at	up	32.3026	5.01358	PTHLH
211776_s_at	down	-32.1825	-5.0082	EPB41L3
211778_s_at	down	-7.68895	-2.94279	OVOL2
211924_s_at	up	16.3652	4.03256	PLAUR
211964_at	down	-7.07009	-2.82173	COL4A2
211980_at	down	-12.5286	-3.64716	COL4A1
211981_at	down	-5.60093	-2.48567	COL4A1
211990_at	down	-32.9067	-5.04031	HLA-DPA1
211991_s_at	down	-5.65446	-2.49939	HLA-DPA1
212014_x_at	up	68.5009	6.09805	CD44
212062_at	down	-23.0607	-4.52736	ATP9A
212063_at	up	785.446	9.61737	CD44
212092_at	up	11.1502	3.479	PEG10
212093_s_at	down	-5.75823	-2.52562	MTUS1
212094_at	up	322.484	8.33308	PEG10
212096_s_at	down	-36.3261	-5.18293	MTUS1
212148_at	down	-18.069	-4.17544	PBX1
212154_at	down	-20.228	-4.33828	SDC2
212158_at	down	-31.4543	-4.97518	SDC2
212185_x_at	up	7.65228	2.93589	MT2A
212224_at	down	-1551.7	-10.5996	ALDH1A1
212268_at	up	44.3421	5.4706	SERPINB1
212297_at	up	6.53228	2.70759	ATP13A3
212298_at	up	14.4901	3.85699	NRP1
212325_at	down	-6.98486	-2.80423	LIMCH1
212327_at	down	-8.74691	-3.12877	LIMCH1
212328_at	down	-11.0775	-3.46957	LIMCH1
212338_at	down	-8.29459	-3.05217	MYO1D
212339_at	down	-5.66424	-2.50188	EPB41L1
212382_at	up	10.5072	3.3933	TCF4
212385_at	up	6.66985	2.73765	TCF4
212386_at	up	35.7533	5.16	TCF4
212387_at	up	6.6594	2.73539	TCF4
212472_at	up	10.1928	3.34948	MICAL2
212473_s_at	up	16.4247	4.03779	MICAL2
212519_at	down	-1117.47	-10.126	UBE2E1
212543_at	up	86.8713	6.44081	AIM1
212552_at	up	8.4216	3.07409	HPCAL1
212558_at	down	-8.39427	-3.0694	SPRY1
212586_at	up	6.05292	2.59763	CAST
212588_at	down	-11.441	-3.51614	PTPRC
212599_at	down	-11.2983	-3.49803	AUTS2
212614_at	down	-13.0775	-3.70901	ARID5B
212622_at	down	-6.27782	-2.65026	TMEM41B
212636_at	up	11.2926	3.49731	QKI
212646_at	up	20.0155	4.32305	RFTN1
212660_at	up	12.1086	3.59795	JADE2
212666_at	up	8.15736	3.0281	SMURF1
212681_at	down	-39.1789	-5.29201	EPB41L3
212686_at	down	-5.80303	-2.53681	PPM1H
212741_at	down	-6.97816	-2.80285	MAOA
212764_at	up	7.6361	2.93284	ZEB1
212769_at	down	-5.00681	-2.32389	TLE3
212805_at	up	6.43926	2.6869	PRUNE2
212810_s_at	up	11.063	3.46768	SLC1A4
212812_at	down	-7.77975	-2.95972	SERINC5
212850_s_at	down	-15.7282	-3.97528	LRP4
212884_x_at	down	-10.4663	-3.38768	APOE
212907_at	up	10.2103	3.35195	SLC30A1
212923_s_at	up	16.4012	4.03573	PXDC1
212925_at	down	-6.25491	-2.64499	MISP
212944_at	down	-8.47179	-3.08267	SLC5A3
212976_at	down	-7.39299	-2.88616	LRRC8B
212989_at	up	6.91236	2.78918	SGMS1
212992_at	up	26.6425	4.73566	AHNAK2
212998_x_at	down	-11.9607	-3.58023	HLA-DQB1
213005_s_at	down	-30.4006	-4.92603	KANK1
213050_at	down	-35.8667	-5.16457	COBL
213069_at	up	7.51659	2.91008	HEG1
213082_s_at	up	126.217	6.97977	SLC35D2
213083_at	up	161.012	7.33103	SLC35D2
213092_x_at	up	7.45279	2.89778	DNAJC9
213096_at	down	-8.26057	-3.04624	TMCC2
213106_at	down	-13.4238	-3.74672	ATP8A1
213122_at	up	165.114	7.36732	TSPYL5
213125_at	down	-5.96923	-2.57754	OLFML2B
213131_at	down	-36.5003	-5.18983	OLFM1
213142_x_at	up	15.3432	3.93953	GSAP
213150_at	up	16.8647	4.07593	HOXA10
213156_at	up	9.30901	3.21863	ZBTB20
213158_at	up	17.1111	4.09686	ZBTB20
213164_at	down	-8.40676	-3.07155	SLC5A3
213167_s_at	down	-5.53244	-2.46792	SLC5A3
213172_at	down	-5.06573	-2.34077	TTC9
213245_at	down	-14.1743	-3.82521	ADCY1
213249_at	down	-8.70451	-3.12176	FBXL7
213268_at	down	-10.2421	-3.35644	CAMTA1
213308_at	down	-10.1463	-3.34288	SHANK2
213325_at	up	6.19972	2.6322	PVRL3
213338_at	up	75.3463	6.23547	TMEM158
213353_at	down	-9.69595	-3.27738	ABCA5
213371_at	down	-6.25267	-2.64447	LDB3
213388_at	down	-5.87844	-2.55543	PDE4DIP
213397_x_at	down	-6.24676	-2.64311	RNASE4
213412_at	down	-5.40284	-2.43372	TJP3
213416_at	up	27.1148	4.76101	ITGA4
213425_at	down	-25.7148	-4.68453	WNT5A
213438_at	down	-6.01895	-2.58951	NFASC
213447_at	down	-15.4026	-3.9451	IPW
213467_at	down	-11.3444	-3.50391	RND2
213479_at	down	-46.6018	-5.54231	NPTX2
213519_s_at	up	10.2539	3.35811	LAMA2
213524_s_at	up	176.544	7.46389	G0S2
213537_at	down	-10.631	-3.4102	HLA-DPA1
213540_at	up	5.96592	2.57674	HSD17B8
213572_s_at	up	49.9578	5.64264	SERPINB1
213603_s_at	up	5.12205	2.35672	RAC2
213652_at	down	-9.88388	-3.30508	PCSK5
213675_at	up	5.92961	2.56794	PARVA
213712_at	up	64.3511	6.00789	ELOVL2
213720_s_at	up	9.43937	3.23869	SMARCA4
213721_at	down	-5.0336	-2.33159	SOX2
213764_s_at	down	-5.30402	-2.40709	MFAP5
213780_at	down	-12.4977	-3.64359	TCHH
213792_s_at	down	-5.36888	-2.42462	INSR
213797_at	up	7.33382	2.87456	RSAD2
213823_at	down	-6.4385	-2.68672	HOXA11
213843_x_at	down	-17.538	-4.13241	SLC6A8
213844_at	down	-9.27736	-3.21371	HOXA5
213865_at	up	8.55869	3.09739	DCBLD2
213873_at	up	7.61538	2.92892	ST3GAL6
213891_s_at	up	22.5999	4.49825	TCF4
213899_at	up	5.3699	2.42489	METAP2
213906_at	up	20.8549	4.38231	MYBL1
213913_s_at	up	7.09539	2.82688	TBC1D30
213916_at	up	16.0073	4.00066	ZNF20///ZNF625-ZNF20
213931_at	down	-20.0417	-4.32493	ID2///ID2B
213938_at	down	-6.65679	-2.73483	ERC2
213943_at	down	-9.77594	-3.28924	TWIST1
213972_at	up	6.53616	2.70844
214033_at	up	11.2786	3.49551	ABCC6///ABCC6P1///ABCC6P2///LOC105369239
214046_at	up	12.7987	3.67793	FUT9
214053_at	down	-14.1249	-3.82016	ERBB4
214058_at	down	-10.6957	-3.41896	MYCL
214059_at	up	7.98114	2.9966	IFI44
214073_at	down	-8.5825	-3.1014	CTTN
214074_s_at	down	-6.43656	-2.68629	CTTN
214077_x_at	up	10.0722	3.3323	MEIS3P1
214085_x_at	up	15.4951	3.95374	GLIPR1
214088_s_at	down	-7.76338	-2.95669	FUT3
214107_x_at	down	-11.629	-3.53966	LOC440434
214120_at	down	-15.4948	-3.95371	RFPL1S
214129_at	down	-9.82635	-3.29666	PDE4DIP
214130_s_at	down	-11.8393	-3.56552	PDE4DIP
214157_at	down	-21.5849	-4.43195	GNAS
214243_s_at	down	-6.88689	-2.78385	SERHL///SERHL2
214321_at	up	6.91613	2.78996	NOV
214329_x_at	down	-12.7456	-3.67193	TNFSF10
214331_at	up	8.44975	3.07891	TSFM
214332_s_at	up	6.0427	2.59519	TSFM
214358_at	down	-7.69226	-2.94341	ACACA
214378_at	down	-15.2043	-3.92641	TFPI
214390_s_at	up	7.38851	2.88528	BCAT1
214434_at	down	-12.6975	-3.66648	HSPA12A
214452_at	up	31.2122	4.96404	BCAT1
214453_s_at	up	78.5294	6.29516	IFI44
214457_at	down	-6.43485	-2.68591	HOXA2
214469_at	up	7.79966	2.96341	HIST1H2AE
214472_at	down	-5.27905	-2.40028	HIST1H2AD///HIST1H3D
214482_at	down	-5.01647	-2.32667	ZBTB25
214603_at	up	152.933	7.25675	MAGEA2///MAGEA2B
214624_at	down	-9.24177	-3.20817	UPK1A
214636_at	down	-18.1141	-4.17904	CALCB
214639_s_at	down	-10.5784	-3.40304	HOXA1
214651_s_at	up	128.395	7.00444	HOXA10-HOXA9///HOXA9
214657_s_at	down	-8.47667	-3.0835	NEAT1
214728_x_at	up	14.555	3.86345	SMARCA4
214772_at	up	18.6074	4.2178	KIAA1549L
214791_at	up	24.1619	4.59466	SP140L
214827_at	down	-5.8302	-2.54354	PARD6B
214829_at	up	5.27428	2.39897	AASS
214841_at	up	15.0948	3.91598	CNIH3
214844_s_at	down	-8.00966	-3.00174	DOK5
214857_at	down	-5.01262	-2.32557	RPARP-AS1
214866_at	up	41.648	5.38017	PLAUR
214933_at	up	11.0654	3.46798	CACNA1A
215001_s_at	up	88.1711	6.46223	GLUL
215008_at	down	-5.59321	-2.48368	TLL2
215047_at	up	12.8403	3.68261	TRIM58
215076_s_at	down	-514.475	-9.00696	COL3A1
215090_x_at	down	-10.0803	-3.33346	LOC440434
215132_at	down	-8.02998	-3.0054
215143_at	up	16.3383	4.03019	DPY19L2P2
215187_at	up	10.2768	3.36132	LOC55338
215192_at	up	5.0451	2.33488	PMS2P4
215193_x_at	down	-8.79022	-3.1359	HLA-DRB1///HLA-DRB3///HLA-DRB4///LOC105369230
215229_at	down	-5.16595	-2.36903	LOC100129973
215237_at	down	-5.1729	-2.37097	DOCK9
215307_at	up	67.1449	6.06921	ZNF529
215356_at	up	243.985	7.93065	TDRD12
215388_s_at	down	-6.50651	-2.70188	CFH///CFHR1
215425_at	down	-22.0978	-4.46583	BTG3
215446_s_at	up	21.0026	4.3925	LOX
215470_at	down	-7.62061	-2.92991	GTF2H2B
215483_at	down	-5.53107	-2.46756	AKAP9
215491_at	down	-5.10782	-2.35271	MYCL
215523_at	down	-6.81688	-2.76911	ZNF391
215542_at	down	-5.05797	-2.33856	C14orf93
215707_s_at	up	7.55605	2.91763	PRNP
215714_s_at	up	7.92595	2.98658	SMARCA4
215719_x_at	up	49.075	5.61692	FAS
215733_x_at	up	66.2491	6.04983	CTAG2
215767_at	up	9.36388	3.22711	ZNF804A
215780_s_at	up	7.03773	2.81511	SET
215811_at	down	-5.7669	-2.52779	SNCA
215812_s_at	down	-9.81248	-3.29462	SLC6A10P///SLC6A10PB///SLC6A8
215847_at	up	7.62816	2.93134	HERC2P3
215997_s_at	down	-8.20484	-3.03648	CUL4B
216028_at	down	-5.31068	-2.4089
216169_at	down	-5.68019	-2.50594
216236_s_at	down	-18.7305	-4.22732	SLC2A14///SLC2A3
216248_s_at	down	-13.0307	-3.70385	NR4A2
216252_x_at	up	19.3199	4.27202	FAS
216379_x_at	down	-8.54248	-3.09465	CD24
216733_s_at	down	-21.9643	-4.45709	GATM
216902_s_at	down	-5.03839	-2.33296	RRN3///RRN3P1///RRN3P2
216958_s_at	up	20.4123	4.35137	IVD
216985_s_at	down	-6.20783	-2.63409	STX3
217028_at	down	-10.4584	-3.38659	CXCR4
217165_x_at	up	7.55166	2.91679	MT1F
217204_at	down	-6.11543	-2.61245	MTRF1L
217220_at	up	7.48347	2.90371	LOC100287387
217339_x_at	up	59.7353	5.90051	CTAG1A///CTAG1B
217371_s_at	up	5.34405	2.41793	IL15
217478_s_at	down	-13.2894	-3.73221	HLA-DMA
217502_at	up	14.2526	3.83315	IFIT2
217523_at	up	12.1517	3.60309	CD44
217562_at	down	-6.5363	-2.70847	BRINP3
217707_x_at	up	6.59946	2.72235	SMARCA2
217728_at	down	-10.8116	-3.4345	S100A6
217792_at	up	6.24233	2.64208	SNX5
217820_s_at	down	-6.44673	-2.68857	ENAH
217833_at	up	5.32663	2.41322	SYNCRIP
217837_s_at	up	5.43337	2.44185	CHMP3///RNF103-CHMP3
217867_x_at	down	-24.3806	-4.60766	BACE2
217890_s_at	up	49.648	5.63366	PARVA
217979_at	down	-27.5744	-4.78526	TSPAN13
217996_at	up	13.2277	3.72548	PHLDA1
217997_at	up	43.281	5.43566	PHLDA1
217998_at	up	8.17258	3.03079	PHLDA1
217999_s_at	up	68.8117	6.10458	PHLDA1
218000_s_at	up	6.02204	2.59025	PHLDA1
218005_at	up	23.9698	4.58315	ZNF22
218006_s_at	up	5.55812	2.4746	ZNF22
218035_s_at	down	-6.35004	-2.66677	RBM47
218087_s_at	down	-7.80307	-2.96404	SORBS1
218109_s_at	up	20.1972	4.33608	MFSD1
218157_x_at	down	-5.19837	-2.37806	CDC42SE1
218182_s_at	up	26.3187	4.71802	CLDN1
218222_x_at	down	-7.48736	-2.90446	ARNT
218284_at	up	5.87074	2.55354	SMAD3
218330_s_at	up	12.3069	3.62139	NAV2
218332_at	up	90.9139	6.50643	BEX1
218400_at	up	8.32804	3.05798	OAS2///OAS3
218451_at	up	85.9707	6.42577	CDCP1
218521_s_at	up	9.49672	3.24743	UBE2W
218526_s_at	up	7.14102	2.83613	RANGRF
218543_s_at	up	23.7605	4.57049	PARP12
218559_s_at	down	-8.55911	-3.09746	MAFB
218574_s_at	down	-6.16283	-2.62359	LMCD1
218625_at	up	10.5724	3.40224	NRN1
218631_at	down	-11.7044	-3.54897	AVPI1
218644_at	up	17.9384	4.16498	PLEK2
218694_at	up	87.6127	6.45307	ARMCX1
218704_at	down	-11.3059	-3.49901	RNF43
218706_s_at	up	8.81631	3.14017	GRAMD3
218717_s_at	up	5.00306	2.32281	P3H2
218723_s_at	down	-37.9645	-5.24658	RGCC
218780_at	down	-5.69869	-2.51063	HOOK2
218792_s_at	down	-5.06235	-2.33981	BSPRY
218795_at	down	-6.77072	-2.75931	ACP6
218796_at	up	9.68571	3.27586	FERMT1
218820_at	down	-78.0851	-6.28698	C14orf132
218839_at	up	10.3199	3.36736	HEY1
218858_at	down	-6.97977	-2.80318	DEPTOR
218872_at	down	-15.4623	-3.95068	TESC
218885_s_at	down	-11.629	-3.53966	GALNT12
218907_s_at	down	-9.69595	-3.27738	LRRC61
218915_at	up	5.60573	2.4869	NF2
218948_at	up	16.7131	4.06291	QRSL1
218950_at	up	6.26217	2.64666	ARAP3
218952_at	down	-5.66744	-2.5027	PCSK1N
218966_at	up	10.8951	3.44561	MYO5C
218976_at	down	-14.685	-3.87628	DNAJC12
218980_at	up	19.7998	4.30741	FHOD3
218983_at	down	-27.6387	-4.78862	C1RL
218986_s_at	up	52.0612	5.70214	DDX60
218988_at	up	19.9085	4.31531	SLC35E3
219001_s_at	up	5.03865	2.33304	DCAF10
219010_at	down	-18.8971	-4.2401	C1orf106
219049_at	down	-5.579	-2.48001	CSGALNACT1
219080_s_at	down	-6.00086	-2.58517	CTPS2
219109_at	up	64.9805	6.02194	SPAG16
219114_at	down	-5.15409	-2.36572	C3orf18
219132_at	down	-19.8401	-4.31035	PELI2
219174_at	up	28.0435	4.80959	IFT74
219191_s_at	down	-19.6855	-4.29906	BIN2
219194_at	down	-5.08965	-2.34757	SEMA4G
219209_at	up	29.8289	4.89864	IFIH1
219221_at	up	5.26548	2.39657	ZBTB38
219228_at	down	-9.96105	-3.3163	ZNF331
219250_s_at	down	-10.6309	-3.4102	FLRT3
219257_s_at	down	-8.36794	-3.06487	SPHK1
219260_s_at	up	18.3408	4.19699	ELP5
219263_at	up	8.55911	3.09746	RNF128
219271_at	down	-15.6863	-3.97143	GALNT14
219281_at	up	5.689	2.50817	MSRA
219282_s_at	up	9.75886	3.28671	TRPV2
219308_s_at	up	28.3492	4.82524	AK5
219342_at	up	15.3625	3.94134	CASD1
219358_s_at	down	-8.06895	-3.01238	ADAP2
219366_at	up	8.03808	3.00685	AVEN
219403_s_at	down	-6.19568	-2.63126	HPSE
219407_s_at	down	-6.52464	-2.7059	LAMC3
219410_at	down	-6.40447	-2.67908	TMEM45A
219423_x_at	up	10.2768	3.36131	TNFRSF25
219427_at	up	6.23719	2.6409	FAT4
219429_at	down	-28.2403	-4.81968	FA2H
219497_s_at	down	-6.5048	-2.7015	BCL11A
219513_s_at	down	-21.1597	-4.40325	SH2D3A
219517_at	down	-8.01518	-3.00274	ELL3
219518_s_at	down	-7.51222	-2.90924	ELL3
219536_s_at	down	-13.5941	-3.76491	ZFP64
219557_s_at	up	24.358	4.60632	NRIP3
219563_at	up	61.0309	5.93147	LINC00341///SYNE3
219569_s_at	up	10.0068	3.32291	SLC35G2
219573_at	down	-7.09579	-2.82696	LRRC16A
219577_s_at	down	-7.22779	-2.85355	ABCA7
219587_at	up	5.57143	2.47805	TTC12
219616_at	down	-45.3925	-5.50438	ACSS3
219620_x_at	up	13.4087	3.74509	TOR4A
219622_at	down	-5.91467	-2.5643	RAB20
219671_at	down	-19.4552	-4.28209	HPCAL4
219682_s_at	down	-11.4149	-3.51285	TBX3
219691_at	up	8.06777	3.01217	SAMD9
219700_at	down	-6.27957	-2.65067	PLXDC1
219703_at	up	25.7203	4.68484	MNS1
219710_at	up	5.12205	2.35672	SH3TC2
219737_s_at	down	-58.7631	-5.87684	PCDH9
219738_s_at	down	-5.78689	-2.53279	PCDH9
219751_at	up	5.87141	2.55371	SETD6
219778_at	up	8.06777	3.01217	ZFPM2
219791_s_at	down	-25.2464	-4.65801	HAND2-AS1
219798_s_at	up	6.15875	2.62264	MEPCE
219806_s_at	down	-9.6733	-3.27401	SMCO4
219820_at	down	-7.4536	-2.89794	SLC6A16
219825_at	down	-25.5384	-4.6746	CYP26B1
219872_at	down	-54.0791	-5.757	FAM198B
219884_at	down	-5.89855	-2.56036	LHX6
219937_at	up	17.8978	4.16171	TRHDE
219959_at	up	26.6839	4.7379	MOCOS
219973_at	up	17.5405	4.13262	ARSJ
220004_at	up	5.08616	2.34658	DDX43
220009_at	up	10.1928	3.34948	LONRF3
220029_at	up	5.34405	2.41793	ELOVL2
220057_at	up	207.303	7.6956	XAGE1B///XAGE1E
220104_at	up	6.17688	2.62688	ZC3HAV1
220115_s_at	down	-12.8011	-3.67819	CDH10
220116_at	down	-10.2908	-3.36329	KCNN2
220117_at	up	5.08616	2.34658	ZNF385D
220129_at	up	184.086	7.52424	CCDC169-SOHLH2///SOHLH2
220145_at	down	-7.26997	-2.86195	MAP9
220161_s_at	down	-5.93158	-2.56842	EPB41L4B
220180_at	up	22.5421	4.49455	CCDC68
220182_at	down	-8.06119	-3.01099	SLC25A23
220225_at	down	-5.13013	-2.359	IRX4
220257_x_at	up	24.1117	4.59166	NXF2///NXF2B
220289_s_at	down	-7.58177	-2.92254	AIM1L
220310_at	down	-5.01304	-2.32569	TUBAL3
220333_at	up	6.73911	2.75256	PAQR5
220354_at	down	-18.1445	-4.18146	MCF2L-AS1
220356_at	down	-12.5965	-3.65495	CORIN
220384_at	up	6.35845	2.66868	NME8
220393_at	down	-5.39438	-2.43146	LGSN
220399_at	down	-7.49164	-2.90528	LINC00115
220445_s_at	up	109.55	6.77545	CSAG3
220462_at	down	-8.24388	-3.04332	CSRNP3
220474_at	down	-11.6351	-3.54041	SLC25A21
220493_at	down	-10.3253	-3.36811	DMRT1
220520_s_at	up	40.3687	5.33516	NUP62CL
220615_s_at	up	48.5414	5.60114	FAR2
220617_s_at	up	8.46442	3.08141	ZNF532
220668_s_at	down	-5.2255	-2.38557	DNMT3B
220728_at	down	-7.08409	-2.82458
220738_s_at	down	-10.9178	-3.44861	RPS6KA6
220828_s_at	up	8.44403	3.07793	LOC55338
220922_s_at	down	-12.9776	-3.69796	LOC105369237///SPANXA1///SPANXA2///SPANXB1///SPANXC
220945_x_at	up	7.05565	2.81878	MANSC1
220981_x_at	up	23.3329	4.54429	NXF2///NXF2B
221024_s_at	down	-11.5228	-3.52642	SLC2A10
221029_s_at	up	10.5195	3.395	WNT5B
221080_s_at	down	-7.79297	-2.96217	DENND1C
221210_s_at	down	-6.61635	-2.72604	NPL
221211_s_at	up	37.2487	5.21912	MAP3K7CL
221215_s_at	down	-10.0013	-3.32212	RIPK4
221249_s_at	down	-7.07056	-2.82183	FAM117A
221257_x_at	up	64.8803	6.01971	FBXO38
221435_x_at	up	7.84185	2.97119	HYI
221489_s_at	up	5.09361	2.34869	SPRY4
221497_x_at	down	-5.09353	-2.34867	EGLN1
221530_s_at	up	7.55169	2.9168	BHLHE41
221558_s_at	up	20.4187	4.35182	LEF1
221577_x_at	up	9.84349	3.29917	GDF15
221581_s_at	up	24.2586	4.60043	LAT2
221583_s_at	up	13.3775	3.74174	KCNMA1
221584_s_at	up	177.489	7.47159	KCNMA1
221586_s_at	up	50.3284	5.6533	E2F5
221618_s_at	up	5.0451	2.33488	TAF9B
221646_s_at	down	-9.17938	-3.1984	ZDHHC11///ZDHHC11B
221690_s_at	up	6.9172	2.79019	NLRP2
221729_at	down	-172.99	-7.43455	COL5A2
221730_at	down	-258.539	-8.01424	COL5A2
221737_at	up	6.70527	2.7453	GNA12
221765_at	up	8.48599	3.08508	UGCG
221805_at	down	-19.9534	-4.31856	NEFL
221868_at	down	-7.38809	-2.8852	PAIP2B
221944_at	down	-8.61267	-3.10646	FLJ42627
221950_at	down	-5.92739	-2.5674	EMX2
221957_at	down	-7.75105	-2.95439	PDK3
221958_s_at	up	5.36337	2.42314	WLS
221959_at	down	-8.82366	-3.14138	FAM110B
221974_at	down	-24.3611	-4.60651	IPW
221986_s_at	down	-5.88093	-2.55604	KLHL24
221999_at	up	7.25622	2.85922	VRK3
222016_s_at	up	5.38979	2.43023	ZSCAN31
222025_s_at	down	-6.10242	-2.60938	OPLAH
222071_s_at	up	6.35077	2.66693	SLCO4C1
222074_at	down	-6.07215	-2.60221	UROD
222088_s_at	down	-13.8547	-3.7923	SLC2A14///SLC2A3
222108_at	up	357.893	8.48338	AMIGO2
222116_s_at	down	-7.46719	-2.90057	TBC1D16
222125_s_at	down	-6.21807	-2.63647	P4HTM
222146_s_at	up	8.50921	3.08902	TCF4
222150_s_at	up	11.5864	3.53436	GSAP
222162_s_at	down	-30.6074	-4.93581	ADAMTS1
222196_at	down	-8.93943	-3.16018	LOC389906
222315_at	down	-5.25049	-2.39245	LOC100996756
222361_at	down	-23.1212	-4.53114	TUBBP5
266_s_at	down	-7.85184	-2.97303	CD24
32137_at	down	-5.96315	-2.57607	JAG2
33304_at	up	6.73739	2.75219	ISG20
33322_i_at	down	-26.9495	-4.75218	SFN
33323_r_at	down	-43.7376	-5.4508	SFN
33767_at	down	-42.0801	-5.39507	NEFH
35148_at	down	-9.24883	-3.20927	TJP3
36030_at	up	10.0601	3.33057	IFFO1
36499_at	down	-5.7547	-2.52474	CELSR2
37117_at	down	-43.2561	-5.43483	ARHGAP8///PRR5-ARHGAP8
39729_at	down	-592.051	-9.20958	PRDX2
41577_at	down	-5.07945	-2.34467	PPP1R16B
44702_at	up	7.06202	2.82008	SYDE1
44783_s_at	up	12.7042	3.66724	HEY1
44790_s_at	down	-8.11284	-3.02021	KIAA0226L
45653_at	down	-5.07977	-2.34476	KCTD13
60474_at	up	18.2678	4.19123	FERMT1
76897_s_at	up	11.7682	3.55683	FKBP15
222433_at	down	-7.03474	-2.8145	ENAH
222434_at	down	-10.5921	-3.40492	ENAH
222437_s_at	up	5.50109	2.45972	CHMP3///RNF103-CHMP3
222446_s_at	down	-26.8295	-4.74575	BACE2
222453_at	up	5.45605	2.44786	CYBRD1
222454_s_at	up	14.2186	3.8297	PARVA
222455_s_at	up	16.372	4.03315	PARVA
222486_s_at	down	-6.08384	-2.60498	ADAMTS1
222496_s_at	down	-5.01364	-2.32586	RBM47
222537_s_at	down	-6.13631	-2.61737	CDC42SE1
222549_at	up	76.4495	6.25644	CLDN1
222557_at	up	19.0454	4.25137	STMN3
222656_at	up	7.79398	2.96236	UBE2W
222664_at	up	8.15895	3.02838	KCTD15
222668_at	up	8.13565	3.02426	KCTD15
222691_at	up	5.53942	2.46974	SLC35B3
222713_s_at	down	-6.93025	-2.79291	FANCF
222773_s_at	down	-9.56065	-3.25711	GALNT12
222793_at	up	6.71351	2.74707	DDX58
222817_at	down	-5.19059	-2.3759	HSD3B7
222819_at	down	-5.26705	-2.397	CTPS2
222830_at	down	-5.4638	-2.4499	GRHL1
222835_at	up	13.3775	3.74174	THSD4
222853_at	down	-7.02566	-2.81263	FLRT3
222862_s_at	up	16.2844	4.02542	AK5
222869_s_at	up	7.67533	2.94023	ELAC1
222878_s_at	up	13.9758	3.80485	OTUB2
222890_at	down	-7.41966	-2.89135	CCDC113
222891_s_at	down	-5.06682	-2.34108	BCL11A
222900_at	up	66.4633	6.05449	NRIP3
222912_at	down	-10.0433	-3.32816	ARRB1
222939_s_at	down	-6.88445	-2.78334	SLC16A10
222942_s_at	down	-5.20135	-2.37889	TIAM2
223000_s_at	down	-11.1317	-3.4766	F11R
223019_at	up	5.52861	2.46692	FAM129B
223044_at	up	8.28804	3.05103	SLC40A1
223075_s_at	down	-9.7672	-3.28794	AIF1L
223082_at	up	8.50844	3.08889	SH3KBP1
223120_at	up	100.115	6.64551	FUCA2
223158_s_at	up	5.26637	2.39681	NEK6
223159_s_at	up	15.8903	3.99007	NEK6
223169_s_at	down	-5.16595	-2.36903	RHOU
223170_at	down	-17.5867	-4.13641	TMEM98
223186_at	down	-5.60023	-2.48549	TMEM189
223188_at	up	6.02857	2.59182	SMG9
223204_at	down	-45.8243	-5.51804	FAM198B
223220_s_at	up	12.9883	3.69914	PARP9
223240_at	down	-5.9687	-2.57742	FBXO8
223251_s_at	down	-7.52867	-2.91239	ANKRD10
223254_s_at	up	13.0337	3.70417	G2E3
223255_at	up	70.5219	6.14	G2E3
223256_at	up	111.154	6.79642	G2E3
223257_at	up	54.7456	5.77467	G2E3
223258_s_at	up	34.0089	5.08784	G2E3
223287_s_at	down	-14.425	-3.8505	FOXP1
223373_s_at	down	-5.67068	-2.50352	PLA2G12A
223405_at	down	-5.69714	-2.51024	NPL
223427_s_at	down	-10.436	-3.3835	EPB41L4B
223434_at	up	26.7194	4.73982	GBP3
223454_at	down	-13.92	-3.79909	CXCL16
223475_at	down	-58.5273	-5.87104	CRISPLD1
223493_at	up	9.15471	3.19451	FBXO4
223523_at	down	-5.92739	-2.5674	TMEM108
223524_s_at	down	-13.5545	-3.7607	TMEM108
223535_at	up	18.6128	4.21822	NUDT12
223551_at	up	8.34181	3.06036	PKIB
223584_s_at	up	5.14789	2.36398	KBTBD2
223586_at	up	7.79501	2.96255	ARNTL2
223595_at	down	-10.1463	-3.34288	TMEM133
223599_at	up	9.51884	3.25079	TRIM6
223608_at	up	8.6656	3.1153	EFCAB2
223622_s_at	up	8.70314	3.12154	HYI
223627_at	down	-7.96165	-2.99307	MEX3B
223631_s_at	up	29.2609	4.8709	C19orf33
223654_s_at	down	-6.28607	-2.65216	CELF4
223655_at	up	14.9202	3.89919	CD163L1
223681_s_at	down	-5.01976	-2.32762	INADL
223690_at	up	7.05905	2.81947	LTBP2
223721_s_at	down	-5.60499	-2.48671	DNAJC12
223769_x_at	up	8.13717	3.02453	HYI
223772_s_at	up	6.50153	2.70078	TMEM87A
223786_at	down	-5.41564	-2.43713	CHST6
223845_at	down	-6.24327	-2.6423	VSIG10
223930_at	down	-9.39105	-3.23129	TOR1AIP1
223937_at	down	-13.2182	-3.72446	FOXP1
223952_x_at	down	-6.49197	-2.69866	DHRS9
223977_s_at	up	5.6086	2.48764	LINC00470///LINC00470
224009_x_at	down	-10.0225	-3.32517	DHRS9
224022_x_at	up	5.63692	2.49491	WNT16
224027_at	up	5.43114	2.44125	CCL28
224032_x_at	down	-17.3799	-4.11935	SPANXA1///SPANXA2///SPANXC
224045_x_at	up	6.8732	2.78098	LINC00470///LINC00470
224048_at	up	11.5615	3.53125	USP44
224169_at	up	15.827	3.98432	NPFFR2
224209_s_at	up	28.5763	4.83675	GDA
224369_s_at	up	17.1879	4.10332	FBXO38
224374_s_at	up	16.7093	4.06258	EMILIN2
224397_s_at	down	-9.61354	-3.26507	TMTC1
224436_s_at	up	5.10811	2.35279	NIPSNAP3A
224456_s_at	down	-6.11427	-2.61218	FOXD2-AS1
224461_s_at	up	20.8511	4.38205	AIFM2
224463_s_at	up	36.1886	5.17746	C11orf70
224494_x_at	down	-7.40721	-2.88893	HSD17B14
224497_x_at	down	-7.16921	-2.84181	HSD17B14
224518_s_at	up	26.7864	4.74343	ZNF559
224650_at	down	-476.836	-8.89735	MAL2
224657_at	up	10.2036	3.351	ERRFI1
224694_at	up	6.20737	2.63398	ANTXR1
224701_at	up	13.9758	3.80486	PARP14
224724_at	down	-5.90923	-2.56297	SULF2
224806_at	up	7.61472	2.92879	TRIM25
224814_at	up	9.44577	3.23967	DPP7
224822_at	up	103.296	6.69064	DLC1
224833_at	up	99.7549	6.64032	ETS1
224837_at	down	-9.94507	-3.31398	FOXP1
224838_at	down	-9.74682	-3.28493	FOXP1
224847_at	up	52.9825	5.72744	CDK6
224848_at	up	70.1962	6.13332	CDK6
224851_at	up	40.4959	5.3397	CDK6
224911_s_at	up	31.3348	4.96969	DCBLD2
224918_x_at	up	144.643	7.17636	MGST1
224937_at	down	-66.6677	-6.05892	PTGFRN
224950_at	down	-9.46729	-3.24295	PTGFRN
224985_at	up	12.0749	3.59394	NRAS
224996_at	up	5.60157	2.48583	ASPH
224999_at	up	11.9108	3.57419	EGFR
225008_at	up	12.4185	3.63442	ASPH
225021_at	up	17.0817	4.09438	ZNF532
225055_at	up	30.5876	4.93488	LINC00674
225056_at	down	-7.35185	-2.87811	SIPA1L2
225066_at	down	-17.4349	-4.1239	PPP2R2D
225078_at	down	-8.47672	-3.08351	EMP2
225079_at	down	-7.57466	-2.92118	EMP2
225087_at	up	11.8209	3.56327	FOPNL
225088_at	up	10.9306	3.4503	FOPNL
225102_at	up	7.42405	2.89221	MGLL
225116_at	up	14.0243	3.80985	HIPK2
225128_at	up	51.8078	5.6951	KDELC2
225136_at	up	5.76057	2.52621	PLEKHA2
225163_at	up	16.0322	4.0029	FRMD4A
225166_at	up	8.63336	3.10992	ARHGAP18
225171_at	up	10.6341	3.41062	ARHGAP18
225173_at	up	14.0069	3.80806	ARHGAP18
225177_at	down	-5.8733	-2.55417	RAB11FIP1
225242_s_at	up	5.61301	2.48877	CCDC80
225259_at	down	-10.7718	-3.42919	RAB6B
225270_at	down	-11.2711	-3.49456	NEO1
225273_at	up	5.3694	2.42476	WWC3
225283_at	down	-40.3346	-5.33395	ARRDC4
225285_at	up	137.17	7.09983	BCAT1
225303_at	up	10.8574	3.44061	KIRREL
225311_at	up	9.16633	3.19634	IVD
225346_at	up	5.38416	2.42872	MTERF2
225368_at	up	18.7429	4.22827	HIPK2
225381_at	up	208.14	7.70141	MIR100HG
225401_at	up	16.2281	4.02042	GLMP
225407_at	up	18.5938	4.21675	MBP
225415_at	up	40.9329	5.35519	DTX3L
225426_at	up	5.40384	2.43399	PPP6C
225429_at	up	5.29899	2.40572	PPP6C
225436_at	down	-7.70633	-2.94604	ABHD17C
225482_at	down	-14.7047	-3.87821	KIF1A
225484_at	up	12.7281	3.66995	CEP41
225485_at	up	20.8666	4.38313	CEP41
225487_at	up	5.28536	2.402	TMEM18
225512_at	up	5.46068	2.44908	ZBTB38
225524_at	up	136.919	7.09718	ANTXR2
225533_at	up	5.96676	2.57695	PHF19
225540_at	down	-16.4831	-4.04292	MAP2
225548_at	down	-15.02	-3.90882	SHROOM3
225562_at	up	11.3602	3.50592	RASA3
225567_at	up	5.00198	2.3225	INAFM2
225611_at	down	-13.3852	-3.74257	MAST4
225612_s_at	up	112.277	6.81092	B3GNT5
225613_at	down	-7.81185	-2.96566	MAST4
225633_at	up	5.41208	2.43618	DPY19L3
225660_at	down	-10.7524	-3.42658	SEMA6A
225681_at	down	-6.2647	-2.64724	CTHRC1
225685_at	up	44.0808	5.46208	CDC42EP3
225688_s_at	up	8.02321	3.00418	PHLDB2
225733_at	up	6.5442	2.71022	B3GALT6
225739_at	down	-5.83955	-2.54586	RAB11FIP4
225759_x_at	up	5.10696	2.35247	CLMN
225775_at	down	-6.97273	-2.80172	TSPAN33
225809_at	down	-23.1518	-4.53305	PARM1
225842_at	up	19.9993	4.32188	PHLDA1
225864_at	down	-31.7065	-4.98671	FAM84B
225895_at	down	-13.9996	-3.80732	SYNPO2
225912_at	up	39.0483	5.28719	TP53INP1
225930_at	down	-57.2858	-5.84011	NKIRAS1
225996_at	down	-25.2524	-4.65835	LONRF2
226016_at	up	7.62255	2.93027	CD47
226018_at	down	-13.1882	-3.72118	MTURN
226021_at	down	-9.60129	-3.26323	RDH10
226028_at	up	15.5604	3.95981	ROBO4
226029_at	down	-5.80183	-2.53651	VANGL2
226039_at	down	-14.3072	-3.83867	MGAT4A
226040_at	up	26.4109	4.72306	TRIM56
226046_at	up	5.5797	2.48019	MAPK8
226066_at	down	-37.3855	-5.22441	MITF
226122_at	down	-24.5589	-4.61818	PLEKHG1
226127_at	up	49.2497	5.62204	ALKBH3
226129_at	down	-6.87444	-2.78124	FAM83H
226136_at	up	8.28904	3.05121	GLIPR1
226142_at	up	10.4449	3.38473	GLIPR1
226145_s_at	down	-15.2104	-3.92699	FRAS1
226185_at	down	-8.95758	-3.16311	CDS1
226192_at	down	-7.7625	-2.95652	AR
226213_at	down	-8.5384	-3.09397	ERBB3
226218_at	up	5.43114	2.44125	IL7R
226250_at	up	5.79423	2.53462	ZBTB20
226264_at	up	11.1872	3.48378	SUSD1
226268_at	up	5.7636	2.52697	RAB21
226279_at	up	15.1841	3.92449	PRSS23
226322_at	down	-24.6337	-4.62256	TMTC1
226344_at	up	7.01088	2.8096	ZMAT1
226347_at	up	5.69627	2.51002
226361_at	up	13.734	3.77968	TMEM42
226374_at	down	-13.288	-3.73205	CXADR
226403_at	down	-7.34788	-2.87733	TMC4
226425_at	up	17.2491	4.10845	CLIP4
226448_at	down	-7.31333	-2.87053	FAM89A
226450_at	down	-6.08384	-2.60498	INSR
226473_at	down	-8.02998	-3.0054	CBX2
226482_s_at	down	-8.16449	-3.02936	TSTD1
226489_at	up	5.21582	2.3829	TMCC3
226492_at	down	-5.7669	-2.5278	SEMA6D
226511_at	up	5.11298	2.35416	DCAF10
226517_at	up	147.975	7.20921	BCAT1
226551_at	up	6.27295	2.64914	RIPK1
226561_at	up	5.11984	2.3561	AGFG1
226575_at	up	11.7097	3.54963	ZNF462
226591_at	down	-7.32085	-2.87201	PWAR6
226603_at	up	12.8622	3.68507	SAMD9L
226621_at	up	125.526	6.97184	OSMR
226695_at	up	11.5877	3.53452	PRRX1
226725_at	up	9.07858	3.18247	SLFN5
226733_at	down	-7.31623	-2.8711	PFKFB2
226751_at	up	52.3519	5.71017	CNRIP1
226756_at	up	12.8474	3.68341	CCDC71L
226757_at	up	227.758	7.83136	IFIT2
226766_at	down	-6.1543	-2.62159	ROBO2
226785_at	down	-33.1099	-5.04919	ATP11C
226808_at	down	-8.28082	-3.04977	ZNF862
226822_at	down	-10.1078	-3.3374	STOX2
226834_at	up	95.5869	6.57874	CLMP
226848_at	down	-5.51082	-2.46227	MRPS25
226863_at	down	-115.938	-6.8572	FAM110C
226864_at	up	12.6852	3.66507	PKIA
226907_at	down	-11.1581	-3.48002	PPP1R14C
226908_at	down	-18.7643	-4.22992	LRIG3
226933_s_at	down	-10.2982	-3.36432	ID4
227001_at	up	17.6607	4.14247	NIPAL2
227020_at	down	-5.92417	-2.56661	YPEL2
227045_at	up	23.1484	4.53284	ZNF614
227048_at	down	-27.3489	-4.77341	LAMA1
227051_at	down	-17.8384	-4.15691	BACE2
227054_at	up	19.0687	4.25314	N6AMT2
227055_at	down	-20.2171	-4.3375	METTL7B
227092_at	down	-5.73774	-2.52048	LOC101927752
227132_at	up	6.21203	2.63506	ZNF706
227148_at	down	-10.7906	-3.4317	PLEKHH2
227155_at	up	6.76508	2.75811	LMO4
227174_at	down	-78.7444	-6.29911	WDR72
227179_at	down	-9.08438	-3.18339	STAU2
227204_at	down	-5.20135	-2.37889	PARD6G
227230_s_at	down	-5.60998	-2.488	KIAA1211
227238_at	up	16.927	4.08125	MUC15
227240_at	up	14.5334	3.8613	NGEF
227241_at	up	13.5167	3.75667	MUC15
227272_at	up	9.55023	3.25554	C15orf52
227279_at	up	34.7567	5.11922	TCEAL3
227289_at	down	-5.36034	-2.42232	PCDH17
227314_at	down	-7.86265	-2.97502	ITGA2
227361_at	up	14.2166	3.82951	HS3ST3B1
227388_at	down	-21.7544	-4.44324	TUSC1
227394_at	up	6.00718	2.58669	NCAM1
227412_at	down	-6.19727	-2.63163	PPP1R3E
227418_at	up	74.6324	6.22173	MSANTD4
227453_at	down	-5.50028	-2.4595	UNC13A
227458_at	up	8.5587	3.09739	CD274
227467_at	down	-14.4077	-3.84877	RDH10
227468_at	down	-15.0428	-3.911	CPT1C
227486_at	up	46.626	5.54306	NT5E
227533_at	down	-5.32613	-2.41309	RALGPS2
227554_at	up	10.43	3.38267	MAGI2-AS3
227559_at	up	5.31227	2.40933	NDUFAF4
227567_at	up	8.05624	3.01011	LINC00674
227598_at	down	-12.277	-3.61789	ZBED6CL
227606_s_at	up	13.2671	3.72978	STAMBPL1
227607_at	up	13.1064	3.7122	STAMBPL1
227612_at	down	-9.06112	-3.17969	ELAVL3
227642_at	down	-6.24812	-2.64342	TFCP2L1
227674_at	up	154.699	7.27332	ZNF585A
227682_at	up	7.98153	2.99667	SPPL2A
227688_at	down	-12.404	-3.63274	LRCH2
227703_s_at	down	-8.05983	-3.01075	SYTL4
227706_at	down	-5.93004	-2.56804	SPIRE2
227711_at	up	143.015	7.16002	GTSF1
227747_at	down	-6.12886	-2.61562	MPZL3
227754_at	down	-7.68264	-2.9416
227758_at	up	14.3463	3.84261	RERG
227764_at	down	-6.13137	-2.61621	LYPD6
227769_at	down	-21.518	-4.42747	GPR27
227801_at	up	144.706	7.17698	TRIM59
227803_at	down	-64.9614	-6.02151	ENPP5
227844_at	up	8.36546	3.06444	FMNL3
227856_at	up	5.49902	2.45918	C4orf32
227865_at	up	6.54973	2.71143	IDNK
227867_at	up	6.05354	2.59778	TRABD2A
227909_at	down	-10.9521	-3.45314	SMIM10L2A///SMIM10L2B
227929_at	down	-7.15747	-2.83945	LIN7A
227940_at	up	11.0876	3.47087	LOC339803
227943_at	down	-6.02582	-2.59116
227970_at	down	-11.5824	-3.53386	GPR157
227998_at	up	9.51975	3.25092	S100A16
228033_at	up	12.7343	3.67064	E2F7
228038_at	down	-132.761	-7.05269	SOX2
228062_at	up	76.1903	6.25153	NAP1L5
228063_s_at	up	67.959	6.08659	NAP1L5
228080_at	up	9.93761	3.3129	LAYN
228082_at	up	9.77662	3.28934	CLMP
228084_at	down	-6.85121	-2.77636	CASP6///PLA2G12A
228121_at	up	8.81006	3.13915	TGFB2///TGFB2-OT1
228131_at	up	10.8648	3.44159	ERCC1
228144_at	up	26.0377	4.70253	ZNF300
228151_at	down	-5.58699	-2.48207	ARL15
228152_s_at	up	16.0322	4.0029	DDX60L
228176_at	down	-12.1802	-3.60646	S1PR3
228235_at	up	19.5647	4.29018	MIR503HG
228241_at	down	-44.6483	-5.48053	AGR3
228285_at	up	70.1327	6.13202	TDRD9
228286_at	up	6.88797	2.78408	GEN1
228298_at	up	9.98752	3.32013	PCED1B
228304_at	up	11.1935	3.48459	RBM43
228310_at	down	-13.2506	-3.72799	ENAH
228320_x_at	down	-9.47978	-3.24485	CCDC64
228333_at	up	9.59696	3.26258	ZEB2
228334_x_at	down	-7.4699	-2.90109	CEP44
228346_at	up	16.9683	4.08477	ZNF844
228360_at	down	-16.6601	-4.05833	LYPD6B
228370_at	down	-33.5099	-5.06651
228381_at	down	-8.46059	-3.08076	ATF7IP2
228400_at	down	-11.9898	-3.58373	SHROOM3
228423_at	down	-6.45643	-2.69074	MAP9
228434_at	down	-11.2247	-3.48861	BTNL9
228441_s_at	down	-6.07213	-2.6022	FAM160A1
228455_at	down	-9.46838	-3.24312	RBM15
228461_at	down	-8.95018	-3.16192	SH3RF3
228462_at	down	-106.724	-6.73773	IRX2
228478_at	up	14.8324	3.89068	SPPL2A
228488_at	down	-10.0808	-3.33354	TBC1D16
228496_s_at	up	13.6443	3.77022	CRIM1
228502_at	down	-9.63506	-3.26829	RPS6KA6
228503_at	down	-5.30644	-2.40774	RPS6KA6
228529_at	down	-7.23244	-2.85448	LSM8///NAA38
228531_at	up	63.2401	5.98277	SAMD9
228573_at	up	124.278	6.95743	ANTXR2
228600_x_at	up	15.1159	3.91799	FAM221A
228608_at	up	10.8679	3.442	NALCN
228614_at	up	13.2985	3.73319	LINC00116
228635_at	down	-10.1053	-3.33704	PCDH10
228640_at	down	-12.6025	-3.65564	PCDH7
228642_at	down	-11.3942	-3.51022	HOTAIRM1
228653_at	down	-5.17609	-2.37186	SAMD5
228708_at	up	42.6922	5.4159	RAB27B
228716_at	down	-30.5917	-4.93507	THRB
228717_at	down	-5.32602	-2.41306	LOC102723864
228718_at	up	7.83962	2.97078	ZNF44
228720_at	up	8.64954	3.11262	SORCS2
228726_at	up	6.56276	2.7143	SERPINB1
228734_at	up	9.80045	3.29285	UBE2V2
228741_s_at	down	-9.65757	-3.27166	HCN3
228752_at	down	-14.4642	-3.85442	CRACR2A
228790_at	down	-7.31956	-2.87176	FAM110B
228820_at	down	-7.64885	-2.93524	XPNPEP3
228843_at	down	-12.277	-3.61789	ARL10
228850_s_at	down	-70.4699	-6.13894	SLIT2
228863_at	down	-14.0535	-3.81286	PCDH17
228877_at	down	-12.0394	-3.58969	RGL3
228882_at	down	-19.3209	-4.27209	TUB
228906_at	up	11.7686	3.55687	TET1
228919_at	down	-9.82849	-3.29697	LOC105373316
228920_at	up	6.0208	2.58996	ZNF260
228933_at	down	-6.8592	-2.77804	NHS
228946_at	up	18.3974	4.20143	INTU
228949_at	up	22.0786	4.46457	WLS
228950_s_at	up	9.60691	3.26407	WLS
228956_at	up	5.76062	2.52622	UGT8
228959_at	down	-6.34579	-2.6658	PDK3
228969_at	down	-12.4871	-3.64236	AGR2
228974_at	up	85.8441	6.42365	ZNF677
229002_at	down	-5.10266	-2.35125	FAM69B
229006_at	down	-9.58432	-3.26068	LOC100507487
229014_at	down	-8.51468	-3.08995	NR2F1-AS1
229052_at	down	-7.3996	-2.88745	ANKRD23///ANKRD39
229053_at	down	-6.24335	-2.64232	SYT17
229057_at	down	-121.454	-6.92426	SCN2A
229070_at	up	34.3133	5.10069	ADTRP
229094_at	down	-5.41564	-2.43713	ATP6V0E2-AS1
229120_s_at	down	-6.09525	-2.60768	CDC42SE1
229156_s_at	down	-16.1439	-4.01291	PRKAG2-AS1
229157_at	down	-15.8518	-3.98658	PRKAG2-AS1
229169_at	up	27.1182	4.76119	CFAP70
229170_s_at	up	16.4931	4.04379	CFAP70
229205_at	up	24.6993	4.6264	ZNF793-AS1
229221_at	up	21.671	4.43769	CD44
229222_at	down	-38.9986	-5.28535	ACSS3
229254_at	down	-16.8762	-4.07692	MFSD4
229286_at	down	-5.17556	-2.37172	MAGEE1
229288_at	up	6.03171	2.59257	EPHA7
229294_at	down	-15.6617	-3.96917	JPH3
229302_at	down	-7.70327	-2.94547	TMEM178A
229310_at	up	6.94393	2.79575	KLHL29
229347_at	down	-25.6476	-4.68075	MIR4458HG
229349_at	up	10.4619	3.38708	LIN28B
229370_at	down	-6.96331	-2.79977	LOC105375591
229400_at	down	-22.6407	-4.50084	HOXD10
229402_at	up	8.03027	3.00545	SAMD13
229404_at	up	32.971	5.04313	TWIST2
229405_at	down	-6.36589	-2.67036	KIF7
229435_at	up	22.9033	4.51748	GLIS3
229441_at	up	9.04487	3.1771	PRSS23
229450_at	up	293.3	8.19624	IFIT3
229461_x_at	up	5.62369	2.49152	NEGR1
229483_at	down	-5.61045	-2.48812
229485_x_at	down	-19.5119	-4.28628	SHISA3
229491_at	up	18.2414	4.18915	SLC9B2
229498_at	down	-7.57015	-2.92032	MBNL3
229544_at	down	-5.97459	-2.57884	RPL14
229559_at	down	-8.58752	-3.10224	PPM1N
229584_at	up	15.7439	3.97672	LRRK2
229620_at	down	-15.8108	-3.98284	SEPP1
229649_at	down	-8.69595	-3.12034	NRXN3
229657_at	down	-5.53107	-2.46756	THRB
229661_at	down	-19.916	-4.31585	SALL4
229667_s_at	down	-5.00094	-2.3222	HOXB8
229700_at	up	39.0292	5.28648	ZNF738
229764_at	up	5.21584	2.3829	TPRG1
229778_at	up	11.1534	3.47942	SPX
229794_at	up	27.2081	4.76597	ZNF585A
229817_at	down	-5.22426	-2.38523	ZNF608
229844_at	down	-5.58873	-2.48252	FOXP1
229849_at	down	-5.89855	-2.56036	WIPF3
229880_at	up	6.13855	2.6179	RNASEH1
229930_at	down	-5.78067	-2.53124	LINC01315
229975_at	up	5.7504	2.52366	BMPR1B
230030_at	down	-45.0377	-5.49306	HS6ST2
230047_at	down	-5.96731	-2.57708	ARHGAP42
230112_at	up	7.00896	2.8092	MARCH4
230121_at	up	23.4718	4.55286	SERTAD4-AS1
230123_at	down	-5.6924	-2.50904	NECAP2
230130_at	down	-126.596	-6.98409	SLIT2
230175_s_at	up	10.1126	3.33808	ST3GAL6
230183_at	up	6.31074	2.65781	EXT1
230193_at	up	110.696	6.79046	WDR66
230195_at	down	-5.35924	-2.42203	LINC01405
230224_at	down	-5.16239	-2.36804	ZCCHC18
230250_at	up	7.14102	2.83613	PTPRB
230261_at	up	6.78887	2.76317	ST8SIA4
230264_s_at	up	6.24476	2.64265	AP1S2
230272_at	down	-8.86763	-3.14855	LINC00461
230280_at	down	-53.608	-5.74438	TRIM9
230287_at	down	-5.8477	-2.54787	SGSM1
230301_at	up	5.80181	2.5365
230314_at	down	-6.8077	-2.76717
230315_at	down	-5.03894	-2.33312
230348_at	down	-6.0625	-2.59991	LATS2
230356_at	down	-17.3421	-4.1162	NKX1-2
230411_at	up	5.48328	2.45504	UBE2V2
230413_s_at	up	6.42168	2.68295
230441_at	down	-9.49529	-3.24721	PLEKHG4B
230464_at	down	-5.42524	-2.43969	S1PR5
230480_at	up	5.38583	2.42917	PIWIL4
230493_at	down	-8.13416	-3.02399	SHISA2
230497_at	down	-5.06573	-2.34077	CELF5
230499_at	up	7.87265	2.97685	BIRC3
230551_at	down	-7.31956	-2.87176	KSR2
230552_at	up	42.5336	5.41053	LOC100134317///LOC284412
230559_x_at	down	-5.01364	-2.32586	FGD4
230574_at	up	15.2725	3.93287
230578_at	up	9.16512	3.19615	ZNF471
230619_at	down	-11.9286	-3.57636	ARNT
230640_at	up	6.08609	2.60552	FMNL3
230643_at	down	-10.0186	-3.32461	WNT9A
230672_at	down	-5.66297	-2.50156
230679_at	up	7.19042	2.84608	DCAF10
230720_at	up	38.9129	5.28218	RNF182
230738_at	down	-6.92131	-2.79104
230746_s_at	up	102.815	6.6839
230747_s_at	down	-9.59249	-3.26191	TTC39C
230757_at	down	-5.12082	-2.35638
230769_at	down	-7.99164	-2.99849	DENND2C
230785_at	up	13.4386	3.74832	SALL3
230793_at	down	-7.17055	-2.84208	LRRC16A
230818_at	down	-5.11434	-2.35455
230836_at	up	15.516	3.95568	ST8SIA4
230896_at	down	-17.442	-4.1245	BEND4
230913_at	down	-6.22887	-2.63897	ABCG1
230927_at	up	5.06753	2.34128
230964_at	down	-14.4808	-3.85607	FREM2
230968_at	down	-13.6391	-3.76968	HDAC9
230992_at	down	-6.15781	-2.62242	BTNL9
231008_at	down	-5.10782	-2.35271	UNC5CL
231018_at	down	-5.06236	-2.33981	PALM3
231102_at	up	37.7514	5.23846	CROT
231119_at	down	-5.8477	-2.54787	RFC3
231120_x_at	up	11.0591	3.46717	PKIB
231131_at	down	-6.44267	-2.68766	FAM133A
231145_at	down	-12.7803	-3.67585	PAX9
231159_at	down	-7.15215	-2.83838	CXorf51A///CXorf51B
231164_at	down	-5.42152	-2.4387	ABCA17P
231175_at	up	14.4978	3.85776	BEND6
231192_at	up	57.272	5.83976	LPAR3
231202_at	up	36.2638	5.18046	ALDH1L2
231223_at	down	-8.91758	-3.15665	CSMD1
231233_at	down	-22.4246	-4.48701	PCAT6
231265_at	up	16.569	4.05041	COX7B2
231270_at	up	8.88857	3.15195	CA13
231285_at	down	-7.53198	-2.91303
231292_at	down	-18.0095	-4.17069	EID3
231428_at	down	-9.7124	-3.27983
231597_x_at	down	-44.4354	-5.47364
231618_s_at	down	-9.75615	-3.28631	SUN3
231726_at	up	9.51983	3.25094	PCDHB14
231736_x_at	up	171.54	7.4224	MGST1
231776_at	down	-5.29978	-2.40593	EOMES
231785_at	down	-6.39219	-2.67631	NTF4
231786_at	down	-70.7616	-6.14489	HOXA13
231849_at	up	38.12	5.25248	KRT80
231850_x_at	down	-7.96473	-2.99363	CEP44
231859_at	down	-5.51976	-2.4646	C14orf132
231862_at	up	5.54688	2.47168	CBX5
231866_at	up	5.92771	2.56747	LNPEP
231867_at	down	-49.2757	-5.6228	TENM2
231876_at	up	6.41857	2.68225	TRIM56
231899_at	up	16.5903	4.05227	ZC3H12C
231928_at	down	-5.58285	-2.481	HES2
231966_at	up	5.3526	2.42024	PPP1R9A
231969_at	down	-34.9646	-5.12782	STOX2
231991_at	down	-12.103	-3.5973	CCM2L
232000_at	up	8.58078	3.10111	TTC39B
232035_at	down	-10.1541	-3.34399	HIST1H4H
232056_at	down	-12.8535	-3.68409	SCEL
232073_at	down	-6.04211	-2.59505	PPFIA2
232081_at	down	-5.06573	-2.34077	ABCG1
232087_at	up	6.87202	2.78073	CXorf23
232090_at	down	-61.1458	-5.93418	DNM3OS
232113_at	up	34.8111	5.12147
232122_s_at	up	5.02564	2.32931	VEPH1
232126_at	down	-7.28576	-2.86508	COQ2
232155_at	down	-6.55912	-2.7135	RNF213
232164_s_at	down	-19.0343	-4.25053	EPPK1
232165_at	down	-11.5228	-3.52642	EPPK1
232231_at	up	13.077	3.70896	RUNX2
232254_at	down	-5.82938	-2.54334
232283_at	down	-8.24324	-3.04321	LYSMD1
232284_at	down	-6.50651	-2.70188	PSMD6-AS2
232300_at	up	10.298	3.3643	ADIRF-AS1
232331_at	down	-5.57923	-2.48007
232369_at	down	-8.24604	-3.0437
232370_at	down	-5.27036	-2.3979	GATA2-AS1
232449_at	down	-17.692	-4.14503	BCO2
232458_at	down	-8.90718	-3.15497	COL3A1
232481_s_at	down	-5.38547	-2.42907	SLITRK6
232529_at	down	-6.94774	-2.79654	SP3
232531_at	down	-5.08012	-2.34486	EMX2OS///EMX2OS
232549_at	down	-14.0243	-3.80986	RBM11
232752_at	up	91.8372	6.52101	LOXL1-AS1
232794_at	down	-6.58399	-2.71896	LOC153682
232994_s_at	up	5.23493	2.38817	ARHGEF28
233002_at	up	13.2779	3.73096	PPP4R4
233064_at	down	-8.61266	-3.10646	ZFR2
233070_at	up	17.1945	4.10387	ZNF197
233082_at	up	9.3822	3.22993	ZNF630
233092_s_at	down	-12.2205	-3.61123	LOC101060157
233234_at	up	6.7936	2.76418	KCTD16
233364_s_at	up	14.895	3.89675
233375_at	up	7.60276	2.92652	EFCAB2
233562_at	up	45.4492	5.50618	LINC00839
233587_s_at	down	-5.38547	-2.42907	SIPA1L2
233589_x_at	up	11.6996	3.54839	TOR4A
233730_at	down	-14.5568	-3.86362	FAM135A
233772_at	up	5.5679	2.47713	POU6F2-AS2
233899_x_at	up	5.10199	2.35106	ZBTB10
234173_s_at	up	14.7509	3.88273	NXF2///NXF2B
234219_at	up	8.51637	3.09024	LOC101928820
234317_s_at	down	-8.33868	-3.05982	STOX2
234393_at	down	-7.36069	-2.87984	HDAC9
234970_at	down	-8.62524	-3.10856	TC2N
234994_at	up	132.866	7.05383	TMEM200A
235016_at	up	5.5343	2.4684	REEP3
235017_s_at	down	-8.8291	-3.14227	CSRNP3
235018_at	down	-12.0213	-3.58753	CSRNP3
235019_at	up	15.2679	3.93243	CPM
235027_at	up	21.1815	4.40473	ZNF736
235046_at	up	28.5189	4.83385	INPP4B
235068_at	up	6.38125	2.67384	ZDHHC21
235126_at	down	-6.32733	-2.6616	FLVCR1-AS1
235144_at	down	-18.9094	-4.24104	RASEF
235146_at	up	24.853	4.63535	TMCC3
235152_at	down	-6.58516	-2.71922	LOC101927204
235165_at	down	-6.1741	-2.62623	PARD6B
235205_at	down	-6.7352	-2.75172	OXR1
235207_at	down	-12.466	-3.63992	LOC105371743
235236_at	up	7.39838	2.88721	FAM196B
235244_at	down	-33.6449	-5.07232	CCDC58
235259_at	down	-6.69612	-2.74333	PACRGL
235273_at	down	-7.37186	-2.88203	DYX1C1
235287_at	up	13.2237	3.72505	CDK6
235296_at	up	6.29795	2.65488	EIF5A2
235301_at	up	9.29443	3.21637	KIAA1324L
235324_at	up	9.78914	3.29118	SRSF3
235333_at	up	19.3556	4.27468	B4GALT6
235343_at	down	-9.38521	-3.23039	VASH2
235355_at	down	-28.447	-4.8302	CSRNP3
235382_at	up	44.3803	5.47185	LVRN
235408_x_at	up	10.3727	3.37472	ZNF117
235411_at	up	25.6374	4.68018	PGBD1
235444_at	down	-5.30402	-2.40709	FOXP1
235473_at	up	10.077	3.333
235476_at	up	6.10933	2.61102	TRIM59
235483_at	down	-5.26755	-2.39713	STX3
235486_at	up	20.1672	4.33394	KIAA1549L
235518_at	up	45.6703	5.51318	SLC8A1
235527_at	down	-5.60093	-2.48567	DLGAP1
235528_at	down	-5.46054	-2.44904	GUCA1B
235550_at	down	-6.48439	-2.69697	MAP9
235557_at	up	9.08861	3.18406	GPAT2
235564_at	up	5.09239	2.34834	ZNF117
235579_at	up	10.5225	3.39541	SCAF11
235587_at	down	-5.92612	-2.56709	PAXIP1-AS1
235646_at	down	-5.05451	-2.33757
235657_at	up	5.06131	2.33951
235683_at	down	-6.55913	-2.7135	SESN3
235690_at	up	10.3438	3.3707	ZNF594
235692_at	up	16.6074	4.05375	SH3KBP1
235700_at	down	-33.8437	-5.08082	CT45A1///CT45A10///CT45A2///CT45A3///CT45A4///CT45A5///CT45A6///CT45A7///CT45A8///CT45A9
235706_at	up	5.55851	2.4747	CPM
235721_at	up	5.34423	2.41798	DTX3
235737_at	up	5.51738	2.46398	TSLP
235773_at	up	5.72572	2.51746	ZIK1
235810_at	up	15.8653	3.9878	ZNF182
235825_at	down	-10.452	-3.3857	LOC101927330
235891_at	down	-8.28029	-3.04968	DNM3OS
235901_at	down	-6.25469	-2.64494
235913_at	up	6.52698	2.70642	ZNF880
235940_at	up	60.8694	5.92765	C9orf64
235953_at	up	15.8089	3.98266	ZNF610
235970_at	up	7.0582	2.8193	LCORL
236033_at	down	-7.08313	-2.82439	ASB12
236065_at	up	6.9934	2.80599
236081_at	down	-14.7496	-3.88261	SNCA
236112_at	up	7.54551	2.91562	LINC01096
236113_at	down	-14.4567	-3.85367
236118_at	down	-10.8287	-3.43679	GATA6-AS1
236128_at	up	8.23929	3.04252	ZNF91
236141_at	down	-28.6166	-4.83878	HAND2-AS1
236180_at	down	-9.79267	-3.2917
236189_at	up	6.91613	2.78996	ANKRD50
236233_at	up	5.53021	2.46733	TRIM32
236243_at	up	10.2508	3.35767	ZCCHC6
236281_x_at	up	9.09899	3.18571	HTR7
236300_at	down	-5.37554	-2.42641	PDE3A
236305_at	up	6.45323	2.69002	RFESD
236313_at	up	5.08925	2.34745	CDKN2B
236328_at	up	12.2525	3.61501	ZNF285
236331_at	up	12.608	3.65627	CDKL2
236386_at	down	-9.70848	-3.27925
236391_at	down	-7.9626	-2.99324
236411_at	down	-8.62981	-3.10933
236423_at	down	-7.26773	-2.86151
236471_at	up	7.23213	2.85442	NFE2L3
236543_at	down	-19.3067	-4.27103	CCSER1
236562_at	up	16.2907	4.02597	ZNF439
236635_at	up	17.1879	4.10332	ZNF667
236656_s_at	up	6.23537	2.64047	LOC100288911
236657_at	up	5.41671	2.43742	LOC100288911
236681_at	down	-7.8767	-2.97759	HOXD13
236699_at	down	-5.45673	-2.44804
236741_at	down	-28.1692	-4.81605	WDR72
236752_at	down	-6.80874	-2.76739
236765_at	up	24.0035	4.58517
236782_at	up	21.8254	4.44793	SAMD3
236840_at	up	23.9384	4.58125	C12orf56
236856_x_at	down	-9.44003	-3.23879	LOC105371220
236892_s_at	down	-52.4558	-5.71303	HOXB-AS3
236893_at	down	-19.2297	-4.26526	HOXB-AS3
236898_at	up	6.88486	2.78343
236920_at	up	96.7285	6.59587	RHOXF2///RHOXF2B
236967_at	down	-5.64323	-2.49652	MNX1-AS1
237051_at	down	-9.32236	-3.2207
237054_at	down	-17.3782	-4.11921	ENPP5
237086_at	down	-71.1063	-6.1519	FOXA1
237161_at	up	10.7602	3.42763	LOC105370809
237229_at	down	-5.21515	-2.38271	KDM8
237270_at	down	-6.50448	-2.70143
237277_at	down	-6.61745	-2.72627
237291_at	up	5.5798	2.48021	PRORSD1P
237302_at	down	-5.09421	-2.34886	CNKSR3
237329_at	down	-8.52329	-3.09141	RBMS3-AS3
237364_at	up	5.151	2.36485	ZNF529-AS1
237465_at	down	-5.31375	-2.40973	USP53
237472_at	down	-12.5309	-3.64742	SOX1
237675_at	down	-5.45923	-2.4487	LINC01351
237702_at	down	-5.8477	-2.54787
237737_at	down	-6.14489	-2.61939	ANKRD20A12P///LOC100289026///LOC101060632///LOC101927345///LOC102723799///LOC105369263///LOC105374447///LOC105379272
237771_s_at	up	5.34585	2.41842	LOC101927305
237856_at	down	-10.3003	-3.36462	RAP1GDS1
237939_at	down	-9.66982	-3.27349	EPHA5
237991_at	up	14.4389	3.85189
238005_s_at	up	5.18724	2.37497	SIN3A
238012_at	down	-5.64884	-2.49795	DPP7
238020_at	up	5.43621	2.4426	PSMC2
238025_at	up	14.9546	3.90251	MLKL
238050_at	up	16.6415	4.05672	ANTXR2
238066_at	up	72.3404	6.17673	RBP7
238086_at	down	-5.77943	-2.53093	CMIP///LOC100129617
238139_at	down	-5.33602	-2.41576	LOC101928728
238151_at	up	5.69	2.50843
238174_at	up	10.5195	3.395	FBXL17
238183_at	up	11.0228	3.46242
238228_at	down	-8.61386	-3.10666	COG3
238369_s_at	up	7.0026	2.80789	LINC01607
238429_at	up	12.0568	3.59177	TMEM71
238430_x_at	up	7.0954	2.82688	SLFN5
238493_at	up	28.7496	4.84547	ZNF506
238526_at	up	6.41755	2.68202	RAB3IP
238529_at	down	-6.28721	-2.65242
238542_at	down	-5.75799	-2.52556	ULBP2
238545_at	down	-5.63363	-2.49406	BRD7
238546_at	up	20.2755	4.34167	SLC8A1
238571_at	down	-13.4587	-3.75047	HOXA13
238573_at	down	-10.2829	-3.36218	OTUD7B
238593_at	down	-13.5542	-3.76067	C11orf80
238600_at	down	-6.66821	-2.7373	JAKMIP1
238614_x_at	up	5.63538	2.49451	ZNF430
238622_at	up	5.80247	2.53667	RAP2B
238634_x_at	up	6.11207	2.61166	LIPJ
238673_at	down	-5.42152	-2.4387	SAMD12
238693_at	up	5.52831	2.46684	PHC3
238697_at	down	-5.25515	-2.39373	SMIM10L2A
238717_at	down	-5.29524	-2.4047	LOC441528
238740_at	down	-8.05711	-3.01026	PTGES3L
238750_at	up	11.0982	3.47226	CCL28
238763_at	down	-7.7625	-2.95652	RBM20
238808_at	down	-16.9225	-4.08087	HOXA13
238824_at	down	-5.4087	-2.43528	RPS29
238846_at	up	7.39171	2.88591	TNFRSF11A
238852_at	up	5.09858	2.35009	PRRX1
238888_at	down	-20.3733	-4.34861
238919_at	down	-63.078	-5.97907	PCDH9
238920_at	down	-5.55475	-2.47372	DIDO1
238927_at	down	-7.67859	-2.94084
238944_at	up	6.94891	2.79679	LOC100505715
238946_at	down	-6.67005	-2.7377
238952_x_at	up	6.4737	2.69459	ZNF829
238969_at	up	22.9969	4.52337	PQLC2L
239002_at	down	-11.0642	-3.46782	ASPM
239043_at	up	43.6747	5.44872	ZNF404
239047_at	down	-5.14809	-2.36404	FAM122C
239108_at	up	25.3579	4.66436	FAR2
239142_at	up	11.1502	3.479	RFESD
239146_at	down	-16.7971	-4.07014	CLDND1
239148_at	down	-23.9162	-4.57992	MARVELD3
239155_at	down	-34.675	-5.11582	CXADR
239169_at	down	-6.45665	-2.69079	RDM1
239208_s_at	down	-19.2805	-4.26907	YBEY
239250_at	up	14.8619	3.89354	ZNF542P
239258_at	down	-6.51273	-2.70326
239260_at	down	-21.0865	-4.39825	CORIN
239261_s_at	down	-17.378	-4.11919	CORIN
239292_at	down	-5.18101	-2.37323
239294_at	up	17.3454	4.11648	PIK3CG
239313_at	down	-5.43723	-2.44287	LOC401320
239350_at	down	-5.25049	-2.39245	MARVELD3
239367_at	up	32.4974	5.02225	BDNF
239381_at	down	-7.64328	-2.93419	KLK7
239433_at	down	-5.05663	-2.33818	LRRC8E
239443_at	up	31.2463	4.96562	PCDHB6
239468_at	up	7.69228	2.94341	MKX
239515_at	up	5.25157	2.39275
239538_at	up	5.41655	2.43737	ZRANB3
239579_at	up	44.8252	5.48624	EPHX4
239587_at	up	9.74709	3.28497	TLR3
239615_at	down	-6.80874	-2.76739	SLC22A5
239708_at	down	-6.70127	-2.74443
239752_at	down	-10.2982	-3.36432	CECR2
239763_at	up	9.72115	3.28113	LOC101060179///PRDM11
239764_at	down	-14.8916	-3.89643	ITPR1-AS1
239773_at	up	10.8194	3.43554	GTPBP10///LOC101927446
239791_at	down	-7.10445	-2.82872	HOXB-AS3
239802_at	down	-15.9225	-3.993	SAP30L
239814_at	up	5.6373	2.495	LOC100506860
239825_at	down	-12.4553	-3.63869
239856_at	down	-5.14121	-2.36211	LOC105374937
239913_at	up	39.9858	5.32142	SLC10A4
239934_x_at	down	-8.53984	-3.09421
239937_at	down	-5.23229	-2.38744	ZNF207
239942_at	up	6.40445	2.67908	GNG11
239949_at	down	-13.0945	-3.71088	THNSL2
239951_at	up	9.30901	3.21863
239989_at	up	5.81487	2.53975	CNTLN
239999_at	down	-5.31496	-2.41006	MIR99AHG
240027_at	down	-6.32119	-2.6602	LIN7A
240122_at	down	-6.63889	-2.73094	DIRAS2
240259_at	down	-9.40527	-3.23347	FLRT2///LOC100506718
240284_x_at	down	-5.19457	-2.377	LOC105369635
240309_at	down	-5.85537	-2.54976
240312_at	down	-6.07938	-2.60392	LOC389895
240463_at	down	-5.44758	-2.44562
240528_s_at	up	12.4294	3.63568	EXOC4
240549_at	up	13.083	3.70962	NRSN2-AS1
240574_at	down	-5.44423	-2.44473	DNAJC3-AS1
240592_at	up	6.26541	2.64741	LCORL
240687_at	up	21.8867	4.45198	PASD1
240801_at	down	-8.92959	-3.15859	LINC01549
241014_at	down	-7.14916	-2.83777	FLG-AS1
241036_at	down	-36.1477	-5.17583
241198_s_at	up	11.872	3.5695	C11orf70
241215_at	down	-9.08686	-3.18378
241224_x_at	up	120.538	6.91335	DSCR8
241234_at	up	12.1048	3.59751	LOC100506797
241396_at	down	-6.62895	-2.72878	NEDD4L
241426_at	down	-9.38521	-3.23039	CEP44
241431_at	down	-9.28679	-3.21518
241435_at	up	5.06131	2.33951
241437_s_at	down	-7.90709	-2.98315	EP400NL
241482_at	down	-6.43749	-2.6865	EPHA1
241535_at	down	-28.8529	-4.85064	LOC101060391
241607_at	up	8.25392	3.04508	LOC730102
241652_x_at	down	-6.56501	-2.7148	LIN7A
241696_at	up	6.27887	2.6505	CNTLN
241710_at	up	10.8679	3.442	C1GALT1C1L
241730_at	up	6.27595	2.64983	MYNN
241752_at	up	9.64181	3.2693	SLC8A1
241765_at	up	9.3822	3.22993	CPM
241772_at	down	-5.21515	-2.38271
241783_at	down	-5.19935	-2.37833
241813_at	down	-16.0516	-4.00464	MBD1
241815_at	up	14.4389	3.85189
241835_at	up	5.76289	2.52679
241871_at	up	5.17399	2.37128	CAMK4
241887_at	up	9.87536	3.30383	UBE2W
241902_at	up	5.04368	2.33448	MKX
241905_at	down	-5.59321	-2.48368	PIK3C2A
241959_at	up	6.43371	2.68565	ANAPC10
241960_at	down	-6.22027	-2.63698	CSMD1
242002_at	down	-28.9208	-4.85403	NKAIN2
242005_at	up	105.631	6.72288
242042_s_at	down	-5.66451	-2.50195	HAGLR
242053_at	down	-9.8569	-3.30113
242054_s_at	down	-67.0827	-6.06787	SIX3
242056_at	down	-6.4983	-2.70006	TRIM45
242109_at	down	-18.018	-4.17137
242255_at	down	-15.4623	-3.95068	WDR37
242270_at	down	-7.24506	-2.857	ACP6
242292_at	down	-63.114	-5.97989	FAM226A///FAM226B
242313_at	down	-5.91467	-2.5643	LOC728730
242323_at	down	-5.91565	-2.56454	CASP6///PLA2G12A
242348_at	down	-17.0062	-4.08799	FAM19A4
242372_s_at	down	-5.27905	-2.40028	MFSD4
242387_at	down	-7.62057	-2.9299	TDRP
242414_at	down	-48.8103	-5.60911	QPRT
242477_at	up	17.6819	4.14421	TTC39B
242517_at	down	-81.6802	-6.35191	KISS1R
242521_at	up	8.02189	3.00394	CARD8-AS1
242565_x_at	down	-13.6359	-3.76934	YBEY
242639_at	up	5.09239	2.34834	ICE2
242751_at	down	-5.45923	-2.4487
242822_at	down	-6.54171	-2.70967	LOC102723847
242871_at	up	6.04529	2.59581	PAQR5
242909_at	up	15.9852	3.99867
[truncated: 231 more rows]

## Sheet: CL1-5 si-FOXD1 v.s. si-Cont
Probe Set ID	Regulation	Ford change	Log 2	Gene Symbol
1405_i_at	down	-59.5402	-5.89579	CCL5
200001_at	down	-5.77528	-2.52989	CAPNS1
200606_at	up	5.61286	2.48874	DSP
200621_at	down	-9.02544	-3.174	CSRP1
200660_at	down	-24.1989	-4.59687	S100A11
200816_s_at	down	-5.29008	-2.40329	PAFAH1B1
200862_at	up	5.25123	2.39265	DHCR24
200894_s_at	up	5.52421	2.46577	FKBP4
200920_s_at	down	-12.4018	-3.63247	BTG1
200921_s_at	down	-6.50636	-2.70185	BTG1
200951_s_at	up	6.42287	2.68322	CCND2
200965_s_at	up	14.5605	3.86399	ABLIM1
200974_at	down	-5.79952	-2.53593	ACTA2
200984_s_at	down	-6.83422	-2.77278	CD59
200985_s_at	down	-6.19608	-2.63136	CD59
201015_s_at	up	5.24104	2.38985	JUP
201067_at	down	-5.33463	-2.41539	PSMC2
201105_at	down	-12.2777	-3.61797	LGALS1
201131_s_at	up	251.211	7.97275	CDH1
201137_s_at	up	6.26035	2.64624	HLA-DPB1
201141_at	up	173.493	7.43874	GPNMB
201169_s_at	up	14.3907	3.84706	BHLHE40
201185_at	down	-36.9442	-5.20728	HTRA1
201200_at	up	13.3109	3.73454	CREG1
201236_s_at	up	15.3261	3.93792	BTG2
201289_at	down	-7.51675	-2.91011	CYR61
201300_s_at	down	-5.04491	-2.33483	PRNP
201313_at	down	-21.4387	-4.42215	ENO2
201341_at	down	-28.3332	-4.82442	ENC1
201416_at	up	28.471	4.83142	SOX4
201417_at	up	23.4035	4.54865	SOX4
201422_at	up	7.15311	2.83857	IFI30
201427_s_at	up	22.8681	4.51526	SEPP1
201461_s_at	up	5.38485	2.42891	MAPKAPK2
201466_s_at	down	-13.7265	-3.77889	JUN
201471_s_at	down	-6.27094	-2.64868	SQSTM1
201474_s_at	down	-11.3225	-3.50112	ITGA3
201506_at	down	-54.0482	-5.75617	TGFBI
201522_x_at	up	58.9532	5.8815	SNRPN///SNURF
201565_s_at	up	15.0771	3.91429	ID2
201566_x_at	up	18.8092	4.23337	ID2
201586_s_at	down	-5.55598	-2.47404	SFPQ///SFPQ
201645_at	down	-62.7935	-5.97254	TNC
201666_at	down	-144.293	-7.17286	TIMP1
201667_at	up	183.493	7.51958	GJA1
201703_s_at	down	-5.53769	-2.46928	PPP1R10
201744_s_at	up	164.622	7.36301	LUM
201839_s_at	up	307.991	8.26674	EPCAM
201841_s_at	up	6.34991	2.66674	HSPB1
201852_x_at	up	286.336	8.16156	COL3A1
201858_s_at	up	5.86655	2.55251	SRGN
201859_at	up	11.3439	3.50384	SRGN
201884_at	up	66.0986	6.04655	CEACAM5
201893_x_at	up	5.63795	2.49517	DCN
201926_s_at	up	5.58667	2.48199	CD55
201955_at	down	-462.887	-8.85452	CCNC
202007_at	down	-22.1691	-4.47048	NID1
202016_at	down	-12.8906	-3.68825	MEST
202071_at	down	-11.0026	-3.45978	SDC4
202133_at	down	-5.64362	-2.49662	WWTR1
202203_s_at	up	18.482	4.20805	AMFR
202206_at	down	-6.12141	-2.61386	ARL4C
202213_s_at	up	5.96848	2.57736	CUL4B
202219_at	up	5.07559	2.34357	SLC6A8
202242_at	up	23.9585	4.58247	TSPAN7
202267_at	down	-46.3883	-5.53569	LAMC2
202295_s_at	up	7.09082	2.82595	CTSH
202319_at	down	-6.67733	-2.73927	SENP6
202341_s_at	up	9.23611	3.20729	TRIM2
202342_s_at	up	21.582	4.43175	TRIM2
202369_s_at	down	-7.91509	-2.98461	TRAM2
202388_at	up	8.06191	3.01112	RGS2
202454_s_at	up	6.27098	2.64869	ERBB3
202497_x_at	up	13.7817	3.78468	SLC2A3
202498_s_at	up	19.3242	4.27233	SLC2A3
202499_s_at	up	5.08163	2.34529	SLC2A3
202508_s_at	down	-6.47407	-2.69467	SNAP25
202546_at	up	115.188	6.84785	VAMP8
202551_s_at	down	-12.3708	-3.62887	CRIM1
202552_s_at	down	-11.2601	-3.49315	CRIM1
202565_s_at	down	-6.55154	-2.71183	SVIL
202566_s_at	down	-5.12527	-2.35763	SVIL
202598_at	down	-13.9034	-3.79736	S100A13
202627_s_at	down	-111.112	-6.79587	SERPINE1
202628_s_at	down	-13.6044	-3.766	SERPINE1
202647_s_at	down	-11.61	-3.53729	NRAS
202660_at	down	-10.1347	-3.34124	ITPR2
202662_s_at	down	-12.1025	-3.59723	ITPR2
202664_at	down	-6.29933	-2.6552	WIPF1
202685_s_at	down	-6.33132	-2.66251	AXL
202686_s_at	down	-163.505	-7.35319	AXL
202687_s_at	up	27.2922	4.77042	TNFSF10
202688_at	up	28.8257	4.84928	TNFSF10
202712_s_at	up	7.88347	2.97883	CKMT1A///CKMT1B
202741_at	down	-5.00761	-2.32412	PRKACB
202742_s_at	down	-5.23068	-2.387	PRKACB
202759_s_at	down	-5.01566	-2.32644	AKAP2///PALM2-AKAP2
202760_s_at	down	-5.05902	-2.33886	AKAP2///PALM2-AKAP2
202761_s_at	down	-5.03481	-2.33194	SYNE2
202766_s_at	down	-35.6452	-5.15564	FBN1
202780_at	down	-22.6152	-4.49922	OXCT1
202783_at	down	-26.8692	-4.74788	NNT
202784_s_at	down	-16.1154	-4.01036	NNT
202794_at	down	-37.1411	-5.21495	INPP1
202833_s_at	down	-25.6026	-4.67822	SERPINA1
202863_at	down	-57.3418	-5.84152	SP100
202864_s_at	down	-52.7381	-5.72077	SP100
202887_s_at	down	-5.9306	-2.56818	DDIT4
202903_at	down	-5.02454	-2.32899	LSM5
202935_s_at	down	-6.48447	-2.69699	SOX9
202936_s_at	down	-12.2279	-3.61211	SOX9
202954_at	down	-117.785	-6.88001	UBE2C
202974_at	down	-7.40969	-2.88941	MPP1
202998_s_at	down	-16.9709	-4.08499	LOXL2
203096_s_at	up	5.48063	2.45434	RAPGEF2
203122_at	down	-5.94299	-2.57119	TRAPPC12
203129_s_at	up	5.2827	2.40128	KIF5C
203139_at	up	33.4433	5.06365	DAPK1
203140_at	up	5.25454	2.39357	BCL6
203153_at	down	-87.859	-6.45712	IFIT1
203158_s_at	up	8.20857	3.03713	GLS
203159_at	up	5.53065	2.46745	GLS
203178_at	up	14.4419	3.85219	GATM
203180_at	up	6.28614	2.65218	ALDH1A3
203186_s_at	up	16.1477	4.01326	S100A4
203202_at	down	-6.19265	-2.63056	KRR1
203304_at	up	8.40595	3.07141	BAMBI
203320_at	down	-6.61466	-2.72567	SH2B3
203323_at	down	-274.045	-8.09827	CAV2
203324_s_at	down	-423.969	-8.72782	CAV2
203329_at	up	7.76145	2.95633	PTPRM
203372_s_at	down	-7.11208	-2.83027	SOCS2
203373_at	down	-5.44208	-2.44416	SOCS2
203378_at	down	-7.00526	-2.80844	PCF11
203379_at	up	5.95693	2.57457	RPS6KA1
203382_s_at	up	15.9048	3.99139	APOE
203408_s_at	down	-20.2157	-4.3374	SATB1
203434_s_at	down	-6.04642	-2.59608	MME
203440_at	down	-15.0401	-3.91074	CDH2
203474_at	up	12.901	3.68941	IQGAP2
203485_at	down	-20.4459	-4.35374	RTN1
203504_s_at	down	-40.7354	-5.34821	ABCA1
203505_at	down	-63.7344	-5.994	ABCA1
203567_s_at	down	-22.5579	-4.49556	TRIM38
203568_s_at	down	-11.475	-3.52042	TRIM38
203570_at	down	-26.857	-4.74722	LOXL1
203595_s_at	down	-27.6524	-4.78934	IFIT5
203596_s_at	down	-12.5484	-3.64943	IFIT5
203603_s_at	down	-17.2574	-4.10914	ZEB2
203610_s_at	down	-13.2186	-3.72449	TRIM38
203632_s_at	up	13.8377	3.79053	GPRC5B
203638_s_at	up	8.11362	3.02035	FGFR2
203641_s_at	up	7.57353	2.92097	COBLL1
203642_s_at	up	5.38804	2.42976	COBLL1
203708_at	up	12.0748	3.59393	PDE4B
203753_at	down	-7.89975	-2.98181	TCF4
203757_s_at	up	40.12	5.32625	CEACAM6
203799_at	down	-66.7073	-6.05977	CD302///LY75-CD302
203817_at	up	12.901	3.68941	GUCY1B3
203853_s_at	up	7.673	2.93979	GAB2
203881_s_at	up	28.479	4.83183	DMD
203895_at	down	-11.5667	-3.53191	PLCB4
203896_s_at	down	-12.4323	-3.63602	PLCB4
203913_s_at	up	5.86355	2.55177	HPGD
203917_at	up	17.0446	4.09124	CXADR
203929_s_at	up	8.18278	3.03259	MAPT
203932_at	up	6.1428	2.6189	HLA-DMB
203939_at	down	-721.304	-9.49446	NT5E
203961_at	up	5.28716	2.40249	NEBL
203962_s_at	up	7.42019	2.89146	NEBL
203964_at	down	-64.4	-6.00899	NMI
203987_at	down	-185.461	-7.53497	FZD6
203998_s_at	down	-8.00585	-3.00105	SYT1
203999_at	down	-9.82771	-3.29686	SYT1
204019_s_at	up	20.9698	4.39024	SH3YL1
204032_at	down	-8.3371	-3.05955	BCAR3
204035_at	down	-17.7382	-4.14878	SCG2
204040_at	up	41.2176	5.36519	RNF144A
204042_at	up	8.69	3.11936	WASF3
204044_at	up	89.5926	6.48531	LOC105369247///QPRT
204058_at	down	-63.3256	-5.98472	ME1
204059_s_at	down	-45.2734	-5.50059	ME1
204062_s_at	down	-5.09865	-2.35011	ULK2
204069_at	up	13.1981	3.72226	MEIS1
204070_at	down	-5.1928	-2.37651	RARRES3
204072_s_at	up	7.01689	2.81083	FRY
204099_at	up	5.18713	2.37494	SMARCD3
204115_at	down	-295.212	-8.20561	GNG11
204154_at	down	-73.9482	-6.20844	CDO1
204158_s_at	down	-7.36711	-2.8811	TCIRG1
204160_s_at	up	15.1369	3.92	ENPP4
204161_s_at	up	13.447	3.74922	ENPP4
204172_at	up	5.60731	2.48731	CPOX
204221_x_at	down	-10.9249	-3.44955	GLIPR1
204222_s_at	down	-17.5633	-4.1345	GLIPR1
204224_s_at	up	6.3842	2.67451	GCH1
204236_at	down	-13.4308	-3.74747	FLI1
204260_at	down	-9.53696	-3.25353	CHGB
204284_at	down	-13.9421	-3.80137	PPP1R3C
204285_s_at	down	-5.88251	-2.55643	PMAIP1
204286_s_at	down	-5.14195	-2.36232	PMAIP1
204291_at	down	-5.47351	-2.45247	ZNF518A
204308_s_at	down	-5.32277	-2.41218	TECPR2
204310_s_at	down	-6.10945	-2.61104	NPR2
204321_at	up	16.1402	4.01259	NEO1
204326_x_at	down	-5.82393	-2.54199	MT1X
204351_at	up	6.28712	2.6524	S100P
204352_at	down	-31.3497	-4.97038	TRAF5
204379_s_at	up	19.8637	4.31206	FGFR3
204388_s_at	up	15.906	3.9915	MAOA
204389_at	up	12.2654	3.61652	MAOA
204401_at	down	-11.3549	-3.50524	KCNN4
204412_s_at	up	8.22765	3.04048	NEFH
204416_x_at	up	7.88108	2.97839	APOC1
204417_at	down	-84.1264	-6.39449	GALC
204420_at	down	-100.538	-6.6516	FOSL1
204421_s_at	down	-12.3207	-3.62301	FGF2
204422_s_at	down	-28.5136	-4.83358	FGF2
204454_at	up	30.6484	4.93774	LDOC1
204466_s_at	up	615.588	9.26582	SNCA
204467_s_at	up	44.621	5.47965	SNCA
204469_at	down	-5.08799	-2.3471	PTPRZ1
204470_at	down	-14.1406	-3.82178	CXCL1
204475_at	down	-27.8251	-4.79831	MMP1
204483_at	up	13.0079	3.70132	ENO3
204484_at	up	5.9779	2.57964	PIK3C2B
204489_s_at	down	-158.258	-7.30614	CD44
204490_s_at	down	-89.5356	-6.48439	CD44
204512_at	down	-5.14857	-2.36417	HIVEP1
204525_at	down	-7.40666	-2.88882	PHF14
204529_s_at	up	18.7992	4.2326	TOX
204533_at	down	-25.1688	-4.65357	CXCL10
204567_s_at	up	41.2526	5.36641	ABCG1
204573_at	down	-12.2076	-3.6097	CROT
204579_at	up	5.9647	2.57645	FGFR4
204584_at	up	7.74707	2.95365	L1CAM
204595_s_at	down	-93.1378	-6.54129	STC1
204596_s_at	down	-9.0355	-3.1756	STC1
204597_x_at	down	-189.395	-7.56525	STC1
204612_at	down	-7.17056	-2.84208	PKIA
204621_s_at	up	9.09712	3.18541	NR4A2
204622_x_at	up	8.31789	3.05622	NR4A2
204637_at	up	6.22195	2.63737	CGA
204642_at	down	-5.65349	-2.49914	S1PR1
204646_at	down	-58.3252	-5.86605	DPYD
204655_at	down	-68.4725	-6.09745	CCL5
204663_at	down	-12.0639	-3.59263	ME3
204667_at	up	24.0951	4.59067	FOXA1
204671_s_at	up	5.31064	2.40889	ANKRD6
204679_at	up	8.00207	3.00037	KCNK1
204682_at	down	-8.99018	-3.16835	LTBP2
204688_at	down	-215.384	-7.75077	SGCE
204698_at	down	-9.12314	-3.18953	ISG20
204717_s_at	up	7.83044	2.96909	SLC29A2
204734_at	down	-8.8454	-3.14493	KRT15
204747_at	down	-12.4788	-3.64141	IFIT3
204749_at	up	67.0919	6.06807	NAP1L3
204780_s_at	down	-62.3392	-5.96207	FAS
204781_s_at	down	-10.896	-3.44573	FAS
204790_at	down	-10.0013	-3.32211	SMAD7
204794_at	up	12.2189	3.61104	DUSP2
204823_at	down	-22.9697	-4.52166	NAV3
204844_at	down	-6.54493	-2.71038	ENPEP
204872_at	up	9.92652	3.31129	TLE4
204883_s_at	up	5.85413	2.54946	HUS1
204894_s_at	up	6.722	2.74889	AOC3
204950_at	down	-10.4884	-3.39073	CARD8
204953_at	down	-12.5583	-3.65057	SNAP91
204967_at	up	5.29716	2.40522	SHROOM2
204971_at	up	5.40479	2.43424	CSTA
204975_at	up	5.48082	2.45439	EMP2
204984_at	up	7.03662	2.81488	GPC4
205016_at	down	-9.72144	-3.28117	TGFA
205029_s_at	up	114.834	6.8434	FABP7
205030_at	up	305.205	8.25363	FABP7
205032_at	up	5.19599	2.3774	ITGA2
205076_s_at	up	5.24034	2.38966	MTMR11
205080_at	up	44.1582	5.46461	RARB
205081_at	down	-27.1237	-4.76148	CRIP1
205083_at	down	-11.2573	-3.49278	AOX1
205116_at	down	-6.59596	-2.72158	LAMA2
205141_at	up	11.3993	3.51087	ANG
205158_at	up	7.07782	2.82331	RNASE4
205174_s_at	down	-72.7036	-6.18396	QPCT
205222_at	down	-5.90673	-2.56236	EHHADH
205226_at	up	12.5127	3.64533	PDGFRL
205229_s_at	down	-31.5971	-4.98172	COCH
205239_at	up	11.4689	3.51966	AREG
205347_s_at	up	14.2897	3.8369	TMSB15A
205364_at	down	-8.93917	-3.16014	ACOX2
205366_s_at	up	48.4487	5.59839	HOXB6
205372_at	down	-5.70953	-2.51337	PLAG1
205376_at	down	-7.13215	-2.83434	INPP4B
205379_at	down	-9.04774	-3.17756	CBR3
205382_s_at	up	5.73055	2.51867	CFD
205414_s_at	up	17.7869	4.15274	ARHGAP44
205466_s_at	up	6.02246	2.59035	HS3ST1
205479_s_at	down	-196.542	-7.61869	PLAU
205483_s_at	down	-5.13403	-2.36009	ISG15
205486_at	down	-5.39833	-2.43251	TESK2
205498_at	up	15.2354	3.92936	GHR
205500_at	down	-9.50424	-3.24857	C5
205501_at	down	-5.96886	-2.57746	PDE10A
205505_at	up	6.6436	2.73196	GCNT1
205514_at	down	-10.0475	-3.32876	ZNF415
205517_at	up	7.09247	2.82629	GATA4
205534_at	up	21.782	4.44506	PCDH7
205535_s_at	up	21.0456	4.39545	PCDH7
205544_s_at	up	8.02074	3.00373	CR2
205559_s_at	up	12.6454	3.66054	PCSK5
205560_at	up	5.58554	2.4817	PCSK5
205578_at	up	9.27012	3.21259	ROR2
205591_at	up	19.1805	4.26156	OLFM1
205593_s_at	up	8.48512	3.08494	PDE9A
205600_x_at	up	6.00292	2.58566	HOXB5
205601_s_at	up	6.69843	2.74382	HOXB5
205603_s_at	up	35.1268	5.1345	DIAPH2
205609_at	down	-17.8539	-4.15816	ANGPT1
205625_s_at	up	205.88	7.68566	CALB1
205626_s_at	up	217.365	7.76398	CALB1
205627_at	up	8.02074	3.00373	CDA
205637_s_at	up	6.70921	2.74614	SH3GL3
205640_at	down	-10.456	-3.38625	ALDH3B1
205659_at	up	14.4008	3.84808	HDAC9
205660_at	down	-20.5713	-4.36256	OASL
205680_at	down	-6.6791	-2.73965	MMP10
205694_at	up	16.388	4.03457	TYRP1
205709_s_at	up	6.70345	2.7449	CDS1
205726_at	up	6.30529	2.65656	DIAPH2
205729_at	down	-5.75148	-2.52393	OSMR
205741_s_at	down	-10.1711	-3.34641	DTNA
205751_at	up	13.5095	3.7559	SH3GL2
205756_s_at	down	-7.63565	-2.93275	F8
205758_at	up	6.03496	2.59335	CD8A
205774_at	up	6.04	2.59455	F12
205775_at	down	-12.6784	-3.6643	FAM50B
205778_at	up	9.02528	3.17397	KLK7
205826_at	up	6.95148	2.79732	MYOM2
205829_at	up	11.4718	3.52001	HSD17B1
205850_s_at	up	5.92955	2.56792	GABRB3
205884_at	down	-20.5231	-4.35918	ITGA4
205885_s_at	down	-13.8482	-3.79162	ITGA4
205896_at	down	-9.48202	-3.24519	SLC22A4
205932_s_at	up	8.53222	3.09292	MSX1
205935_at	up	5.6219	2.49106	FOXF1
205943_at	up	12.6998	3.66673	TDO2
205959_at	down	-6.19289	-2.63061	MMP13
205961_s_at	down	-78.4495	-6.29369	PSIP1
205966_at	up	5.92661	2.56721	TAF13
205968_at	up	9.18479	3.19925	KCNS3
205975_s_at	up	28.4997	4.83287	HOXD1
205980_s_at	up	32.0958	5.00431	ARHGAP8///PRR5-ARHGAP8
205990_s_at	up	40.6198	5.34411	WNT5A
205992_s_at	down	-11.3985	-3.51078	IL15
206023_at	down	-9.55075	-3.25561	NMU
206042_x_at	up	62.8514	5.97387	SNRPN///SNURF
206082_at	up	11.521	3.5262	HCP5
206084_at	down	-8.21735	-3.03867	PTPRR
206100_at	down	-5.28536	-2.402	CPM
206104_at	up	48.6109	5.60321	ISL1
206112_at	down	-23.7366	-4.56904	ANKRD7
206116_s_at	down	-5.26148	-2.39547	TPM1
206125_s_at	up	6.5497	2.71143	KLK8
206127_at	down	-6.66388	-2.73636	ELK3
206155_at	up	6.98941	2.80517	ABCC2
206157_at	down	-75.5084	-6.23857	PTX3
206170_at	down	-16.9724	-4.08512	ADRB2
206172_at	down	-180.809	-7.49832	IL13RA2
206189_at	up	6.94967	2.79694	UNC5C
206204_at	up	24.1049	4.59126	GRB14
206232_s_at	down	-15.0737	-3.91396	B4GALT6
206233_at	down	-29.1548	-4.86566	B4GALT6
206240_s_at	down	-8.05611	-3.01008	ZNF136
206291_at	up	289.683	8.17833	NTS
206295_at	up	111.713	6.80366	IL18
206300_s_at	down	-18.5909	-4.21652	PTHLH
206307_s_at	down	-5.82981	-2.54345	FOXD1
206310_at	up	5.23793	2.389	SPINK2
206340_at	down	-5.26495	-2.39642	NR1H4
206348_s_at	up	8.90128	3.15401	PDK3
206354_at	up	40.1478	5.32725	SLCO1B3
206366_x_at	down	-6.69791	-2.74371	XCL1
206375_s_at	up	10.847	3.43923	HSPB3
206377_at	up	5.3441	2.41795	FOXF2
206381_at	up	9.64468	3.26973	SCN2A
206382_s_at	down	-59.933	-5.90528	BDNF
206414_s_at	down	-26.3394	-4.71915	ASAP2
206417_at	up	6.31634	2.65909	CNGA1
206424_at	up	17.1024	4.09613	CYP26A1
206440_at	up	10.9314	3.45041	LIN7A
206456_at	up	34.9174	5.12587	GABRA5
206461_x_at	down	-5.69659	-2.5101	MT1H
206474_at	down	-6.27443	-2.64948	CDK17
206489_s_at	up	5.79128	2.53388	DLGAP1
206490_at	up	5.4946	2.45801	DLGAP1
206542_s_at	down	-7.84023	-2.9709	SMARCA2
206544_x_at	down	-5.86027	-2.55097	SMARCA2
206546_at	down	-11.2754	-3.4951	SYCP2
206552_s_at	down	-11.9401	-3.57774	TAC1
206584_at	down	-9.6456	-3.26987	LY96
206632_s_at	up	436.498	8.76983	APOBEC3B
206634_at	up	22.2964	4.47874	SIX3
206640_x_at	down	-530.747	-9.05188	GAGE12B///GAGE12C///GAGE12D///GAGE12E///GAGE12F///GAGE12G///GAGE12H///GAGE12I///GAGE2A///GAGE2C///GAGE2D///GAGE2E///GAGE4///GAGE5///GAGE6///GAGE7///GAGE8
206659_at	up	10.6797	3.41679
206687_s_at	up	41.5988	5.37847	PTPN6
206693_at	down	-32.1574	-5.00708	IL7
206695_x_at	down	-6.1588	-2.62265	ZNF43
206710_s_at	up	40.8368	5.3518	EPB41L3
206785_s_at	up	7.65263	2.93596	KLRC1///KLRC2
206822_s_at	up	5.32886	2.41383	L3MBTL1
206857_s_at	up	6.2182	2.6365	FKBP1B
206884_s_at	up	43.3911	5.43933	SCEL
206907_at	up	20.1129	4.33005	TNFSF9
206950_at	down	-10.342	-3.37044	SCN9A
206973_at	up	14.1711	3.82488	PPFIA2
207002_s_at	down	-5.99554	-2.58389	PLAGL1
207064_s_at	up	8.91789	3.1567	AOC2
207069_s_at	up	6.37188	2.67172	SMAD6
207086_x_at	down	-427.858	-8.74099	GAGE1///GAGE12B///GAGE12C///GAGE12D///GAGE12E///GAGE12F///GAGE12G///GAGE12H///GAGE12I///GAGE12J///GAGE13///GAGE2A///GAGE2B///GAGE2C///GAGE2D///GAGE2E///GAGE4///GAGE5///GAGE6///GAGE7///GAGE8
207111_at	up	6.94754	2.7965	ADGRE1
207180_s_at	down	-12.6601	-3.66221	HTATIP2
207194_s_at	up	9.57479	3.25924	ICAM4
207199_at	up	5.39184	2.43078	TERT
207233_s_at	up	49.4858	5.62894	MITF
207238_s_at	up	5.41575	2.43716	PTPRC
207247_s_at	up	9.97234	3.31793	ZFX///ZFY
207304_at	down	-5.91214	-2.56368	ZNF45
207373_at	up	5.83144	2.54385	HOXD10
207381_at	up	9.59184	3.26181	ALOX12B
207397_s_at	up	14.8852	3.89581	HOXD13
207417_s_at	down	-12.7513	-3.67258	ZNF177///ZNF559-ZNF177
207610_s_at	up	7.17663	2.84331	ADGRE2
207643_s_at	down	-48.0002	-5.58497	TNFRSF1A
207663_x_at	down	-218.787	-7.77338	GAGE3
207739_s_at	down	-689.285	-9.42896	GAGE1///GAGE12D///GAGE12F///GAGE12G///GAGE12I///GAGE12J///GAGE13///GAGE2A///GAGE2B///GAGE2C///GAGE2D///GAGE2E///GAGE3///GAGE4///GAGE5///GAGE6///GAGE7///GAGE8
207826_s_at	up	9.18707	3.1996	ID3
207827_x_at	up	93.1354	6.54126	SNCA
207850_at	down	-12.9327	-3.69295	CXCL3
207920_x_at	up	7.49882	2.90666	ZFX
207963_at	up	55.854	5.80359	KIF25-AS1
208012_x_at	down	-5.59618	-2.48444	SP110
208025_s_at	down	-12.744	-3.67175	HMGA2
208078_s_at	up	16.5694	4.05045	LOC102724428///SIK1
208146_s_at	down	-5.43003	-2.44096	CPVL
208155_x_at	down	-545.312	-9.09094	GAGE1///GAGE12D///GAGE12F///GAGE12G///GAGE12I///GAGE12J///GAGE13///GAGE2B///GAGE2D///GAGE2E///GAGE4///GAGE5///GAGE6///GAGE7
208161_s_at	down	-8.07062	-3.01268	ABCC3
208180_s_at	up	6.86708	2.7797	HIST1H4H
208216_at	up	6.26818	2.64805	DLX4
208228_s_at	up	6.96327	2.79976	FGFR2
208235_x_at	down	-572.995	-9.16238	GAGE12D///GAGE12F///GAGE12G///GAGE12I///GAGE2D///GAGE2E///GAGE4///GAGE5///GAGE6///GAGE7
208283_at	down	-26.4691	-4.72624	GAGE1
208284_x_at	up	5.18212	2.37354	GGT1///GGT2///GGTLC1///GGTLC2///LOC102724197
208378_x_at	down	-11.1923	-3.48443	FGF5
208463_at	down	-22.2022	-4.47263	GABRA4
208530_s_at	up	9.4991	3.24779	RARB
208540_x_at	down	-16.4751	-4.04221
208581_x_at	down	-8.27804	-3.04929	MT1X
208650_s_at	up	14.3907	3.84706	CD24
208712_at	down	-8.33998	-3.06004	CCND1
208753_s_at	down	-5.13727	-2.361	NAP1L1
208763_s_at	up	16.1085	4.00975	TSC22D3
208782_at	down	-8.26039	-3.04621	FSTL1
208794_s_at	down	-13.7125	-3.77742	SMARCA4
208891_at	down	-8.59916	-3.1042	DUSP6
208892_s_at	down	-8.90137	-3.15403	DUSP6
208893_s_at	down	-9.37183	-3.22833	DUSP6
208944_at	down	-6.08279	-2.60473	TGFBR2
208949_s_at	down	-36.2512	-5.17996	LGALS3
209016_s_at	down	-9.66645	-3.27299	KRT7
209101_at	down	-15.301	-3.93555	CTGF
209129_at	down	-43.7381	-5.45082	TRIP6
209159_s_at	up	6.69469	2.74302	NDRG4
209168_at	up	7.39525	2.8866	GPM6B
209169_at	up	5.2181	2.38353	GPM6B
209170_s_at	up	5.91387	2.5641	GPM6B
209173_at	up	759.523	9.56895	AGR2
209184_s_at	up	20.0369	4.32458	IRS2
209185_s_at	up	101.661	6.66762	IRS2
209197_at	up	13.5873	3.76419	SEPT11///SYT11
209198_s_at	up	9.00386	3.17054	SYT11
209209_s_at	up	5.86069	2.55107	FERMT2
209211_at	up	22.1775	4.47103	KLF5
209212_s_at	up	67.288	6.07228	KLF5
209220_at	up	9.79267	3.2917	GPC3
209242_at	up	82.6886	6.36962	PEG3
209260_at	up	10.1057	3.3371	SFN
209270_at	down	-8.85325	-3.14621	LAMB3
209277_at	down	-11.9392	-3.57763	TFPI2
209278_s_at	down	-11.0362	-3.46418	TFPI2
209286_at	down	-28.9562	-4.8558	CDC42EP3
209287_s_at	down	-8.77874	-3.13401	CDC42EP3
209288_s_at	down	-10.4313	-3.38285	CDC42EP3
209291_at	up	46.0826	5.52615	ID4
209292_at	up	8.34636	3.06115	ID4
209301_at	down	-9.03043	-3.1748	CA2
209310_s_at	down	-32.7865	-5.03503	CASP4
209318_x_at	down	-5.47267	-2.45225	PLAGL1
209337_at	down	-58.3006	-5.86544	PSIP1
209340_at	down	-5.37464	-2.42617	UAP1
209369_at	down	-5.75148	-2.52393	ANXA3
209409_at	up	65.055	6.02359	GRB10
209410_s_at	up	10.9954	3.45883	GRB10
209435_s_at	down	-5.15762	-2.36671	ARHGEF2
209447_at	down	-9.86504	-3.30232	SYNE1
209448_at	down	-54.9658	-5.78046	HTATIP2
209457_at	down	-19.7934	-4.30695	DUSP5
209459_s_at	up	9.13724	3.19176	ABAT
209460_at	up	5.5151	2.46339	ABAT
209465_x_at	down	-8.3655	-3.06445	PTN
209466_x_at	down	-5.82629	-2.54258	PTN
209469_at	down	-25.7557	-4.68682	GPM6A
209470_s_at	down	-26.9124	-4.7502	GPM6A
209480_at	up	17.8788	4.16018	HLA-DQB1
209498_at	up	7.50296	2.90746	CEACAM1
209505_at	up	10.8161	3.43511	NR2F1
209506_s_at	up	8.29163	3.05166	NR2F1
209514_s_at	up	6.35913	2.66883	RAB27A
209550_at	up	79.2911	6.30909	NDN
209591_s_at	up	11.7858	3.55898	BMP7
209602_s_at	up	9.94915	3.31457	GATA3
209604_s_at	up	5.98807	2.58209	GATA3
209619_at	up	20.1972	4.33608	CD74
209623_at	down	-27.7946	-4.79673	MCCC2
209624_s_at	down	-31.4218	-4.97369	MCCC2
209655_s_at	up	12.3971	3.63194	TMEM47
209656_s_at	up	12.1967	3.60842	TMEM47
209676_at	up	9.01908	3.17298	TFPI
209684_at	down	-26.9539	-4.75242	RIN2
209708_at	down	-10.3383	-3.36993	MOXD1
209710_at	up	7.08129	2.82401	GATA2
209723_at	down	-11.0499	-3.46596	SERPINB9
209735_at	up	8.54515	3.09511	ABCG2
209755_at	up	5.86655	2.55251	NMNAT2
209758_s_at	up	26.6991	4.73872	MFAP5
209762_x_at	down	-7.82318	-2.96775	SP110
209763_at	up	52.3946	5.71135	CHRDL1
209771_x_at	up	9.09001	3.18428	CD24
209774_x_at	down	-95.6914	-6.58032	CXCL2
209784_s_at	up	6.02115	2.59004	JAG2
209785_s_at	down	-5.14543	-2.36329	PLA2G4C
209789_at	down	-21.0674	-4.39694	CORO2B
209792_s_at	up	6.96842	2.80083	KLK10
209835_x_at	down	-52.4611	-5.71318	CD44
209839_at	up	23.0861	4.52895	DNM3
209859_at	up	87.7622	6.45553	TRIM9
209866_s_at	up	5.70931	2.51332	ADGRL3
209867_s_at	up	7.31821	2.87149	ADGRL3
209875_s_at	down	-26.0272	-4.70195	SPP1
209897_s_at	up	9.65666	3.27153	SLIT2
209905_at	down	-37.3689	-5.22376	HOXA10-HOXA9///HOXA9
209917_s_at	down	-10.2464	-3.35704	TP53TG1
209919_x_at	up	5.16631	2.36913	GGT1///GGT2///GGTLC1///GGTLC2///LOC102724197
209959_at	up	6.36899	2.67106	NR4A3
209960_at	up	202.347	7.66069	HGF
209961_s_at	up	6.90309	2.78724	HGF
209992_at	up	6.57487	2.71696	PFKFB2
209993_at	down	-7.39924	-2.88738	ABCB1
209994_s_at	down	-8.59611	-3.10368	ABCB1///ABCB4
210004_at	up	5.18586	2.37458	OLR1
210015_s_at	up	25.4055	4.66707	MAP2
210036_s_at	up	13.3202	3.73555	KCNH2
210042_s_at	down	-5.09245	-2.34836	CTSZ
210046_s_at	up	7.6537	2.93616	IDH2
210074_at	up	11.2179	3.48773	CTSV
210095_s_at	down	-6.96821	-2.80079	IGFBP3
210127_at	up	5.03048	2.3307	RAB6B
210135_s_at	down	-5.36947	-2.42478	SHOX2
210145_at	up	182.18	7.50922	PLA2G4A
210215_at	up	5.42639	2.43999	TFR2
210218_s_at	down	-10.1953	-3.34983	SP100
210222_s_at	down	-6.62585	-2.7281	RTN1
210233_at	down	-6.32392	-2.66082	IL1RAP
210236_at	up	6.95843	2.79876	PPFIA1
210241_s_at	down	-14.7396	-3.88163	TP53TG1
210247_at	up	6.8392	2.77383	SYN2
210257_x_at	up	7.76915	2.95776	CUL4B
210273_at	up	9.66149	3.27225	PCDH7
210299_s_at	down	-9.31594	-3.2197	FHL1
210310_s_at	down	-10.4344	-3.38327	FGF5
210311_at	down	-8.13143	-3.02351	FGF5
210355_at	down	-7.74903	-2.95402	PTHLH
210383_at	up	5.47252	2.4522	SCN1A
210395_x_at	down	-5.86302	-2.55164	MYL4
210426_x_at	up	7.43419	2.89417	RORA
210437_at	up	46.557	5.54093	MAGEA9///MAGEA9B
210448_s_at	down	-6.17941	-2.62747	P2RX5
210467_x_at	down	-7.74458	-2.95319	MAGEA12
210479_s_at	up	7.25123	2.85822	RORA
210492_at	up	6.80937	2.76752	MFAP3L
210493_s_at	up	6.08483	2.60522	MFAP3L
210508_s_at	up	7.68363	2.94179	KCNQ2
210538_s_at	down	-79.535	-6.31352	BIRC3
210546_x_at	down	-274.701	-8.10172	CTAG1A///CTAG1B
210567_s_at	up	6.30222	2.65586	SKP2
210587_at	up	23.3965	4.54822	INHBE
210607_at	up	8.98004	3.16672	FLT3LG
210619_s_at	up	6.45426	2.69025	HYAL1
210664_s_at	up	10.4992	3.3922	TFPI
210665_at	up	22.878	4.51589	TFPI
210675_s_at	down	-7.63828	-2.93325	PTPRR
210683_at	up	12.7247	3.66956	NRTN
210715_s_at	up	23.8493	4.57588	SPINT2
210755_at	up	50.2324	5.65055	HGF
210758_at	down	-11.9595	-3.58009	PSIP1
210762_s_at	down	-34.9591	-5.1276	DLC1
210764_s_at	down	-11.4281	-3.51451	CYR61
210797_s_at	down	-6.32997	-2.6622	OASL
210845_s_at	down	-17.7197	-4.14728	PLAUR
210847_x_at	down	-6.65998	-2.73552	TNFRSF25
210854_x_at	up	11.8157	3.56264	SLC6A8
210875_s_at	down	-9.92646	-3.31128	ZEB1
210882_s_at	up	5.28716	2.40249	TRO
210886_x_at	down	-13.9007	-3.79708	TP53TG1
210916_s_at	down	-10.3386	-3.36997	CD44
210929_s_at	up	12.6035	3.65575	AHSG
210941_at	up	23.5417	4.55715	PCDH7
210951_x_at	up	5.59095	2.48309	RAB27A
210986_s_at	down	-6.27681	-2.65003	TPM1
210987_x_at	down	-5.59283	-2.48358	TPM1
210997_at	up	75.8153	6.24442	HGF
210998_s_at	up	10.8454	3.43901	HGF
210999_s_at	up	61.3158	5.93819	GRB10
211026_s_at	down	-9.48308	-3.24536	MGLL
211071_s_at	up	13.5828	3.76371	MLLT11
211095_at	up	5.06546	2.34069	NF1
211122_s_at	down	-25.6092	-4.67859	CXCL11
211161_s_at	up	63.9325	5.99848	COL3A1
211200_s_at	down	-6.34556	-2.66575	EFCAB2
211302_s_at	up	12.6156	3.65714	PDE4B
211343_s_at	down	-15.4215	-3.94687	COL13A1
211429_s_at	down	-27.6455	-4.78898	SERPINA1
211456_x_at	down	-5.62455	-2.49174	MT1HL1
211546_x_at	up	63.3146	5.98447	SNCA
211547_s_at	down	-5.36947	-2.42478	PAFAH1B1
211555_s_at	up	5.58621	2.48187	GUCY1B3
211654_x_at	up	8.73805	3.12731	HLA-DQB1
211657_at	up	69.4869	6.11867	CEACAM6
211658_at	up	8.21808	3.0388	PRDX2
211668_s_at	down	-13.1128	-3.7129	PLAU
211674_x_at	down	-217.06	-7.76195	CTAG1A///CTAG1B
211685_s_at	up	6.18562	2.62892	NCALD
211700_s_at	up	7.12238	2.83236	TRO
211701_s_at	up	7.25931	2.85983	TRO
211737_x_at	down	-14.5367	-3.86163	PTN
211756_at	down	-30.0042	-4.90709	PTHLH
211776_s_at	up	30.1921	4.9161	EPB41L3
211778_s_at	up	6.75594	2.75616	OVOL2
211810_s_at	down	-5.00006	-2.32194	GALC
211924_s_at	down	-17.5539	-4.13372	PLAUR
211964_at	up	10.6797	3.41679	COL4A2
211980_at	up	6.37594	2.67264	COL4A1
211990_at	up	35.5226	5.15066	HLA-DPA1
211991_s_at	up	7.60088	2.92617	HLA-DPA1
212014_x_at	down	-36.7147	-5.19829	CD44
212062_at	up	21.2899	4.4121	ATP9A
212063_at	down	-692.615	-9.43591	CD44
212092_at	down	-7.07578	-2.82289	PEG10
212093_s_at	up	5.35952	2.4221	MTUS1
212094_at	down	-414.428	-8.69498	PEG10
212096_s_at	up	38.3821	5.26236	MTUS1
212124_at	down	-5.15218	-2.36518	ZMIZ1
212148_at	up	13.2454	3.72742	PBX1
212151_at	up	7.00314	2.808	PBX1
212154_at	up	38.1315	5.25291	SDC2
212158_at	up	32.6574	5.02934	SDC2
212185_x_at	down	-6.63618	-2.73035	MT2A
212190_at	down	-5.05718	-2.33833	SERPINE2
212224_at	up	1160.01	10.1799	ALDH1A1
212254_s_at	down	-5.17835	-2.37249	DST
212268_at	down	-34.9216	-5.12605	SERPINB1
212285_s_at	down	-5.55534	-2.47388	AGRN
212297_at	down	-6.54252	-2.70985	ATP13A3
212298_at	down	-9.31821	-3.22005	NRP1
212325_at	up	9.82611	3.29662	LIMCH1
212327_at	up	12.3546	3.62697	LIMCH1
212328_at	up	12.011	3.58628	LIMCH1
212339_at	up	7.68363	2.94179	EPB41L1
212382_at	down	-11.7551	-3.55521	TCF4
212385_at	down	-6.52208	-2.70533	TCF4
212386_at	down	-33.5625	-5.06878	TCF4
212427_at	down	-6.27897	-2.65053	KIAA0368
212472_at	down	-19.95	-4.31831	MICAL2
212473_s_at	down	-21.2918	-4.41223	MICAL2
212519_at	up	1018.31	9.99196	UBE2E1
212543_at	down	-55.6231	-5.79761	AIM1
212552_at	down	-8.95889	-3.16332	HPCAL1
212558_at	up	7.34287	2.87634	SPRY1
212586_at	down	-6.41044	-2.68042	CAST
212588_at	up	8.7894	3.13576	PTPRC
212599_at	up	10.0352	3.32699	AUTS2
212611_at	up	5.3095	2.40858	DTX4
212614_at	up	12.3634	3.628	ARID5B
212622_at	up	6.97529	2.80225	TMEM41B
212636_at	down	-7.75054	-2.9543	QKI
212646_at	down	-12.2661	-3.61661	RFTN1
212660_at	down	-8.13612	-3.02434	JADE2
212664_at	up	6.95841	2.79876	TUBB4A
212666_at	down	-8.64149	-3.11128	SMURF1
212681_at	up	34.5655	5.11126	EPB41L3
212741_at	up	10.3029	3.36498	MAOA
212764_at	down	-8.7989	-3.13732	ZEB1
212805_at	down	-9.23169	-3.2066	PRUNE2
212810_s_at	down	-6.8773	-2.78184	SLC1A4
212812_at	up	7.38401	2.8844	SERINC5
212819_at	down	-5.80785	-2.538	ASB1
212850_s_at	up	14.3673	3.84472	LRP4
212884_x_at	up	13.1629	3.7184	APOE
212907_at	down	-8.59396	-3.10332	SLC30A1
212923_s_at	down	-16.0432	-4.00389	PXDC1
212944_at	up	7.06989	2.82169	SLC5A3
212989_at	down	-5.13725	-2.361	SGMS1
212992_at	down	-32.8137	-5.03622	AHNAK2
212998_x_at	up	8.13291	3.02377	HLA-DQB1
213005_s_at	up	64.6597	6.0148	KANK1
213050_at	up	35.3854	5.14508	COBL
213063_at	down	-5.43649	-2.44267	ZC3H14
213064_at	down	-5.89959	-2.56061	ZC3H14
213069_at	down	-9.61267	-3.26494	HEG1
213082_s_at	down	-157.255	-7.29696	SLC35D2
213083_at	down	-218.604	-7.77218	SLC35D2
213092_x_at	down	-6.63466	-2.73002	DNAJC9
213106_at	up	12.8317	3.68164	ATP8A1
213122_at	down	-145.675	-7.18661	TSPYL5
213131_at	up	32.2981	5.01338	OLFM1
213142_x_at	down	-17.9162	-4.1632	GSAP
213150_at	down	-14.7954	-3.88708	HOXA10
213156_at	down	-16.8024	-4.0706	ZBTB20
213158_at	down	-18.4798	-4.20788	ZBTB20
213164_at	up	6.29475	2.65415	SLC5A3
213172_at	up	5.43232	2.44157	TTC9
213245_at	up	13.811	3.78774	ADCY1
213249_at	up	12.2382	3.61332	FBXL7
213268_at	up	8.81852	3.14054	CAMTA1
213308_at	up	5.09156	2.34811	SHANK2
213338_at	down	-70.888	-6.14747	TMEM158
213353_at	up	6.60341	2.72321	ABCA5
213371_at	up	5.59881	2.48512	LDB3
213388_at	up	5.76268	2.52674	PDE4DIP
213397_x_at	up	7.56285	2.91893	RNASE4
213412_at	up	7.50301	2.90747	TJP3
213416_at	down	-13.7913	-3.78568	ITGA4
213425_at	up	20.0205	4.3234	WNT5A
213438_at	up	10.7409	3.42505	NFASC
213447_at	up	15.4782	3.95216	IPW
213467_at	up	7.32307	2.87245	RND2
213469_at	down	-6.43907	-2.68685	PGAP1
213479_at	up	51.9868	5.70007	NPTX2
213519_s_at	down	-6.86799	-2.77989	LAMA2
213524_s_at	down	-83.4891	-6.38352	G0S2
213537_at	up	6.37127	2.67158	HLA-DPA1
213540_at	down	-9.15255	-3.19417	HSD17B8
213572_s_at	down	-78.2391	-6.28982	SERPINB1
213600_at	down	-5.12109	-2.35645	SIPA1L3
213652_at	up	9.63505	3.26829	PCSK5
213675_at	down	-6.17278	-2.62592	PARVA
213712_at	down	-49.8952	-5.64083	ELOVL2
213720_s_at	down	-9.63294	-3.26798	SMARCA4
213764_s_at	up	5.5049	2.46072	MFAP5
213765_at	up	5.22371	2.38508	MFAP5
213780_at	up	9.36286	3.22695	TCHH
213792_s_at	up	6.0457	2.59591	INSR
213797_at	down	-8.62347	-3.10827	RSAD2
213823_at	up	8.64031	3.11108	HOXA11
213843_x_at	up	12.0174	3.58706	SLC6A8
213844_at	up	9.53912	3.25386	HOXA5
213865_at	down	-7.97113	-2.99478	DCBLD2
213873_at	down	-5.25926	-2.39486	ST3GAL6
213891_s_at	down	-18.1484	-4.18177	TCF4
213906_at	down	-21.2131	-4.40688	MYBL1
213913_s_at	down	-6.39671	-2.67733	TBC1D30
213916_at	down	-15.1061	-3.91706	ZNF20///ZNF625-ZNF20
213931_at	up	11.7084	3.54948	ID2///ID2B
213943_at	up	11.3495	3.50456	TWIST1
214033_at	down	-11.6468	-3.54186	ABCC6///ABCC6P1///ABCC6P2///LOC105369239
214043_at	up	7.23203	2.8544	PTPRD
214046_at	down	-9.89304	-3.30641	FUT9
214053_at	up	5.42973	2.44088	ERBB4
214058_at	up	11.4589	3.5184	MYCL
214059_at	down	-8.22524	-3.04006	IFI44
214073_at	up	10.9159	3.44837	CTTN
214074_s_at	up	8.28564	3.05061	CTTN
214077_x_at	down	-13.541	-3.75926	MEIS3P1
214085_x_at	down	-11.4481	-3.51704	GLIPR1
214088_s_at	up	6.65176	2.73374	FUT3
214107_x_at	up	9.97374	3.31813	LOC440434
214120_at	up	16.5417	4.04804	RFPL1S
214129_at	up	11.9348	3.5771	PDE4DIP
214130_s_at	up	11.8	3.56072	PDE4DIP
214157_at	up	24.6526	4.62367	GNAS
214319_at	up	6.21832	2.63653	FRY
214321_at	down	-10.8151	-3.43497	NOV
214329_x_at	up	15.0762	3.91421	TNFSF10
214331_at	down	-8.53285	-3.09303	TSFM
214358_at	up	7.93852	2.98887	ACACA
214378_at	up	10.8082	3.43406	TFPI
214434_at	up	8.51949	3.09077	HSPA12A
214452_at	down	-22.1589	-4.46982	BCAT1
214453_s_at	down	-83.2759	-6.37983	IFI44
214457_at	up	7.33678	2.87515	HOXA2
214469_at	down	-6.66388	-2.73636	HIST1H2AE
214472_at	up	5.99461	2.58367	HIST1H2AD///HIST1H3D
214603_at	down	-193.017	-7.59258	MAGEA2///MAGEA2B
214624_at	up	10.2158	3.35272	UPK1A
214636_at	up	17.4179	4.1225	CALCB
214639_s_at	up	11.6951	3.54784	HOXA1
214651_s_at	down	-126.909	-6.98765	HOXA10-HOXA9///HOXA9
214728_x_at	down	-12.196	-3.60833	SMARCA4
214772_at	down	-13.2086	-3.72341	KIAA1549L
214791_at	down	-37.9021	-5.2442	SP140L
214841_at	down	-10.2683	-3.36013	CNIH3
214844_s_at	up	14.4755	3.85554	DOK5
214866_at	down	-33.6665	-5.07324	PLAUR
214889_at	up	5.40358	2.43392	FAM149A
214898_x_at	up	6.18582	2.62896	MUC3B
214933_at	down	-15.6323	-3.96646	CACNA1A
215001_s_at	down	-84.7476	-6.4051	GLUL
215008_at	up	5.54995	2.47247	TLL2
215016_x_at	down	-5.34494	-2.41817	DST
215047_at	down	-12.08	-3.59455	TRIM58
215076_s_at	up	529.25	9.04781	COL3A1
215090_x_at	up	10.6235	3.40918	LOC440434
215132_at	up	7.49855	2.90661
215143_at	down	-14.9015	-3.89738	DPY19L2P2
215187_at	down	-8.48967	-3.08571	LOC55338
215193_x_at	up	5.58554	2.4817	HLA-DRB1///HLA-DRB3///HLA-DRB4///LOC105369230
215237_at	up	5.17209	2.37075	DOCK9
215241_at	down	-5.09865	-2.35012	ANO3
215307_at	down	-98.5863	-6.62332	ZNF529
215356_at	down	-256.948	-8.00533	TDRD12
215388_s_at	up	9.43758	3.23842	CFH///CFHR1
215425_at	up	37.8156	5.24091	BTG3
215446_s_at	down	-19.1278	-4.2576	LOX
215523_at	up	7.56522	2.91938	ZNF391
215707_s_at	down	-9.39175	-3.23139	PRNP
215719_x_at	down	-37.4225	-5.22584	FAS
215733_x_at	down	-63.9882	-5.99973	CTAG2
215767_at	down	-11.1925	-3.48447	ZNF804A
215780_s_at	down	-6.85724	-2.77763	SET
215812_s_at	up	10.7599	3.4276	SLC6A10P///SLC6A10PB///SLC6A8
215843_s_at	up	5.54995	2.47247	TLL2
215847_at	down	-8.24537	-3.04358	HERC2P3
215997_s_at	up	7.37925	2.88347	CUL4B
216020_at	down	-5.12057	-2.3563	IFIH1
216028_at	up	5.28716	2.40249
216236_s_at	up	18.1095	4.17867	SLC2A14///SLC2A3
216248_s_at	up	8.17482	3.03119	NR4A2
216252_x_at	down	-12.7796	-3.67577	FAS
216379_x_at	up	13.4368	3.74812	CD24
216733_s_at	up	17.7325	4.14833	GATM
216840_s_at	down	-12.1277	-3.60024	LAMA2
216902_s_at	up	8.39821	3.07008	RRN3///RRN3P1///RRN3P2
216958_s_at	down	-13.6254	-3.76823	IVD
217028_at	up	16.1766	4.01584	CXCR4
217165_x_at	down	-7.16106	-2.84017	MT1F
217220_at	down	-6.0451	-2.59577	LOC100287387
217339_x_at	down	-51.0708	-5.67443	CTAG1A///CTAG1B
217371_s_at	down	-5.82924	-2.54331	IL15
217478_s_at	up	21.1149	4.40019	HLA-DMA
217502_at	down	-11.1326	-3.47672	IFIT2
217523_at	down	-8.38272	-3.06742	CD44
217540_at	down	-5.46924	-2.45134	NXPE3
217562_at	up	7.24096	2.85618	BRINP3
217707_x_at	down	-6.08333	-2.60486	SMARCA2
217728_at	up	10.8107	3.43438	S100A6
217792_at	down	-6.11031	-2.61125	SNX5
217820_s_at	up	7.35711	2.87914	ENAH
217833_at	down	-5.3049	-2.40733	SYNCRIP
217837_s_at	down	-5.33381	-2.41517	CHMP3///RNF103-CHMP3
217867_x_at	up	22.6176	4.49937	BACE2
217890_s_at	down	-26.8866	-4.74882	PARVA
217979_at	up	34.0652	5.09023	TSPAN13
217996_at	down	-10.6184	-3.4085	PHLDA1
217997_at	down	-38.4244	-5.26395	PHLDA1
217998_at	down	-6.69086	-2.74219	PHLDA1
217999_s_at	down	-76.8788	-6.26452	PHLDA1
218005_at	down	-20.1669	-4.33392	ZNF22
218006_s_at	down	-6.5281	-2.70666	ZNF22
218087_s_at	up	7.62371	2.93049	SORBS1
218109_s_at	down	-43.8561	-5.45471	MFSD1
218157_x_at	up	5.41861	2.43792	CDC42SE1
218182_s_at	down	-15.3159	-3.93695	CLDN1
218222_x_at	up	5.27248	2.39848	ARNT
218273_s_at	down	-6.46026	-2.69159	PDP1
218284_at	down	-5.79591	-2.53504	SMAD3
218330_s_at	down	-12.5639	-3.65121	NAV2
218332_at	down	-120.048	-6.90746	BEX1
218400_at	down	-6.93015	-2.79289	OAS2///OAS3
218451_at	down	-123.332	-6.9464	CDCP1
218521_s_at	down	-7.66782	-2.93882	UBE2W
218526_s_at	down	-9.25558	-3.21032	RANGRF
218543_s_at	down	-21.8401	-4.44891	PARP12
218553_s_at	down	-5.14376	-2.36282	KCTD15
218559_s_at	up	6.89281	2.78509	MAFB
218574_s_at	up	7.38327	2.88426	LMCD1
218625_at	down	-12.714	-3.66834	NRN1
218631_at	up	13.1204	3.71374	AVPI1
218644_at	down	-15.5145	-3.95555	PLEK2
218689_at	up	6.36899	2.67106	FANCF
218694_at	down	-104.984	-6.71403	ARMCX1
218704_at	up	9.73822	3.28366	RNF43
218706_s_at	down	-8.93747	-3.15987	GRAMD3
218723_s_at	up	55.0624	5.783	RGCC
218780_at	up	5.84878	2.54814	HOOK2
218792_s_at	up	5.45599	2.44784	BSPRY
218795_at	up	6.21089	2.6348	ACP6
218796_at	down	-11.4251	-3.51413	FERMT1
218820_at	up	55.7244	5.80024	C14orf132
218839_at	down	-8.96088	-3.16364	HEY1
218858_at	up	8.89835	3.15354	DEPTOR
218872_at	up	12.0031	3.58533	TESC
218885_s_at	up	13.3729	3.74124	GALNT12
218900_at	up	6.01855	2.58942	CNNM4
218901_at	down	-5.62109	-2.49085	PLSCR4
218907_s_at	up	9.8676	3.3027	LRRC61
218931_at	up	7.83162	2.96931	RAB17
218948_at	down	-16.2179	-4.01951	QRSL1
218950_at	down	-8.03677	-3.00662	ARAP3
218966_at	down	-8.17322	-3.0309	MYO5C
218976_at	up	15.9254	3.99326	DNAJC12
218980_at	down	-13.542	-3.75937	FHOD3
218983_at	up	16.634	4.05607	C1RL
218986_s_at	down	-56.0039	-5.80746	DDX60
218988_at	down	-13.6978	-3.77587	SLC35E3
219010_at	up	10.3422	3.37047	C1orf106
219080_s_at	up	7.47201	2.9015	CTPS2
219109_at	down	-50.9946	-5.67227	SPAG16
219114_at	up	5.10833	2.35285	C3orf18
219132_at	up	11.0552	3.46665	PELI2
219174_at	down	-24.3064	-4.60327	IFT74
219191_s_at	up	11.8516	3.56701	BIN2
219209_at	down	-33.4528	-5.06405	IFIH1
219228_at	up	6.9409	2.79512	ZNF331
219250_s_at	up	11.8304	3.56443	FLRT3
219257_s_at	up	6.53961	2.70921	SPHK1
219260_s_at	down	-15.5446	-3.95835	ELP5
219263_at	down	-7.56603	-2.91954	RNF128
219271_at	up	13.6278	3.76848	GALNT14
219282_s_at	down	-9.59505	-3.26229	TRPV2
219308_s_at	down	-19.6928	-4.2996	AK5
219342_at	down	-15.9037	-3.99129	CASD1
219358_s_at	up	7.60087	2.92617	ADAP2
219366_at	down	-6.29453	-2.6541	AVEN
219403_s_at	up	7.50212	2.9073	HPSE
219410_at	up	5.04395	2.33455	TMEM45A
219423_x_at	down	-7.77084	-2.95807	TNFRSF25
219427_at	down	-6.30496	-2.65649	FAT4
219429_at	up	27.9034	4.80237	FA2H
219466_s_at	up	7.14823	2.83759	APOA2
219497_s_at	up	5.0189	2.32737	BCL11A
219513_s_at	up	16.0476	4.00428	SH2D3A
219517_at	up	7.70578	2.94594	ELL3
219518_s_at	up	6.88666	2.78381	ELL3
219536_s_at	up	9.03525	3.17556	ZFP64
219557_s_at	down	-19.8407	-4.31039	NRIP3
219563_at	down	-79.782	-6.31799	LINC00341///SYNE3
219569_s_at	down	-8.6247	-3.10847	SLC35G2
219573_at	up	7.05012	2.81765	LRRC16A
219577_s_at	up	5.45682	2.44806	ABCA7
219616_at	up	58.2418	5.86398	ACSS3
219620_x_at	down	-11.5427	-3.52891	TOR4A
219646_at	up	5.02175	2.32819	DEF8
219671_at	up	11.3968	3.51056	HPCAL4
219682_s_at	up	7.73	2.95047	TBX3
219691_at	down	-10.5049	-3.393	SAMD9
219700_at	up	7.09247	2.82629	PLXDC1
219703_at	down	-23.3602	-4.54598	MNS1
219737_s_at	up	75.5473	6.23931	PCDH9
219738_s_at	up	15.2982	3.93529	PCDH9
219745_at	up	5.59546	2.48426	MFSD13A
219751_at	down	-10.5093	-3.3936	SETD6
219778_at	down	-6.69726	-2.74357	ZFPM2
219791_s_at	up	21.3906	4.4189	HAND2-AS1
219797_at	up	6.01421	2.58837	MGAT4A
219798_s_at	down	-6.56723	-2.71528	MEPCE
219799_s_at	up	5.16411	2.36852	DHRS9
219806_s_at	up	8.33928	3.05992	SMCO4
219825_at	up	24.1324	4.5929	CYP26B1
219842_at	up	7.40907	2.88929	ARL15
219872_at	up	41.4776	5.37426	FAM198B
219884_at	up	5.81992	2.541	LHX6
219932_at	up	7.73674	2.95173	SLC27A6
219937_at	down	-12.1394	-3.60163	TRHDE
219959_at	down	-21.6317	-4.43508	MOCOS
219973_at	down	-11.3238	-3.50128	ARSJ
219998_at	up	5.30898	2.40844	LGALSL
220009_at	down	-7.01213	-2.80985	LONRF3
220057_at	down	-130.58	-7.02879	XAGE1B///XAGE1E
220104_at	down	-8.52243	-3.09126	ZC3HAV1
220115_s_at	up	15.4466	3.94922	CDH10
220116_at	up	10.516	3.39451	KCNN2
220129_at	down	-117.091	-6.87149	CCDC169-SOHLH2///SOHLH2
220134_x_at	down	-5.18111	-2.37326	EVA1B
220145_at	up	8.342	3.06039	MAP9
220161_s_at	up	5.49489	2.45809	EPB41L4B
220180_at	down	-10.0828	-3.33382	CCDC68
220182_at	up	7.86029	2.97458	SLC25A23
220217_x_at	up	6.70309	2.74483	SPANXA1///SPANXA2///SPANXC
220225_at	up	8.58854	3.10241	IRX4
220257_x_at	down	-13.9962	-3.80696	NXF2///NXF2B
220289_s_at	up	7.73633	2.95165	AIM1L
220333_at	down	-6.49357	-2.69901	PAQR5
220354_at	up	14.1767	3.82545	MCF2L-AS1
220356_at	up	9.24805	3.20915	CORIN
220361_at	down	-6.54398	-2.71017	IQCH
220390_at	down	-6.30153	-2.6557	AGBL2
220393_at	up	5.90077	2.5609	LGSN
220399_at	up	9.04172	3.1766	LINC00115
220445_s_at	down	-123.263	-6.9456	CSAG3
220462_at	up	5.20635	2.38027	CSRNP3
220474_at	up	18.6556	4.22154	SLC25A21
220520_s_at	down	-30.0867	-4.91106	NUP62CL
220615_s_at	down	-29.9593	-4.90493	FAR2
220617_s_at	down	-9.80216	-3.2931	ZNF532
220738_s_at	up	8.79087	3.13601	RPS6KA6
220828_s_at	down	-9.13827	-3.19192	LOC55338
220892_s_at	down	-6.18157	-2.62797	PSAT1
220922_s_at	up	11.02	3.46205	LOC105369237///SPANXA1///SPANXA2///SPANXB1///SPANXC
220945_x_at	down	-5.63049	-2.49326	MANSC1
220954_s_at	down	-6.29933	-2.6552	PILRB///STAG3L5P-PVRIG2P-PILRB
220981_x_at	down	-23.2394	-4.5385	NXF2///NXF2B
221024_s_at	up	9.78587	3.2907	SLC2A10
221027_s_at	up	6.77595	2.76042	PLA2G12A
221029_s_at	down	-5.92836	-2.56763	WNT5B
221114_at	up	5.17209	2.37075	AMBN
221211_s_at	down	-29.9156	-4.90283	MAP3K7CL
221215_s_at	up	9.53287	3.25291	RIPK4
221249_s_at	up	5.84763	2.54785	FAM117A
221257_x_at	down	-54.8449	-5.77728	FBXO38
221435_x_at	down	-5.47164	-2.45197	HYI
221497_x_at	up	5.67494	2.50461	EGLN1
221530_s_at	down	-8.0839	-3.01505	BHLHE41
221553_at	down	-5.0175	-2.32697	MAGT1
221558_s_at	down	-21.6476	-4.43614	LEF1
221577_x_at	down	-5.98729	-2.5819	GDF15
221581_s_at	down	-10.4482	-3.38518	LAT2
221583_s_at	down	-10.6407	-3.41152	KCNMA1
221584_s_at	down	-133.161	-7.05703	KCNMA1
221586_s_at	down	-33.1078	-5.0491	E2F5
221729_at	up	130.939	7.03275	COL5A2
221730_at	up	259.417	8.01913	COL5A2
221737_at	down	-5.10154	-2.35093	GNA12
221765_at	down	-7.89145	-2.98029	UGCG
221805_at	up	22.7329	4.50671	NEFL
221919_at	down	-5.77734	-2.53041	HNRNPA1
221950_at	up	6.722	2.74889	EMX2
221957_at	up	7.99368	2.99886	PDK3
221959_at	up	9.00438	3.17063	FAM110B
221974_at	up	23.5417	4.55715	IPW
221999_at	down	-7.32295	-2.87242	VRK3
222016_s_at	down	-5.63007	-2.49315	ZSCAN31
222025_s_at	up	8.72201	3.12466	OPLAH
222071_s_at	down	-6.25177	-2.64427	SLCO4C1
222088_s_at	up	16.6702	4.0592	SLC2A14///SLC2A3
222108_at	down	-265.281	-8.05138	AMIGO2
222116_s_at	up	6.44972	2.68924	TBC1D16
222125_s_at	up	7.41279	2.89002	P4HTM
222146_s_at	down	-8.91743	-3.15663	TCF4
222150_s_at	down	-15.5046	-3.95463	GSAP
222162_s_at	up	41.4048	5.37172	ADAMTS1
222196_at	up	9.15229	3.19413	LOC389906
222237_s_at	down	-5.28167	-2.40099	ZNF112
222315_at	up	5.86655	2.55251	LOC100996756
222361_at	up	21.1559	4.40299	TUBBP5
33304_at	down	-8.22783	-3.04051	ISG20
33322_i_at	up	28.5729	4.83658	SFN
33323_r_at	up	40.9819	5.35691	SFN
33767_at	up	45.4911	5.50751	NEFH
35148_at	up	9.03919	3.17619	TJP3
36030_at	down	-8.49608	-3.0868	IFFO1
37117_at	up	51.8214	5.69548	ARHGAP8///PRR5-ARHGAP8
39729_at	up	642.004	9.32644	PRDX2
41577_at	up	5.57929	2.48008	PPP1R16B
44702_at	down	-7.83492	-2.96992	SYDE1
44783_s_at	down	-11.4777	-3.52076	HEY1
44790_s_at	up	8.33379	3.05897	KIAA0226L
60474_at	down	-22.93	-4.51917	FERMT1
61732_r_at	down	-6.07228	-2.60224	IFT74
76897_s_at	down	-10.982	-3.45707	FKBP15
222433_at	up	8.62715	3.10888	ENAH
222434_at	up	12.2831	3.6186	ENAH
222446_s_at	up	33.9287	5.08443	BACE2
222453_at	down	-8.07452	-3.01338	CYBRD1
222454_s_at	down	-7.51738	-2.91023	PARVA
222455_s_at	down	-12.2792	-3.61815	PARVA
222486_s_at	up	5.19087	2.37598	ADAMTS1
222549_at	down	-71.9021	-6.16796	CLDN1
222557_at	down	-8.9154	-3.1563	STMN3
222656_at	down	-6.53304	-2.70775	UBE2W
222664_at	down	-8.93531	-3.15952	KCTD15
222668_at	down	-9.27726	-3.2137	KCTD15
222691_at	down	-5.01988	-2.32765	SLC35B3
222713_s_at	up	5.31845	2.41101	FANCF
222773_s_at	up	10.0201	3.32483	GALNT12
222793_at	down	-9.22807	-3.20603	DDX58
222835_at	down	-7.61271	-2.92841	THSD4
222853_at	up	10.4549	3.38611	FLRT3
222862_s_at	down	-9.87686	-3.30405	AK5
222878_s_at	down	-10.6102	-3.40738	OTUB2
222890_at	up	6.53243	2.70762	CCDC113
222900_at	down	-55.8763	-5.80417	NRIP3
222912_at	up	11.8912	3.57182	ARRB1
222939_s_at	up	5.63794	2.49517	SLC16A10
222942_s_at	up	6.29352	2.65387	TIAM2
223000_s_at	up	10.5035	3.3928	F11R
223044_at	down	-11.1168	-3.47467	SLC40A1
223075_s_at	up	9.52221	3.2513	AIF1L
223082_at	down	-7.62072	-2.92993	SH3KBP1
223120_at	down	-123.341	-6.94651	FUCA2
223159_s_at	down	-11.9556	-3.57961	NEK6
223170_at	up	11.2418	3.4908	TMEM98
223186_at	up	5.40345	2.43388	TMEM189
223188_at	down	-8.39945	-3.0703	SMG9
223204_at	up	55.6601	5.79857	FAM198B
223214_s_at	down	-5.96042	-2.57541	ZHX1
223220_s_at	down	-11.7637	-3.55628	PARP9
223240_at	up	7.23756	2.8555	FBXO8
223251_s_at	up	6.50474	2.70149	ANKRD10
223254_s_at	down	-7.82177	-2.96749	G2E3
223255_at	down	-37.0639	-5.21194	G2E3
223256_at	down	-70.3244	-6.13595	G2E3
223257_at	down	-46.259	-5.53166	G2E3
223258_s_at	down	-35.4347	-5.14709	G2E3
223287_s_at	up	16.0193	4.00174	FOXP1
223373_s_at	up	6.38054	2.67368	PLA2G12A
223427_s_at	up	8.2346	3.0417	EPB41L4B
223434_at	down	-29.6323	-4.8891	GBP3
223454_at	up	8.3295	3.05823	CXCL16
223475_at	up	58.9071	5.88037	CRISPLD1
223493_at	down	-9.9785	-3.31882	FBXO4
223523_at	up	6.5401	2.70931	TMEM108
223524_s_at	up	18.7519	4.22897	TMEM108
223535_at	down	-17.7741	-4.1517	NUDT12
223551_at	down	-7.62761	-2.93123	PKIB
223586_at	down	-6.41603	-2.68168	ARNTL2
223595_at	up	8.87803	3.15024	TMEM133
223599_at	down	-22.3036	-4.4792	TRIM6
223608_at	down	-8.54446	-3.09499	EFCAB2
223622_s_at	down	-9.00222	-3.17028	HYI
223627_at	up	9.60593	3.26392	MEX3B
223631_s_at	down	-24.2552	-4.60022	C19orf33
223636_at	up	6.97544	2.80229	ZMYND12
223655_at	down	-9.95779	-3.31583	CD163L1
223690_at	down	-11.7299	-3.55212	LTBP2
223721_s_at	up	5.9647	2.57645	DNAJC12
223769_x_at	down	-7.25422	-2.85882	HYI
223772_s_at	down	-6.83599	-2.77315	TMEM87A
223845_at	up	6.35588	2.66809	VSIG10
223930_at	up	15.3267	3.93798	TOR1AIP1
223937_at	up	9.65817	3.27175	FOXP1
223952_x_at	up	9.07764	3.18232	DHRS9
223977_s_at	down	-5.37044	-2.42504	LINC00470///LINC00470
224009_x_at	up	9.59586	3.26241	DHRS9
224027_at	down	-8.42689	-3.075	CCL28
224032_x_at	up	26.9382	4.75158	SPANXA1///SPANXA2///SPANXC
224045_x_at	down	-6.65426	-2.73428	LINC00470///LINC00470
224048_at	down	-8.2424	-3.04306	USP44
224097_s_at	up	6.50888	2.70241	F11R
224165_s_at	down	-5.63007	-2.49315	IQCH
224169_at	down	-11.1473	-3.47862	NPFFR2
224209_s_at	down	-31.4792	-4.97633	GDA
224314_s_at	up	5.11515	2.35478	EGLN1
224369_s_at	down	-14.3972	-3.84771	FBXO38
224374_s_at	down	-13.1771	-3.71996	EMILIN2
224397_s_at	up	7.08419	2.8246	TMTC1
224456_s_at	up	6.87869	2.78213	FOXD2-AS1
224461_s_at	down	-12.8957	-3.68882	AIFM2
224463_s_at	down	-47.0178	-5.55514	C11orf70
224518_s_at	down	-24.4563	-4.61213	ZNF559
224650_at	up	447.458	8.80561	MAL2
224657_at	down	-8.82165	-3.14105	ERRFI1
224694_at	down	-6.20953	-2.63448	ANTXR1
224701_at	down	-9.36071	-3.22662	PARP14
224762_at	up	5.42973	2.44088	SERINC2
224806_at	down	-9.41105	-3.23436	TRIM25
224814_at	down	-10.0979	-3.33598	DPP7
224822_at	down	-57.2419	-5.839	DLC1
224833_at	down	-133.021	-7.05551	ETS1
224837_at	up	11.4151	3.51287	FOXP1
224838_at	up	10.244	3.35671	FOXP1
224847_at	down	-59.9402	-5.90545	CDK6
224848_at	down	-50.1636	-5.64857	CDK6
224851_at	down	-41.9955	-5.39216	CDK6
224911_s_at	down	-27.9407	-4.80429	DCBLD2
224918_x_at	down	-168.576	-7.39725	MGST1
224927_at	down	-5.25623	-2.39403	PPP1R18
224937_at	up	56.9481	5.83158	PTGFRN
224950_at	up	10.7609	3.42772	PTGFRN
224985_at	down	-13.8453	-3.79133	NRAS
224996_at	down	-6.34263	-2.66508	ASPH
224999_at	down	-13.3847	-3.74251	EGFR
225008_at	down	-10.4114	-3.38009	ASPH
225021_at	down	-13.0773	-3.70899	ZNF532
225055_at	down	-33.1187	-5.04957	LINC00674
225066_at	up	11.8352	3.56501	PPP2R2D
225078_at	up	8.36382	3.06416	EMP2
225079_at	up	10.0208	3.32493	EMP2
225087_at	down	-11.0723	-3.46889	FOPNL
225088_at	down	-6.46095	-2.69175	FOPNL
225102_at	down	-6.19804	-2.63181	MGLL
225116_at	down	-9.31822	-3.22005	HIPK2
225128_at	down	-45.1803	-5.49762	KDELC2
225136_at	down	-8.04435	-3.00798	PLEKHA2
225163_at	down	-14.6748	-3.87526	FRMD4A
225166_at	down	-11.2358	-3.49003	ARHGAP18
225171_at	down	-9.63825	-3.26877	ARHGAP18
225173_at	down	-8.92948	-3.15858	ARHGAP18
225177_at	up	5.06717	2.34118	RAB11FIP1
225242_s_at	down	-6.38189	-2.67398	CCDC80
225259_at	up	9.54961	3.25544	RAB6B
225270_at	up	6.01852	2.58941	NEO1
225283_at	up	50.3642	5.65433	ARRDC4
225285_at	down	-127.62	-6.99571	BCAT1
225303_at	down	-10.7614	-3.4278	KIRREL
225311_at	down	-8.24662	-3.0438	IVD
225321_s_at	down	-7.40931	-2.88934	PILRB///STAG3L5P-PVRIG2P-PILRB
225341_at	down	-6.20655	-2.63379	MTERF2
225346_at	down	-10.0813	-3.3336	MTERF2
225368_at	down	-24.6559	-4.62386	HIPK2
225381_at	down	-169.684	-7.4067	MIR100HG
225401_at	down	-13.8519	-3.79201	GLMP
225407_at	down	-17.1032	-4.09619	MBP
225415_at	down	-44.9211	-5.48932	DTX3L
225429_at	down	-5.03846	-2.33298	PPP6C
225482_at	up	6.0825	2.60466	KIF1A
225484_at	down	-17.8837	-4.16057	CEP41
225485_at	down	-24.9725	-4.64227	CEP41
225512_at	down	-5.89602	-2.55974	ZBTB38
225524_at	down	-193.922	-7.59933	ANTXR2
225540_at	up	10.5153	3.39443	MAP2
225548_at	up	10.1366	3.34151	SHROOM3
225562_at	down	-10.7719	-3.42921	RASA3
225567_at	down	-6.33132	-2.66251	INAFM2
225611_at	up	9.71351	3.27999	MAST4
225612_s_at	down	-122.456	-6.93612	B3GNT5
225613_at	up	8.00207	3.00037	MAST4
225633_at	down	-6.45343	-2.69007	DPY19L3
225660_at	up	7.62211	2.93019	SEMA6A
225667_s_at	up	6.8144	2.76859	FAM84A
225681_at	up	6.79552	2.76458	CTHRC1
225685_at	down	-32.8191	-5.03647	CDC42EP3
225688_s_at	down	-6.96768	-2.80068	PHLDB2
225733_at	down	-5.14563	-2.36335	B3GALT6
225739_at	up	5.476	2.45312	RAB11FIP4
225775_at	up	7.4354	2.89441	TSPAN33
225809_at	up	13.1791	3.72018	PARM1
225842_at	down	-21.5832	-4.43184	PHLDA1
225864_at	up	44.2412	5.46732	FAM84B
225895_at	up	9.51711	3.25052	SYNPO2
225912_at	down	-30.8475	-4.94708	TP53INP1
225930_at	up	53.5017	5.74151	NKIRAS1
225996_at	up	20.0674	4.32678	LONRF2
226012_at	up	5.29309	2.40411	ANKRD11
226016_at	down	-7.55847	-2.91809	CD47
226018_at	up	16.433	4.03852	MTURN
226021_at	up	8.80862	3.13892	RDH10
226028_at	down	-12.8557	-3.68434	ROBO4
226039_at	up	11.9686	3.58119	MGAT4A
226040_at	down	-21.3063	-4.41321	TRIM56
226059_at	up	6.02148	2.59012	TOMM40L
226066_at	up	53.3528	5.73749	MITF
226122_at	up	20.8319	4.38072	PLEKHG1
226127_at	down	-42.4048	-5.40616	ALKBH3
226129_at	up	6.14545	2.61952	FAM83H
226136_at	down	-11.8442	-3.56611	GLIPR1
226142_at	down	-6.26575	-2.64749	GLIPR1
226145_s_at	up	19.4241	4.27978	FRAS1
226179_at	down	-6.21228	-2.63512	SLC25A37
226185_at	up	14.0312	3.81057	CDS1
226213_at	up	7.98294	2.99692	ERBB3
226250_at	down	-5.62721	-2.49242	ZBTB20
226264_at	down	-6.82794	-2.77145	SUSD1
226279_at	down	-13.856	-3.79243	PRSS23
226322_at	up	8.75526	3.13015	TMTC1
226344_at	down	-8.09717	-3.01742	ZMAT1
226347_at	down	-5.4487	-2.44591
226348_at	down	-5.1098	-2.35327	FUT11
226361_at	down	-14.8339	-3.89083	TMEM42
226374_at	up	12.471	3.64051	CXADR
226403_at	up	7.89574	2.98108	TMC4
226425_at	down	-13.1342	-3.71526	CLIP4
226448_at	up	13.8552	3.79235	FAM89A
226459_at	up	5.01922	2.32746	PIK3AP1
226473_at	up	5.88865	2.55794	CBX2
226482_s_at	up	7.65969	2.93729	TSTD1
226492_at	up	5.35469	2.4208	SEMA6D
226511_at	down	-5.58994	-2.48283	DCAF10
226517_at	down	-100.514	-6.65125	BCAT1
226551_at	down	-6.95951	-2.79899	RIPK1
226561_at	down	-7.60723	-2.92737	AGFG1
226575_at	down	-10.5131	-3.39412	ZNF462
226591_at	up	5.21608	2.38296	PWAR6
226603_at	down	-11.5103	-3.52486	SAMD9L
226621_at	down	-82.9364	-6.37393	OSMR
226695_at	down	-9.15519	-3.19459	PRRX1
226725_at	down	-13.3724	-3.74119	SLFN5
226733_at	up	6.71099	2.74653	PFKFB2
226751_at	down	-57.4443	-5.84409	CNRIP1
226756_at	down	-9.43061	-3.23735	CCDC71L
226757_at	down	-186.631	-7.54405	IFIT2
226766_at	up	6.4279	2.68435	ROBO2
226785_at	up	47.2349	5.56178	ATP11C
226808_at	up	6.77688	2.76062	ZNF862
226822_at	up	9.25099	3.20961	STOX2
226834_at	down	-66.2974	-6.05088	CLMP
226863_at	up	82.3255	6.36327	FAM110C
226864_at	down	-9.66531	-3.27282	PKIA
226907_at	up	11.6311	3.53991	PPP1R14C
226908_at	up	22.8013	4.51105	LRIG3
226933_s_at	up	15.0762	3.91421	ID4
227001_at	down	-23.3626	-4.54613	NIPAL2
227006_at	up	5.84151	2.54634	PPP1R14A
227020_at	up	6.73262	2.75117	YPEL2
227045_at	down	-23.7282	-4.56853	ZNF614
227048_at	up	19.089	4.25467	LAMA1
227051_at	up	8.30658	3.05425	BACE2
227054_at	down	-15.32	-3.93734	N6AMT2
227055_at	up	14.7174	3.87945	METTL7B
227067_x_at	up	5.04833	2.33581	LOC100996763///LOC101929796///NBPF14///NBPF19///NOTCH2///NOTCH2NL
227084_at	down	-9.2481	-3.20916	DTNA
227092_at	up	6.13726	2.61759	LOC101927752
227132_at	down	-6.35881	-2.66876	ZNF706
227148_at	up	11.5169	3.52568	PLEKHH2
227155_at	down	-7.10075	-2.82797	LMO4
227174_at	up	89.3546	6.48147	WDR72
227179_at	up	11.9852	3.58318	STAU2
227204_at	up	5.93431	2.56908	PARD6G
227230_s_at	up	5.42884	2.44064	KIAA1211
227238_at	down	-10.8276	-3.43664	MUC15
227240_at	down	-16.1207	-4.01085	NGEF
227241_at	down	-7.42413	-2.89222	MUC15
227272_at	down	-10.2719	-3.36064	C15orf52
227279_at	down	-37.9569	-5.24629	TCEAL3
227289_at	up	6.01819	2.58933	PCDH17
227314_at	up	8.11946	3.02138	ITGA2
227361_at	down	-11.029	-3.46323	HS3ST3B1
227388_at	up	31.9174	4.99627	TUSC1
227418_at	down	-68.1822	-6.09132	MSANTD4
227458_at	down	-5.57046	-2.4778	CD274
227467_at	up	10.3262	3.36823	RDH10
227468_at	up	10.2736	3.36086	CPT1C
227486_at	down	-29.5874	-4.88691	NT5E
227533_at	up	5.49465	2.45803	RALGPS2
227554_at	down	-12.3599	-3.62759	MAGI2-AS3
227567_at	down	-8.74431	-3.12834	LINC00674
227598_at	up	9.43147	3.23748	ZBED6CL
227606_s_at	down	-10.6688	-3.41532	STAMBPL1
227607_at	down	-10.6729	-3.41589	STAMBPL1
227642_at	up	6.35083	2.66695	TFCP2L1
227674_at	down	-132.211	-7.04669	ZNF585A
227682_at	down	-8.76973	-3.13253	SPPL2A
227688_at	up	15.3601	3.94111	LRCH2
227703_s_at	up	6.75884	2.75678	SYTL4
227711_at	down	-103.225	-6.68965	GTSF1
227724_at	up	5.39015	2.43032	NUTM2A-AS1///NUTM2B-AS1
227758_at	down	-20.6732	-4.36969	RERG
227764_at	up	5.13372	2.36001	LYPD6
227769_at	up	20.9916	4.39174	GPR27
227801_at	down	-64.1196	-6.00269	TRIM59
227803_at	up	58.3942	5.86775	ENPP5
227844_at	down	-10.0487	-3.32893	FMNL3
227865_at	down	-11.4922	-3.52259	IDNK
227909_at	up	9.15479	3.19453	SMIM10L2A///SMIM10L2B
227910_at	down	-6.05977	-2.59926	XPNPEP3
227929_at	up	6.97506	2.80221	LIN7A
227940_at	down	-8.60068	-3.10445	LOC339803
227970_at	up	9.00179	3.17021	GPR157
227998_at	down	-8.58207	-3.10133	S100A16
228027_at	down	-5.0975	-2.34979	ARMCX5-GPRASP2///GPRASP2
228033_at	down	-12.4563	-3.63881	E2F7
228037_at	up	5.53789	2.46934	RARA-AS1
228038_at	up	177.359	7.47053	SOX2
228045_at	down	-5.34534	-2.41828	SUGT1
228062_at	down	-71.5443	-6.16076	NAP1L5
228063_s_at	down	-68.2608	-6.09299	NAP1L5
228080_at	down	-12.6989	-3.66663	LAYN
228082_at	down	-7.81954	-2.96708	CLMP
228084_at	up	6.79447	2.76436	CASP6///PLA2G12A
228131_at	down	-17.0587	-4.09244	ERCC1
228144_at	down	-25.0991	-4.64956	ZNF300
228151_at	up	5.56598	2.47663	ARL15
228152_s_at	down	-13.599	-3.76542	DDX60L
228171_s_at	down	-7.4818	-2.90338	PLEKHG4
228176_at	up	11.2404	3.49062	S1PR3
228195_at	down	-5.79263	-2.53422	C2orf88
228225_at	down	-5.17262	-2.3709	PEX2
228235_at	down	-7.04799	-2.81721	MIR503HG
228241_at	up	46.853	5.55007	AGR3
228280_at	up	5.11399	2.35445	ZC3HAV1L
228285_at	down	-95.6007	-6.57895	TDRD9
228286_at	down	-8.58772	-3.10228	GEN1
228298_at	down	-11.5712	-3.53246	PCED1B
228304_at	down	-10.0831	-3.33386	RBM43
228310_at	up	7.91601	2.98477	ENAH
228320_x_at	up	9.86154	3.30181	CCDC64
228333_at	down	-11.8144	-3.56248	ZEB2
228334_x_at	up	6.77229	2.75964	CEP44
228346_at	down	-9.84836	-3.29988	ZNF844
228360_at	up	11.9453	3.57837	LYPD6B
228370_at	up	31.4369	4.97439
228381_at	up	7.21406	2.85081	ATF7IP2
228400_at	up	10.2399	3.35613	SHROOM3
228420_at	down	-6.02647	-2.59131	PDCD2
228423_at	up	6.13661	2.61744	MAP9
228434_at	up	13.0776	3.70903	BTNL9
228455_at	up	9.73496	3.28318	RBM15
228461_at	up	8.04412	3.00793	SH3RF3
228462_at	up	62.6737	5.96979	IRX2
228478_at	down	-10.3678	-3.37404	SPPL2A
228496_s_at	down	-11.7901	-3.55951	CRIM1
228502_at	up	5.75398	2.52456	RPS6KA6
228503_at	up	7.56795	2.9199	RPS6KA6
228531_at	down	-66.9698	-6.06544	SAMD9
228542_at	up	5.41841	2.43787	MRS2
228573_at	down	-100.491	-6.65093	ANTXR2
228575_at	down	-5.95511	-2.57413	IL20RB
228600_x_at	down	-16.063	-4.00567	FAM221A
228601_at	up	7.52212	2.91114	HAGLR
228608_at	down	-15.6481	-3.96792	NALCN
228614_at	down	-6.1232	-2.61429	LINC00116
228618_at	down	-5.75713	-2.52535	PEAR1
228635_at	up	5.63577	2.49461	PCDH10
228640_at	up	13.6541	3.77127	PCDH7
228642_at	up	13.1613	3.71823	HOTAIRM1
228708_at	down	-61.1594	-5.9345	RAB27B
228716_at	up	14.3501	3.84299	THRB
228717_at	up	5.7407	2.52123	LOC102723864
228718_at	down	-6.76061	-2.75715	ZNF44
228726_at	down	-14.4732	-3.85531	SERPINB1
228734_at	down	-8.18351	-3.03272	UBE2V2
228741_s_at	up	5.36329	2.42312	HCN3
228752_at	up	18.8028	4.23288	CRACR2A
228820_at	up	8.75553	3.13019	XPNPEP3
228843_at	up	9.59184	3.26181	ARL10
228850_s_at	up	78.9146	6.30222	SLIT2
228863_at	up	15.6176	3.9651	PCDH17
228882_at	up	39.9771	5.3211	TUB
228906_at	down	-9.87596	-3.30392	TET1
228919_at	up	10.119	3.339	LOC105373316
228920_at	down	-5.40346	-2.43388	ZNF260
228933_at	up	5.476	2.45312	NHS
228937_at	down	-5.67042	-2.50346	LACC1
228946_at	down	-15.1229	-3.91866	INTU
228949_at	down	-15.0338	-3.91013	WLS
228950_s_at	down	-10.8601	-3.44097	WLS
228959_at	up	5.09231	2.34832	PDK3
228969_at	up	24.7806	4.63114	AGR2
228974_at	down	-84.1242	-6.39445	ZNF677
229002_at	up	6.0038	2.58588	FAM69B
229014_at	up	10.029	3.32611	NR2F1-AS1
229052_at	up	5.2953	2.40471	ANKRD23///ANKRD39
229053_at	up	6.24957	2.64376	SYT17
229057_at	up	83.2436	6.37927	SCN2A
229070_at	down	-38.0795	-5.25094	ADTRP
229120_s_at	up	5.96243	2.5759	CDC42SE1
229156_s_at	up	17.6606	4.14246	PRKAG2-AS1
229157_at	up	13.0488	3.70585	PRKAG2-AS1
229169_at	down	-45.3045	-5.50158	CFAP70
229170_s_at	down	-23.9276	-4.58061	CFAP70
229205_at	down	-28.3118	-4.82333	ZNF793-AS1
229221_at	down	-8.2424	-3.04306	CD44
229222_at	up	77.1422	6.26945	ACSS3
229228_at	down	-7.11208	-2.83027	CREB5
229254_at	up	15.6484	3.96794	MFSD4
229286_at	up	5.23241	2.38748	MAGEE1
229294_at	up	11.7442	3.55387	JPH3
229302_at	up	5.46294	2.44968	TMEM178A
229310_at	down	-6.28274	-2.65139	KLHL29
229347_at	up	35.3762	5.14471	MIR4458HG
229349_at	down	-12.1772	-3.60611	LIN28B
229370_at	up	7.6784	2.94081	LOC105375591
229385_s_at	up	5.07044	2.34211	TINCR
229400_at	up	23.7823	4.57182	HOXD10
229402_at	down	-5.98538	-2.58144	SAMD13
229404_at	down	-20.8944	-4.38504	TWIST2
229405_at	up	6.161	2.62316	KIF7
229435_at	down	-17.5181	-4.13077	GLIS3
229441_at	down	-8.9734	-3.16566	PRSS23
229450_at	down	-359.184	-8.48858	IFIT3
229485_x_at	up	21.4142	4.4205	SHISA3
229491_at	down	-16.5989	-4.05302	SLC9B2
229498_at	up	7.48893	2.90476	MBNL3
229559_at	up	8.84168	3.14432	PPM1N
229584_at	down	-17.5164	-4.13064	LRRK2
229586_at	up	5.92054	2.56573	CHD9
229620_at	up	13.6245	3.76813	SEPP1
229649_at	up	9.84938	3.30003	NRXN3
229661_at	up	14.8586	3.89322	SALL4
229700_at	down	-41.7934	-5.3852	ZNF738
229778_at	down	-19.3758	-4.27618	SPX
229794_at	down	-20.2307	-4.33847	ZNF585A
229844_at	up	7.17664	2.84331	FOXP1
229872_s_at	up	5.03475	2.33192	LOC100996720///LOC100996740///LOC642441///LOC730257
229880_at	down	-10.6927	-3.41855	RNASEH1
229930_at	up	7.36786	2.88125	LINC01315
229975_at	down	-7.13789	-2.8355	BMPR1B
230030_at	up	52.9058	5.72536	HS6ST2
230112_at	down	-5.47786	-2.45361	MARCH4
230121_at	down	-23.1972	-4.53588	SERTAD4-AS1
230123_at	up	5.19749	2.37782	NECAP2
230130_at	up	64.3518	6.00791	SLIT2
230175_s_at	down	-10.1367	-3.34152	ST3GAL6
230183_at	down	-5.12564	-2.35773	EXT1
230193_at	down	-149.359	-7.22264	WDR66
230250_at	down	-6.41053	-2.68044	PTPRB
230261_at	down	-9.73194	-3.28273	ST8SIA4
230264_s_at	down	-6.77756	-2.76077	AP1S2
230280_at	up	40.6574	5.34545	TRIM9
230314_at	up	6.45453	2.69031
230348_at	up	5.23105	2.3871	LATS2
230356_at	up	14.152	3.82293	NKX1-2
230472_at	up	5.23251	2.3875	IRX1
230493_at	up	9.06176	3.17979	SHISA2
230552_at	down	-38.3575	-5.26144	LOC100134317///LOC284412
230574_at	down	-14.3445	-3.84243
230578_at	down	-6.66927	-2.73753	ZNF471
230619_at	up	7.34254	2.87628	ARNT
230626_at	up	5.84787	2.54791	TSPAN12
230643_at	up	10.872	3.44254	WNT9A
230672_at	up	9.5171	3.25052
230679_at	down	-5.82856	-2.54314	DCAF10
230720_at	down	-32.9776	-5.04342	RNF182
230738_at	up	7.4558	2.89836
230746_s_at	down	-103.13	-6.68833
230747_s_at	up	11.9564	3.57971	TTC39C
230769_at	up	7.94038	2.98921	DENND2C
230785_at	down	-9.38282	-3.23002	SALL3
230793_at	up	6.14786	2.62008	LRRC16A
230836_at	down	-17.7541	-4.15008	ST8SIA4
230896_at	up	16.6655	4.05879	BEND4
230964_at	up	13.9711	3.80437	FREM2
230968_at	up	12.902	3.68952	HDAC9
231018_at	up	5.91387	2.5641	PALM3
231102_at	down	-20.2854	-4.34237	CROT
231119_at	up	5.03103	2.33085	RFC3
231120_x_at	down	-9.23409	-3.20697	PKIB
231131_at	up	5.5897	2.48277	FAM133A
231145_at	up	8.25075	3.04453	PAX9
231159_at	up	5.62083	2.49078	CXorf51A///CXorf51B
231175_at	down	-14.5006	-3.85804	BEND6
231192_at	down	-89.067	-6.47682	LPAR3
231202_at	down	-38.6216	-5.27134	ALDH1L2
231233_at	up	22.7139	4.5055	PCAT6
231260_at	down	-5.39163	-2.43072	ZNF582-AS1
231265_at	down	-11.3094	-3.49946	COX7B2
231270_at	down	-12.1746	-3.6058	CA13
231285_at	up	8.9009	3.15395
231292_at	up	18.2794	4.19215	EID3
231428_at	up	5.98158	2.58053
231597_x_at	up	19.9114	4.31552
231618_s_at	up	9.50513	3.24871	SUN3
231726_at	down	-6.29512	-2.65423	PCDHB14
231736_x_at	down	-187.017	-7.54703	MGST1
231785_at	up	12.4075	3.63314	NTF4
231786_at	up	65.2065	6.02694	HOXA13
231849_at	down	-34.1585	-5.09417	KRT80
231850_x_at	up	6.36109	2.66927	CEP44
231859_at	up	6.28536	2.65199	C14orf132
231867_at	up	73.21	6.19397	TENM2
231872_at	down	-5.78487	-2.53229	LRRCC1
231899_at	down	-17.1488	-4.10004	ZC3H12C
231940_at	down	-6.10248	-2.6094	ZNF529
231969_at	up	35.2389	5.1391	STOX2
231980_at	down	-5.93588	-2.56946	DOK6
231991_at	up	10.0471	3.3287	CCM2L
232000_at	down	-5.04155	-2.33387	TTC39B
232020_at	down	-6.43907	-2.68685	SMURF2
232023_at	down	-6.39867	-2.67777	TMEM67
232034_at	down	-5.59994	-2.48541	LINC00537
232035_at	up	11.914	3.57459	HIST1H4H
232056_at	up	19.2038	4.26332	SCEL
232083_at	up	5.20586	2.38014	KIF16B
232087_at	down	-6.43906	-2.68685	CXorf23
232090_at	up	61.5728	5.94422	DNM3OS
232113_at	down	-36.2302	-5.17912
232126_at	up	8.6527	3.11315	COQ2
232164_s_at	up	15.8217	3.98384	EPPK1
232165_at	up	8.94623	3.16128	EPPK1
232231_at	down	-13.2243	-3.72512	RUNX2
232238_at	up	5.38485	2.42891	ASPM
232254_at	up	5.10257	2.35122
232283_at	up	8.79093	3.13602	LYSMD1
232300_at	down	-5.54082	-2.4701	ADIRF-AS1
232449_at	up	12.2753	3.61769	BCO2
232549_at	up	9.77572	3.2892	RBM11
232681_at	down	-5.37234	-2.42555
232752_at	down	-120.435	-6.91211	LOXL1-AS1
232781_at	up	5.67043	2.50346	LHX4
232994_s_at	down	-5.99887	-2.58469	ARHGEF28
233002_at	down	-12.1025	-3.59723	PPP4R4
233064_at	up	9.7159	3.28035	ZFR2
233070_at	down	-11.8757	-3.56995	ZNF197
233082_at	down	-5.96216	-2.57583	ZNF630
233092_s_at	up	12.2208	3.61127	LOC101060157
233162_at	down	-6.8998	-2.78655	LOC101926892
233203_at	up	5.50721	2.46132	ROPN1
233234_at	down	-9.46937	-3.24327	KCTD16
233325_at	down	-5.03971	-2.33334	SLC35D2
233364_s_at	down	-14.9112	-3.89833
233375_at	down	-5.92502	-2.56682	EFCAB2
233562_at	down	-34.8776	-5.12423	LINC00839
233589_x_at	down	-11.8613	-3.56819	TOR4A
233730_at	up	6.42562	2.68384	FAM135A
234173_s_at	down	-12.3595	-3.62755	NXF2///NXF2B
234219_at	down	-12.4794	-3.64147	LOC101928820
234317_s_at	up	9.80063	3.29287	STOX2
234970_at	up	11.9527	3.57927	TC2N
234994_at	down	-131.617	-7.0402	TMEM200A
235017_s_at	up	7.39525	2.8866	CSRNP3
235018_at	up	10.5912	3.40479	CSRNP3
235019_at	down	-7.70808	-2.94637	CPM
235027_at	down	-22.4586	-4.4892	ZNF736
235046_at	down	-25.667	-4.68184	INPP4B
235068_at	down	-5.69846	-2.51057	ZDHHC21
235126_at	up	8.19865	3.03539	FLVCR1-AS1
235144_at	up	22.4438	4.48824	RASEF
235146_at	down	-19.479	-4.28384	TMCC3
235152_at	up	7.99947	2.9999	LOC101927204
235165_at	up	6.83185	2.77228	PARD6B
235193_at	up	5.28716	2.40249	FAM214A
235205_at	up	6.69658	2.74343	OXR1
235207_at	up	12.4519	3.63829	LOC105371743
235236_at	down	-12.1882	-3.60742	FAM196B
235244_at	up	41.8239	5.38626	CCDC58
235259_at	up	6.53174	2.70747	PACRGL
235273_at	up	8.62418	3.10839	DYX1C1
235287_at	down	-6.81795	-2.76934	CDK6
235296_at	down	-5.05761	-2.33846	EIF5A2
235301_at	down	-7.83139	-2.96927	KIAA1324L
235324_at	down	-8.44338	-3.07782	SRSF3
235333_at	down	-19.23	-4.26529	B4GALT6
235343_at	up	5.89971	2.56064	VASH2
235347_at	down	-5.76131	-2.5264	LRCH3
235355_at	up	49.8818	5.64044	CSRNP3
235382_at	down	-39.4465	-5.30183	LVRN
235408_x_at	down	-6.8998	-2.78655	ZNF117
235411_at	down	-32.8059	-5.03588	PGBD1
235431_s_at	up	5.11168	2.3538	PELI3
235457_at	down	-5.68289	-2.50662	MAML2
235467_s_at	up	5.66053	2.50094	KCNC4
235473_at	down	-14.5015	-3.85813
235486_at	down	-26.2915	-4.71652	KIAA1549L
235512_at	up	5.08807	2.34712	CDKL1
235518_at	down	-56.6003	-5.82274	SLC8A1
235527_at	up	6.61871	2.72655	DLGAP1
235550_at	up	5.79009	2.53358	MAP9
235557_at	down	-6.12541	-2.61481	GPAT2
235564_at	down	-5.00006	-2.32195	ZNF117
235579_at	down	-11.7736	-3.55748	SCAF11
235587_at	up	6.27	2.64847	PAXIP1-AS1
235657_at	down	-5.56527	-2.47645
235683_at	up	9.79473	3.29201	SESN3
235690_at	down	-11.0325	-3.46368	ZNF594
235692_at	down	-16.3414	-4.03046	SH3KBP1
235700_at	up	26.6731	4.73731	CT45A1///CT45A10///CT45A2///CT45A3///CT45A4///CT45A5///CT45A6///CT45A7///CT45A8///CT45A9
235717_at	down	-6.0179	-2.58926	ZNF229
235721_at	down	-6.33876	-2.6642	DTX3
235745_at	up	6.87491	2.78134	ERN1
235810_at	down	-15.0043	-3.90731	ZNF182
235825_at	up	7.27261	2.86247	LOC101927330
235891_at	up	7.87008	2.97638	DNM3OS
235901_at	up	5.50571	2.46093
235940_at	down	-77.1749	-6.27006	C9orf64
235953_at	down	-14.5444	-3.86239	ZNF610
235970_at	down	-8.35121	-3.06199	LCORL
235990_at	up	5.11168	2.3538	LOC100130987///RAD9A
236033_at	up	8.56923	3.09917	ASB12
236046_at	down	-5.64751	-2.49762	CCDC127
236065_at	down	-8.0377	-3.00678
236081_at	up	10.0352	3.32699	SNCA
236112_at	down	-7.52061	-2.91085	LINC01096
236113_at	up	14.1383	3.82153
236118_at	up	12.3639	3.62806	GATA6-AS1
236128_at	down	-14.4979	-3.85777	ZNF91
236141_at	up	40.562	5.34206	HAND2-AS1
236180_at	up	9.79161	3.29155
236243_at	down	-6.61985	-2.7268	ZCCHC6
236281_x_at	down	-10.2452	-3.35688	HTR7
236300_at	up	5.84638	2.54754	PDE3A
236305_at	down	-9.42324	-3.23622	RFESD
236313_at	down	-5.60757	-2.48738	CDKN2B
236328_at	down	-14.3972	-3.84771	ZNF285
236331_at	down	-13.0619	-3.7073	CDKL2
236391_at	up	6.69495	2.74307
236411_at	up	7.52379	2.91146
236423_at	up	8.47682	3.08352
236471_at	down	-9.60395	-3.26363	NFE2L3
236543_at	up	21.9325	4.455	CCSER1
236562_at	down	-11.0242	-3.4626	ZNF439
236635_at	down	-19.1999	-4.26302	ZNF667
236681_at	up	8.69031	3.11941	HOXD13
236741_at	up	35.8171	5.16258	WDR72
236752_at	up	7.19805	2.84761
236765_at	down	-10.9164	-3.44843
236769_at	down	-6.12541	-2.61481	LOC158402
236782_at	down	-20.195	-4.33592	SAMD3
236826_at	down	-5.9131	-2.56391	TTC39B
236840_at	down	-28.9969	-4.85783	C12orf56
236856_x_at	up	11.3968	3.51056	LOC105371220
236892_s_at	up	47.6323	5.57387	HOXB-AS3
236893_at	up	15.6719	3.97011	HOXB-AS3
236920_at	down	-149.114	-7.22027	RHOXF2///RHOXF2B
236967_at	up	9.78563	3.29067	MNX1-AS1
236982_at	up	5.37599	2.42653
237051_at	up	7.83738	2.97037
237054_at	up	15.7492	3.97721	ENPP5
237086_at	up	60.4455	5.91756	FOXA1
237161_at	down	-10.2005	-3.35056	LOC105370809
237265_at	up	5.22069	2.38424	MEIOB
237270_at	up	6.00292	2.58566
237329_at	up	6.22661	2.63845	RBMS3-AS3
237465_at	up	5.69219	2.50898	USP53
237472_at	up	8.54994	3.09591	SOX1
237675_at	up	9.50706	3.249	LINC01351
237702_at	up	6.1295	2.61577
237737_at	up	6.09067	2.6066	ANKRD20A12P///LOC100289026///LOC101060632///LOC101927345///LOC102723799///LOC105369263///LOC105374447///LOC105379272
237771_s_at	down	-7.51776	-2.9103	LOC101927305
237856_at	up	8.86951	3.14885	RAP1GDS1
237939_at	up	8.63809	3.11071	EPHA5
237991_at	down	-14.3315	-3.84112
238012_at	up	6.45453	2.69031	DPP7
238025_at	down	-17.5711	-4.13513	MLKL
238050_at	down	-10.0399	-3.32768	ANTXR2
238066_at	down	-50.6822	-5.66341	RBP7
238151_at	down	-5.36195	-2.42276
238174_at	down	-7.90053	-2.98195	FBXL17
238183_at	down	-7.06337	-2.82036
238228_at	up	11.1676	3.48124	COG3
238369_s_at	down	-6.60012	-2.72249	LINC01607
238429_at	down	-10.7362	-3.42441	TMEM71
238493_at	down	-16.1242	-4.01115	ZNF506
238529_at	up	7.41279	2.89002
238542_at	up	5.1251	2.35758	ULBP2
238546_at	down	-11.7714	-3.55721	SLC8A1
238571_at	up	7.19101	2.84619	HOXA13
238573_at	up	5.70604	2.51249	OTUD7B
238600_at	up	9.22559	3.20564	JAKMIP1
238634_x_at	down	-9.59073	-3.26164	LIPJ
238693_at	down	-5.11119	-2.35366	PHC3
238740_at	up	7.24096	2.85618	PTGES3L
238750_at	down	-11.709	-3.54955	CCL28
238763_at	up	7.57348	2.92096	RBM20
238778_at	up	5.18305	2.3738	MPP7
238808_at	up	33.5903	5.06997	HOXA13
238824_at	up	5.62453	2.49173	RPS29
238846_at	down	-5.46306	-2.44971	TNFRSF11A
238852_at	down	-5.49926	-2.45924	PRRX1
238888_at	up	15.2415	3.92994
238907_at	down	-5.50364	-2.46039	ZNF780A
238919_at	up	37.4594	5.22726	PCDH9
238927_at	up	8.21334	3.03797
238944_at	down	-5.92836	-2.56763	LOC100505715
238946_at	up	8.67836	3.11742
238952_x_at	down	-6.93608	-2.79412	ZNF829
238962_at	down	-5.72697	-2.51777	ZNF681
238966_at	up	5.76704	2.52783	CELF4
238969_at	down	-28.1647	-4.81582	PQLC2L
239002_at	up	31.3253	4.96926	ASPM
239043_at	down	-37.6205	-5.23345	ZNF404
239047_at	up	5.23592	2.38844	FAM122C
239108_at	down	-28.0211	-4.80844	FAR2
239113_at	up	5.6753	2.5047	LOC100507468
239142_at	down	-15.2939	-3.93488	RFESD
239146_at	up	28.5801	4.83694	CLDND1
239148_at	up	51.8146	5.69529	MARVELD3
239155_at	up	41.3141	5.36856	CXADR
239169_at	up	11.5961	3.53557	RDM1
239208_s_at	up	14.6407	3.87192	YBEY
239250_at	down	-8.93058	-3.15875	ZNF542P
239260_at	up	9.28038	3.21418	CORIN
239261_s_at	up	10.4549	3.38611	CORIN
239294_at	down	-15.6481	-3.96792	PIK3CG
239350_at	up	5.35352	2.42049	MARVELD3
239367_at	down	-29.6239	-4.88869	BDNF
239381_at	up	10.1113	3.33789	KLK7
239443_at	down	-24.0746	-4.58944	PCDHB6
239468_at	down	-5.11687	-2.35526	MKX
239538_at	down	-5.25911	-2.39482	ZRANB3
239579_at	down	-43.0413	-5.42765	EPHX4
239587_at	down	-10.3042	-3.36517	TLR3
239615_at	up	10.847	3.43923	SLC22A5
239669_at	up	5.718	2.51551
239708_at	up	6.12736	2.61526
239738_at	up	5.41865	2.43793	DACH2
239752_at	up	6.18412	2.62857	CECR2
239763_at	down	-8.5138	-3.0898	LOC101060179///PRDM11
239764_at	up	11.5454	3.52924	ITPR1-AS1
239773_at	down	-6.97028	-2.80122	GTPBP10///LOC101927446
239802_at	up	17.2021	4.10451	SAP30L
239825_at	up	15.8464	3.98608
239847_at	up	5.73281	2.51924
239911_at	up	6.36743	2.67071	ONECUT2
239913_at	down	-64.4037	-6.00907	SLC10A4
239934_x_at	up	11.1088	3.47363
239937_at	up	5.03614	2.33232	ZNF207
239942_at	down	-7.37531	-2.8827	GNG11
239949_at	up	8.5962	3.1037	THNSL2
239951_at	down	-6.26565	-2.64746
239989_at	down	-6.11111	-2.61143	CNTLN
240027_at	up	5.1594	2.3672	LIN7A
240084_at	up	6.12227	2.61407	CBX2
240122_at	up	11.4792	3.52095	DIRAS2
240259_at	up	7.31705	2.87126	FLRT2///LOC100506718
240309_at	up	5.35323	2.42041
240312_at	up	7.33553	2.8749	LOC389895
240365_at	up	7.05527	2.8187	MIR924HG
240382_at	up	7.19022	2.84604	LOC101928076
240407_at	down	-5.1928	-2.37651	LOC100126784
240528_s_at	down	-6.67694	-2.73919	EXOC4
240549_at	down	-16.4957	-4.04402	NRSN2-AS1
240592_at	down	-7.46842	-2.9008	LCORL
240687_at	down	-17.3574	-4.11748	PASD1
240801_at	up	13.4368	3.74812	LINC01549
241014_at	up	6.65176	2.73374	FLG-AS1
241036_at	up	32.3276	5.01469
241198_s_at	down	-10.1953	-3.34983	C11orf70
241224_x_at	down	-72.0677	-6.17128	DSCR8
241234_at	down	-10.5342	-3.39701	LOC100506797
241365_at	down	-5.9131	-2.56391	SATB1
241396_at	up	13.2278	3.7255	NEDD4L
241412_at	down	-6.25172	-2.64425	BTC
241426_at	up	8.53421	3.09326	CEP44
241431_at	up	9.76084	3.28701
241437_s_at	up	10.3779	3.37544	EP400NL
241482_at	up	7.45508	2.89822	EPHA1
241535_at	up	22.6573	4.50191	LOC101060391
241652_x_at	up	5.46207	2.44945	LIN7A
241710_at	down	-5.96216	-2.57583	C1GALT1C1L
241730_at	down	-6.20024	-2.63232	MYNN
241752_at	down	-6.65999	-2.73552	SLC8A1
241765_at	down	-7.4653	-2.9002	CPM
241801_at	down	-5.14427	-2.36297	PGAP1
241813_at	up	13.2829	3.7315	MBD1
241815_at	down	-16.9361	-4.08203
241835_at	down	-5.64266	-2.49638
241871_at	down	-6.25177	-2.64427	CAMK4
241887_at	down	-8.38272	-3.06742	UBE2W
242002_at	up	13.1229	3.71402	NKAIN2
242005_at	down	-78.7558	-6.29931
242042_s_at	up	7.5656	2.91945	HAGLR
242053_at	up	9.43886	3.23861
242054_s_at	up	48.7042	5.60597	SIX3
242056_at	up	5.18351	2.37393	TRIM45
242109_at	up	12.4962	3.64342
242255_at	up	7.659	2.93716	WDR37
242270_at	up	5.21607	2.38296	ACP6
242292_at	up	108.324	6.7592	FAM226A///FAM226B
242313_at	up	7.54014	2.91459	LOC728730
242323_at	up	5.5868	2.48202	CASP6///PLA2G12A
242348_at	up	25.0026	4.64401	FAM19A4
242414_at	up	31.8322	4.99241	QPRT
242477_at	down	-8.90249	-3.15421	TTC39B
242517_at	up	82.3505	6.36371	KISS1R
242521_at	down	-6.55949	-2.71358	CARD8-AS1
242523_at	down	-5.41806	-2.43778
242565_x_at	up	8.59237	3.10306	YBEY
242835_s_at	up	7.59389	2.92484	LOC728730
242871_at	down	-6.06685	-2.60095	PAQR5
242909_at	down	-10.911	-3.44771
242915_at	down	-7.30169	-2.86823	ZNF682
242919_at	down	-10.2642	-3.35955	ZNF253
242931_at	down	-32.0325	-5.00147
242943_at	down	-10.3042	-3.36517	ST8SIA4
242961_x_at	down	-8.11092	-3.01987	DDX58
242963_at	up	6.87218	2.78077	SGMS2
243000_at	down	-11.0837	-3.47037	CDK6
243018_at	down	-18.3164	-4.19507	BBOX1-AS1
243063_at	up	5.96318	2.57608
243150_at	up	6.56729	2.7153
243174_at	up	23.5417	4.55715
243175_at	up	46.675	5.54458	UTS2B
243324_x_at	up	9.0251	3.17394	TNPO1
243366_s_at	down	-7.50466	-2.90779	ITGA4
243440_at	up	6.68009	2.73987	SIX3-AS1
243446_at	up	8.00395	3.00071	AJUBA
243452_at	down	-5.0835	-2.34582	LOC646778
243492_at	up	5.69357	2.50933	THEM4
243541_at	down	-46.5958	-5.54213	IL31RA
243581_at	up	17.6662	4.14292	LOC100422526
243672_at	down	-11.9564	-3.57971	SALL3
243770_at	up	6.78922	2.76325	ZNF483
243790_at	down	-27.5773	-4.78541	ZNF585A
243797_at	up	7.05628	2.81891	STK17B
243812_at	up	6.05694	2.59859	IFT27
243824_at	down	-10.2829	-3.36217	LINC01410///LOC105379818
243880_at	up	16.9923	4.08681	GOSR2
243918_at	up	13.3479	3.73854
243924_at	down	-10.2719	-3.36064	LINC00665
243928_s_at	up	6.01852	2.58941	ABCC4
243999_at	down	-5.28535	-2.402	SLFN5
244007_at	down	-5.48982	-2.45676	ZNF462
244080_at	up	8.42056	3.07392
244183_x_at	up	5.64864	2.4979	PCDHB3
244241_x_at	up	13.0366	3.70449
244261_at	down	-6.38997	-2.67581	IFNLR1
244403_at	up	16.859	4.07544	CRB1
244406_at	down	-33.3037	-5.05761	ZNF625///ZNF625-ZNF20
244407_at	up	10.0228	3.32522
244424_at	up	18.1362	4.1808	LOC439938
244503_at	down	-6.07059	-2.60184
244523_at	up	32.4922	5.02202	MMD
244552_at	down	-14.7396	-3.88163	ZNF788
244644_at	down	-26.1627	-4.70944	FAM9C
244734_at	up	13.8546	3.7923	MTHFSD
244740_at	down	-6.78818	-2.76303
244741_s_at	down	-46.1347	-5.52778	ZNF667-AS1
244743_x_at	down	-10.6102	-3.40738	ZNF138
244745_at	down	-15.0863	-3.91517	RERG
244749_at	up	6.08647	2.60561	LOC101927204
244802_at	up	5.22371	2.38508
244848_at	up	6.91027	2.78874
244855_at	down	-5.39163	-2.43072	LOC105374888
244879_at	up	11.8542	3.56732
1552301_a_at	up	6.47121	2.69404	CORO6
1552306_at	down	-5.26182	-2.39556	ALG10
1552378_s_at	up	16.3291	4.02937	RDH10
1552381_at	up	16.0389	4.0035	SRSF12
1552487_a_at	down	-14.6173	-3.86961	BNC1
1552496_a_at	up	7.62263	2.93029	COBL
1552521_a_at	up	9.55276	3.25592	TMEM74
1552546_a_at	down	-15.408	-3.94561	LETM2
1552557_a_at	down	-6.63366	-2.72981	ZDHHC15
1552643_at	down	-16.0471	-4.00424	ZNF626
1552658_a_at	down	-15.9238	-3.99311	NAV3
1552755_at	up	9.06176	3.17979	C9orf66
1552767_a_at	up	50.0901	5.64645	HS6ST2
1552785_at	down	-8.56902	-3.09913	ZNF781
1552793_at	up	6.3234	2.6607	C8orf31
1552946_at	up	9.73805	3.28363	ZNF114
1552947_x_at	up	6.40893	2.68008	ZNF114
1552988_at	down	-7.51172	-2.90914	C11orf65
1553530_a_at	down	-6.06449	-2.60039	ITGB1///ITGB1P1
1553132_a_at	up	22.6774	4.50318	TC2N
1553133_at	up	11.8013	3.56087	C9orf72
1553134_s_at	up	14.3584	3.84382	C9orf72
1553216_at	up	6.28536	2.65199	ZNF41
1553299_at	up	7.69999	2.94486	DUSP5P1///LOC105373132
1553313_s_at	up	6.09067	2.6066	SLC5A3
1561687_a_at	down	-29.4188	-4.87867	ZNF382
1553338_at	up	5.07051	2.34213	SDE2
1553411_s_at	down	-7.3083	-2.86954	SALL3
1553564_at	up	5.03614	2.33232	MACROD2
1553608_a_at	down	-14.7331	-3.88099	LINC00189
1553672_at	up	7.23328	2.85465	ENAH
1553678_a_at	down	-6.05295	-2.59764	ITGB1
1553696_s_at	down	-5.1568	-2.36648	ZNF569
1553746_a_at	up	39.9771	5.3211	OTOGL
1562309_s_at	up	8.59935	3.10423	PHF21B
1553830_s_at	down	-108.455	-6.76095	MAGEA2///MAGEA2B
1553861_at	up	6.85808	2.7778	TCP11L2
1553994_at	down	-217.877	-7.76737	NT5E
1553995_a_at	down	-292.536	-8.19247	NT5E
1554008_at	down	-8.74755	-3.12888	OSMR
1554018_at	up	204.323	7.67471	GPNMB
1554057_at	up	5.2206	2.38422	ASH1L-AS1
1554101_a_at	up	6.81955	2.76968	TMTC4
1554106_at	up	6.37938	2.67342	NBEAL1
1554145_a_at	up	5.40006	2.43298	PPP1R21
1554149_at	up	5.52179	2.46513	CLDND1
1554168_a_at	down	-8.35125	-3.06199	SH3KBP1
1554220_a_at	down	-7.04386	-2.81637
1554242_a_at	down	-25.2307	-4.65711	COCH
1554246_at	up	5.18586	2.37458	C1orf210
1554445_at	down	-16.1122	-4.01008	ZNF85
1554453_at	up	5.51183	2.46253	HNRNPLL
1554536_at	down	-6.09613	-2.60789	DPYD
1554555_a_at	down	-14.1056	-3.8182	SETD6
1554704_at	down	-5.6985	-2.51058	ATP8B3
1554717_a_at	up	39.8048	5.31487	PDE4D
1554806_a_at	up	7.87518	2.97731	FBXO8
1555716_a_at	up	14.1737	3.82514	CXADR
1554921_a_at	up	10.3467	3.3711	SCEL
1554923_at	up	22.4783	4.49046	ANKS6
1555095_at	up	8.45737	3.08021	LINC01558
1555355_a_at	down	-15.7718	-3.97928	ETS1
1555370_a_at	up	7.37956	2.88353	CAMTA1
1555431_a_at	down	-6.25172	-2.64425	IL31RA
1555579_s_at	up	14.8195	3.88942	PTPRM
1555673_at	down	-13.1813	-3.72042	KRTAP2-3
1555865_at	up	9.28374	3.21471	TOLLIP-AS1
1555938_x_at	down	-17.0384	-4.09072	VIM
1555950_a_at	up	5.60918	2.48779	CD55
1555967_at	up	6.42692	2.68413
1555968_a_at	up	5.78295	2.5318
1556007_s_at	down	-5.29623	-2.40496
1556047_s_at	up	7.1017	2.82816	MAGEE1
1556060_a_at	down	-5.97477	-2.57888	ZNF451
1556064_at	up	5.18358	2.37395	LOC284926
1556121_at	down	-11.5158	-3.52555	NAP1L1
1556122_at	down	-5.93344	-2.56887	RAB11B-AS1
1556195_a_at	up	6.87861	2.78212	LOC105376796///LOC105379524
1556216_s_at	down	-6.75129	-2.75516	LOC105370687
1556389_at	down	-5.49926	-2.45924	CNPY3
1556395_at	down	-75.8714	-6.24549
1556499_s_at	up	101.574	6.66638	COL1A1
1556545_at	up	11.2289	3.48915
1556581_at	up	6.33993	2.66447	ZNF778
1556639_at	up	9.02947	3.17464	LOC100996455
1556695_a_at	up	5.09286	2.34848	NR2F1-AS1
1556735_at	down	-6.58389	-2.71894
[truncated: 89 more rows]

## Sheet: Overlay
Probe Set ID	Regulation	Ford change	Log 2	Gene Symbol
1405_i_at	up	60.3048	5.9142	CCL5
1552301_a_at	down	-9.38416	-3.23023	CORO6
1552378_s_at	down	-11.7982	-3.5605	RDH10
1552381_at	down	-9.08617	-3.18367	SRSF12
1552487_a_at	up	16.3719	4.03315	BNC1
1552496_a_at	down	-9.23702	-3.20743	COBL
1552521_a_at	down	-7.19588	-2.84717	TMEM74
1552546_a_at	up	18.0891	4.17705	LETM2
1552557_a_at	up	5.68245	2.50651	ZDHHC15
1552643_at	up	12.5038	3.64429	ZNF626
1552658_a_at	up	28.9496	4.85547	NAV3
1552755_at	down	-5.9678	-2.5772	C9orf66
1552767_a_at	down	-46.8881	-5.55115	HS6ST2
1552793_at	down	-10.9885	-3.45792	C8orf31
1552946_at	down	-9.75399	-3.28599	ZNF114
1552947_x_at	down	-9.10216	-3.18621	ZNF114
1552988_at	up	9.37067	3.22815	C11orf65
1553132_a_at	down	-26.1221	-4.7072	TC2N
1553133_at	down	-13.2614	-3.72916	C9orf72
1553134_s_at	down	-10.6218	-3.40895	C9orf72
1553299_at	down	-5.12324	-2.35706	DUSP5P1///LOC105373132
1553313_s_at	down	-11.887	-3.57132	SLC5A3
1553338_at	down	-6.37022	-2.67134	SDE2
1553411_s_at	up	8.32804	3.05798	SALL3
1553608_a_at	up	20.5597	4.36175	LINC00189
1553672_at	down	-5.09421	-2.34886	ENAH
1553696_s_at	up	5.37433	2.42609	ZNF569
1553746_a_at	down	-21.768	-4.44414	OTOGL
1553830_s_at	up	106.862	6.7396	MAGEA2///MAGEA2B
1553994_at	up	278.672	8.12242	NT5E
1553995_a_at	up	284.414	8.15185	NT5E
1554008_at	up	13.8689	3.79378	OSMR
1554018_at	down	-250.91	-7.97103	GPNMB
1554149_at	down	-5.77153	-2.52895	CLDND1
1554168_a_at	up	9.00572	3.17084	SH3KBP1
1554220_a_at	up	7.83937	2.97074
1554242_a_at	up	25.2439	4.65786	COCH
1554445_at	up	16.7736	4.06812	ZNF85
1554453_at	down	-6.13137	-2.61621	HNRNPLL
1554555_a_at	up	11.0182	3.46182	SETD6
1554717_a_at	down	-41.1006	-5.36109	PDE4D
1554806_a_at	down	-6.91162	-2.78902	FBXO8
1554923_at	down	-17.8823	-4.16046	ANKS6
1555095_at	down	-5.55672	-2.47423	LINC01558
1555355_a_at	up	15.3643	3.94151	ETS1
1555370_a_at	down	-7.04995	-2.81761	CAMTA1
1555431_a_at	up	6.41619	2.68172	IL31RA
1555579_s_at	down	-16.429	-4.03817	PTPRM
1555673_at	up	39.5402	5.30525	KRTAP2-3
1555716_a_at	down	-20.7228	-4.37315	CXADR
1555865_at	down	-7.42363	-2.89213	TOLLIP-AS1
1555938_x_at	up	5.26004	2.39507	VIM
1555950_a_at	down	-5.40225	-2.43356	CD55
1555967_at	down	-11.9026	-3.57321
1555968_a_at	down	-7.79297	-2.96217
1556047_s_at	down	-10.5061	-3.39315	MAGEE1
1556060_a_at	up	5.89337	2.55909	ZNF451
1556121_at	up	8.03003	3.00541	NAP1L1
1556195_a_at	down	-5.29978	-2.40593	LOC105376796///LOC105379524
1556395_at	up	110.905	6.79318
1556499_s_at	down	-146.726	-7.19698	COL1A1
1556545_at	down	-9.08906	-3.18413
1556581_at	down	-5.00132	-2.32231	ZNF778
1556639_at	down	-7.80307	-2.96404	LOC100996455
1556735_at	up	6.46637	2.69295
1556773_at	up	11.6391	3.5409
1557038_s_at	down	-5.02502	-2.32913	UBAC2-AS1
1557051_s_at	down	-19.2516	-4.2669	HOTAIRM1
1557078_at	up	8.58553	3.10191	SLFN5
1557118_a_at	down	-7.94284	-2.98966	INTS6-AS1
1557166_at	down	-6.26468	-2.64724	PDCD4
1557174_a_at	up	7.28224	2.86438	IRAK1BP1
1557257_at	down	-7.37961	-2.88354	BCL10
1557258_a_at	down	-5.83904	-2.54573	BCL10
1557260_a_at	up	37.9177	5.2448	ZNF382
1557302_at	up	65.1597	6.02591	ZNF585B
1557311_at	down	-8.23922	-3.04251
1557322_at	up	10.5846	3.40389	ZNF230
1557383_a_at	down	-21.5902	-4.4323	LOC105376896
1557458_s_at	up	5.91991	2.56557	SHB
1557905_s_at	up	38.1214	5.25253	CD44
1558295_a_at	down	-10.6433	-3.41187	PPFIA2
1558501_at	down	-34.3143	-5.10074	DNM3
1558692_at	up	26.2006	4.71153	GLMP
1558693_s_at	up	7.40173	2.88786	GLMP
1558700_s_at	up	6.81032	2.76772	ZNF260
1558794_at	up	9.81361	3.29478	NUTM2A-AS1
1558801_at	up	33.0016	5.04446	NNT-AS1
1558834_s_at	up	12.1886	3.60746	AKNAD1
1558882_at	up	21.8628	4.4504	HTATSF1P2
1559060_a_at	down	-12.2683	-3.61686	FNIP1
1559064_at	up	13.8706	3.79396	NUP153
1559213_at	up	18.145	4.1815	LINC01419
1559220_at	down	-16.2094	-4.01876	LOC101929054
1559258_a_at	down	-100.148	-6.64599	CT83
1559280_a_at	down	-10.2929	-3.36358	APELA
1559477_s_at	down	-13.5264	-3.7577	MEIS1
1559584_a_at	down	-19.0164	-4.24918	C16orf54///LOC105369277
1559789_a_at	up	8.06777	3.01217	ZNF781
1559936_at	down	-6.50048	-2.70055
1559965_at	up	8.95048	3.16196	ZFHX4-AS1
1560258_a_at	up	29.6126	4.88814
1560625_s_at	down	-9.86288	-3.30201	CATIP-AS1
1560861_at	down	-22.4595	-4.48926	THRA1/BTR
1561266_at	down	-12.9573	-3.69569	LOC105374290
1561408_at	down	-9.89443	-3.30662
1561687_a_at	up	28.9754	4.85675	ZNF382
1561757_a_at	down	-24.676	-4.62504	LOC283352
1561948_at	down	-6.88689	-2.78385	COQ10B
1561985_at	up	8.55869	3.09739	C14orf39
1562309_s_at	down	-7.90396	-2.98258	PHF21B
1562988_at	down	-14.334	-3.84137	ZSCAN30
1563834_a_at	up	7.38834	2.88525	AKNAD1
1564139_at	down	-8.36801	-3.06488	A2M-AS1
1564220_a_at	up	9.77523	3.28913	LINC01234
1565162_s_at	up	103.456	6.69287	MGST1
1566557_at	down	-49.192	-5.62035	BAIAP2-AS1
1566558_x_at	down	-12.7086	-3.66774	BAIAP2-AS1
1568574_x_at	up	13.2725	3.73037	SPP1
1568627_at	down	-14.711	-3.87882	PPP4R3B
1568780_at	down	-8.76244	-3.13133	LOC729732
1568817_at	down	-11.2983	-3.49803
1568838_at	down	-44.6483	-5.48053	WASIR2
1568868_at	up	25.4634	4.67035	CYP27C1
1568899_at	down	-11.8512	-3.56696	LOC101929511
1569039_s_at	up	9.24364	3.20846	ZNF677
1569183_a_at	up	6.21397	2.63551	CHM
1569191_at	up	55.9818	5.80689	ZNF826P
1569241_a_at	up	8.04507	3.00811	ZNF93
1569256_a_at	down	-13.8538	-3.79221	FAM43B
1569399_at	up	7.47849	2.90275
1569454_a_at	down	-85.0019	-6.40942	LOC283352
1569878_at	up	73.7281	6.20414	CCNYL2
1570020_at	up	9.47389	3.24396	AACSP1
1570038_at	down	-43.9896	-5.45909	ZNF595///ZNF718
1570153_at	up	28.9697	4.85647	CCDC169
200606_at	down	-5.54305	-2.47068	DSP
200621_at	up	16.3085	4.02755	CSRP1
200660_at	up	20.929	4.38743	S100A11
200920_s_at	up	15.9778	3.998	BTG1
200921_s_at	up	6.01831	2.58936	BTG1
200965_s_at	down	-16.6382	-4.05643	ABLIM1
200974_at	up	6.96133	2.79936	ACTA2
200984_s_at	up	7.27048	2.86205	CD59
200985_s_at	up	7.28348	2.86463	CD59
201067_at	up	5.60126	2.48575	PSMC2
201105_at	up	11.2738	3.49491	LGALS1
201131_s_at	down	-212.068	-7.72838	CDH1
201141_at	down	-235.041	-7.87677	GPNMB
201169_s_at	down	-24.1574	-4.59439	BHLHE40
201185_at	up	27.1495	4.76285	HTRA1
201200_at	down	-12.3192	-3.62283	CREG1
201236_s_at	down	-20.0569	-4.32603	BTG2
201289_at	up	7.86931	2.97624	CYR61
201313_at	up	20.8064	4.37895	ENO2
201341_at	up	34.0361	5.08899	ENC1
201416_at	down	-28.2353	-4.81943	SOX4
201417_at	down	-20.4136	-4.35146	SOX4
201422_at	down	-7.73028	-2.95052	IFI30
201427_s_at	down	-22.2368	-4.47488	SEPP1
201466_s_at	up	18.731	4.22736	JUN
201471_s_at	up	5.27682	2.39967	SQSTM1
201474_s_at	up	12.7278	3.66991	ITGA3
201506_at	up	76.5673	6.25866	TGFBI
201522_x_at	down	-42.7603	-5.4182	SNRPN///SNURF
201565_s_at	down	-19.1311	-4.25785	ID2
201566_x_at	down	-21.4679	-4.42411	ID2
201586_s_at	up	5.42957	2.44084	SFPQ///SFPQ
201645_at	up	78.8958	6.30188	TNC
201666_at	up	100.333	6.64866	TIMP1
201667_at	down	-179.718	-7.48959	GJA1
201744_s_at	down	-175.71	-7.45706	LUM
201839_s_at	down	-278.026	-8.11907	EPCAM
201841_s_at	down	-6.993	-2.80591	HSPB1
201852_x_at	down	-257.614	-8.00907	COL3A1
201858_s_at	down	-6.64361	-2.73197	SRGN
201859_at	down	-5.36034	-2.42233	SRGN
201884_at	down	-76.7627	-6.26233	CEACAM5
201926_s_at	down	-5.2813	-2.40089	CD55
201955_at	up	613.391	9.26066	CCNC
202007_at	up	25.986	4.69966	NID1
202016_at	up	11.6012	3.5362	MEST
202071_at	up	23.2143	4.53694	SDC4
202133_at	up	5.97059	2.57787	WWTR1
202203_s_at	down	-13.4799	-3.75274	AMFR
202213_s_at	down	-6.77854	-2.76098	CUL4B
202242_at	down	-17.1961	-4.10401	TSPAN7
202267_at	up	40.0897	5.32516	LAMC2
202295_s_at	down	-5.89821	-2.56028	CTSH
202319_at	up	5.2611	2.39536	SENP6
202341_s_at	down	-6.96394	-2.7999	TRIM2
202342_s_at	down	-20.5614	-4.36187	TRIM2
202369_s_at	up	6.94293	2.79554	TRAM2
202388_at	down	-5.92364	-2.56648	RGS2
202454_s_at	down	-13.2549	-3.72845	ERBB3
202497_x_at	down	-12.1741	-3.60574	SLC2A3
202498_s_at	down	-18.8164	-4.23392	SLC2A3
202508_s_at	up	7.38221	2.88405	SNAP25
202546_at	down	-82.0103	-6.35773	VAMP8
202551_s_at	up	15.2348	3.9293	CRIM1
202552_s_at	up	13.9304	3.80017	CRIM1
202565_s_at	up	6.10455	2.60988	SVIL
202598_at	up	15.3625	3.94134	S100A13
202627_s_at	up	136.799	7.09591	SERPINE1
202628_s_at	up	10.9534	3.45331	SERPINE1
202647_s_at	up	12.031	3.58868	NRAS
202660_at	up	8.42017	3.07385	ITPR2
202662_s_at	up	10.1526	3.34377	ITPR2
202664_at	up	6.53848	2.70895	WIPF1
202685_s_at	up	6.44092	2.68727	AXL
202686_s_at	up	128.896	7.01007	AXL
202687_s_at	down	-10.9362	-3.45104	TNFSF10
202688_at	down	-22.912	-4.51803	TNFSF10
202712_s_at	down	-5.605	-2.48671	CKMT1A///CKMT1B
202742_s_at	up	5.04406	2.33459	PRKACB
202766_s_at	up	32.5154	5.02305	FBN1
202780_at	up	40.4273	5.33726	OXCT1
202783_at	up	17.2977	4.11251	NNT
202784_s_at	up	20.1002	4.32914	NNT
202794_at	up	36.734	5.19904	INPP1
202833_s_at	up	31.6361	4.9835	SERPINA1
202863_at	up	54.7123	5.77379	SP100
202864_s_at	up	78.6861	6.29804	SP100
202887_s_at	up	5.36204	2.42278	DDIT4
202903_at	up	6.58134	2.71838	LSM5
202935_s_at	up	8.00712	3.00128	SOX9
202936_s_at	up	10.8795	3.44353	SOX9
202954_at	up	126.914	6.98771	UBE2C
202974_at	up	13.8574	3.79259	MPP1
202998_s_at	up	28.5763	4.83674	LOXL2
203122_at	up	6.03552	2.59348	TRAPPC12
203139_at	down	-66.5441	-6.05624	DAPK1
203140_at	down	-6.58396	-2.71896	BCL6
203153_at	up	47.6072	5.57311	IFIT1
203158_s_at	down	-10.4781	-3.38931	GLS
203159_at	down	-6.12289	-2.61421	GLS
203178_at	down	-14.1444	-3.82216	GATM
203180_at	down	-5.36471	-2.4235	ALDH1A3
203186_s_at	down	-19.2152	-4.26418	S100A4
203202_at	up	7.17739	2.84346	KRR1
203304_at	down	-5.60501	-2.48672	BAMBI
203320_at	up	5.39987	2.43292	SH2B3
203323_at	up	320.343	8.32348	CAV2
203324_s_at	up	533.548	9.05948	CAV2
203329_at	down	-7.51453	-2.90968	PTPRM
203372_s_at	up	5.46382	2.44991	SOCS2
203373_at	up	5.67675	2.50506	SOCS2
203382_s_at	down	-14.2546	-3.83336	APOE
203408_s_at	up	23.506	4.55496	SATB1
203434_s_at	up	5.94953	2.57278	MME
203440_at	up	19.5394	4.28831	CDH2
203474_at	down	-9.68706	-3.27606	IQGAP2
203485_at	up	24.8534	4.63537	RTN1
203504_s_at	up	47.7275	5.57675	ABCA1
203505_at	up	50.9496	5.671	ABCA1
203567_s_at	up	25.2086	4.65585	TRIM38
203568_s_at	up	10.4321	3.38296	TRIM38
203570_at	up	32.4719	5.02112	LOXL1
203595_s_at	up	29.4241	4.87893	IFIT5
203596_s_at	up	18.9252	4.24224	IFIT5
203603_s_at	up	26.6201	4.73444	ZEB2
203610_s_at	up	16.7636	4.06726	TRIM38
203632_s_at	down	-12.8262	-3.68102	GPRC5B
203638_s_at	down	-7.87353	-2.97701	FGFR2
203641_s_at	down	-5.32559	-2.41294	COBLL1
203642_s_at	down	-5.45049	-2.44639	COBLL1
203708_at	down	-11.3223	-3.50109	PDE4B
203753_at	up	13.5917	3.76466	TCF4
203757_s_at	down	-41.7883	-5.38503	CEACAM6
203799_at	up	86.6475	6.43709	CD302///LY75-CD302
203817_at	down	-7.90352	-2.9825	GUCY1B3
203853_s_at	down	-7.34278	-2.87633	GAB2
203881_s_at	down	-26.7531	-4.74163	DMD
203895_at	up	7.27733	2.86341	PLCB4
203896_s_at	up	7.67384	2.93995	PLCB4
203913_s_at	down	-6.20095	-2.63249	HPGD
203917_at	down	-14.8114	-3.88863	CXADR
203929_s_at	down	-6.71135	-2.7466	MAPT
203939_at	up	546.164	9.09319	NT5E
203961_at	down	-8.27721	-3.04914	NEBL
203962_s_at	down	-7.02919	-2.81336	NEBL
203964_at	up	91.5789	6.51694	NMI
203987_at	up	224.537	7.81081	FZD6
203998_s_at	up	13.1695	3.71912	SYT1
203999_at	up	9.9778	3.31872	SYT1
204019_s_at	down	-23.8283	-4.57461	SH3YL1
204032_at	up	9.63949	3.26896	BCAR3
204035_at	up	26.7864	4.74343	SCG2
204040_at	down	-28.0475	-4.8098	RNF144A
204042_at	down	-9.67599	-3.27441	WASF3
204044_at	down	-48.4192	-5.59751	LOC105369247///QPRT
204058_at	up	81.9177	6.3561	ME1
204059_s_at	up	42.0898	5.3954	ME1
204062_s_at	up	6.50412	2.70135	ULK2
204069_at	down	-15.1094	-3.91738	MEIS1
204070_at	up	5.34423	2.41798	RARRES3
204072_s_at	down	-8.02154	-3.00388	FRY
204115_at	up	257.843	8.01035	GNG11
204154_at	up	47.7275	5.57675	CDO1
204158_s_at	up	7.56853	2.92001	TCIRG1
204160_s_at	down	-19.4736	-4.28345	ENPP4
204161_s_at	down	-12.7326	-3.67045	ENPP4
204172_at	down	-5.69668	-2.51012	CPOX
204222_s_at	up	23.2143	4.53694	GLIPR1
204224_s_at	down	-6.14372	-2.61911	GCH1
204236_at	up	14.5027	3.85825	FLI1
204260_at	up	13.0684	3.70801	CHGB
204284_at	up	18.3974	4.20143	PPP1R3C
204285_s_at	up	5.61045	2.48812	PMAIP1
204286_s_at	up	6.22072	2.63708	PMAIP1
204310_s_at	up	7.42225	2.89186	NPR2
204321_at	down	-13.3293	-3.73652	NEO1
204326_x_at	up	6.624	2.7277	MT1X
204351_at	down	-9.51774	-3.25062	S100P
204352_at	up	24.9147	4.63893	TRAF5
204379_s_at	down	-25.1392	-4.65187	FGFR3
204388_s_at	down	-10.0499	-3.32911	MAOA
204389_at	down	-13.0906	-3.71046	MAOA
204401_at	up	13.7811	3.78462	KCNN4
204412_s_at	down	-18.0585	-4.1746	NEFH
204416_x_at	down	-6.31418	-2.6586	APOC1
204417_at	up	95.4754	6.57706	GALC
204420_at	up	137.085	7.09892	FOSL1
204421_s_at	up	14.1372	3.82142	FGF2
204422_s_at	up	25.2495	4.65818	FGF2
204454_at	down	-44.572	-5.47807	LDOC1
204466_s_at	down	-403.526	-8.65652	SNCA
204467_s_at	down	-45.0994	-5.49504	SNCA
204469_at	up	13.7263	3.77887	PTPRZ1
204470_at	up	9.93761	3.3129	CXCL1
204475_at	up	23.175	4.5345	MMP1
204483_at	down	-17.5318	-4.1319	ENO3
204484_at	down	-7.17597	-2.84317	PIK3C2B
204489_s_at	up	109.528	6.77516	CD44
204490_s_at	up	143.042	7.1603	CD44
204525_at	up	6.80836	2.76731	PHF14
204529_s_at	down	-13.2894	-3.73221	TOX
204533_at	up	34.309	5.10051	CXCL10
204567_s_at	down	-47.4656	-5.56881	ABCG1
204584_at	down	-8.02687	-3.00484	L1CAM
204595_s_at	up	80.4134	6.32936	STC1
204596_s_at	up	6.52806	2.70666	STC1
204597_x_at	up	153.642	7.26343	STC1
204612_at	up	8.26877	3.04767	PKIA
204621_s_at	down	-13.2402	-3.72685	NR4A2
204622_x_at	down	-14.4928	-3.85727	NR4A2
204637_at	down	-5.86516	-2.55217	CGA
204642_at	up	7.75186	2.95454	S1PR1
204646_at	up	61.268	5.93706	DPYD
204655_at	up	44.3461	5.47073	CCL5
204663_at	up	35.0717	5.13224	ME3
204667_at	down	-21.5626	-4.43046	FOXA1
204679_at	down	-6.9004	-2.78668	KCNK1
204682_at	up	13.173	3.71951	LTBP2
204688_at	up	245.723	7.94089	SGCE
204698_at	up	9.50749	3.24906	ISG20
204717_s_at	down	-9.46839	-3.24312	SLC29A2
204734_at	up	6.27186	2.64889	KRT15
204747_at	up	16.4648	4.04132	IFIT3
204749_at	down	-58.7962	-5.87765	NAP1L3
204780_s_at	up	74.5382	6.21991	FAS
204781_s_at	up	12.8403	3.68261	FAS
204790_at	up	11.3976	3.51065	SMAD7
204794_at	down	-8.45034	-3.07901	DUSP2
204823_at	up	22.5466	4.49484	NAV3
204844_at	up	9.64181	3.2693	ENPEP
204872_at	down	-7.43172	-2.8937	TLE4
204894_s_at	down	-10.1153	-3.33846	AOC3
204950_at	up	8.94859	3.16166	CARD8
204953_at	up	16.2047	4.01834	SNAP91
204967_at	down	-6.60111	-2.72271	SHROOM2
204971_at	down	-7.30324	-2.86854	CSTA
204975_at	down	-5.76058	-2.52622	EMP2
204984_at	down	-10.0016	-3.32215	GPC4
205016_at	up	11.5705	3.53238	TGFA
205029_s_at	down	-99.0886	-6.63065	FABP7
205030_at	down	-179.972	-7.49162	FABP7
205032_at	down	-5.2699	-2.39778	ITGA2
205076_s_at	down	-6.3952	-2.67699	MTMR11
205080_at	down	-33.154	-5.05111	RARB
205081_at	up	25.558	4.6757	CRIP1
205083_at	up	10.4558	3.38623	AOX1
205141_at	down	-11.5729	-3.53268	ANG
205158_at	down	-6.69455	-2.74299	RNASE4
205174_s_at	up	76.4628	6.25669	QPCT
205222_at	up	7.34904	2.87756	EHHADH
205226_at	down	-7.5173	-2.91021	PDGFRL
205229_s_at	up	61.8417	5.95051	COCH
205239_at	down	-5.7219	-2.51649	AREG
205347_s_at	down	-9.75487	-3.28612	TMSB15A
205364_at	up	9.39921	3.23254	ACOX2
205366_s_at	down	-74.2493	-6.21431	HOXB6
205376_at	up	9.93406	3.31238	INPP4B
205379_at	up	9.20193	3.20194	CBR3
205382_s_at	down	-5.0963	-2.34945	CFD
205414_s_at	down	-22.6269	-4.49997	ARHGAP44
205466_s_at	down	-7.80021	-2.96351	HS3ST1
205479_s_at	up	327.714	8.35629	PLAU
205486_at	up	5.79166	2.53398	TESK2
205498_at	down	-16.4795	-4.0426	GHR
205500_at	up	10.189	3.34894	C5
205501_at	up	5.38042	2.42772	PDE10A
205514_at	up	10.2041	3.35108	ZNF415
205517_at	down	-13.4853	-3.75332	GATA4
205534_at	down	-19.7978	-4.30727	PCDH7
205535_s_at	down	-29.4125	-4.87836	PCDH7
205544_s_at	down	-6.5363	-2.70847	CR2
205559_s_at	down	-11.7754	-3.55771	PCSK5
205560_at	down	-5.83093	-2.54373	PCSK5
205578_at	down	-11.6818	-3.5462	ROR2
205591_at	down	-20.0008	-4.32198	OLFM1
205593_s_at	down	-9.28196	-3.21443	PDE9A
205600_x_at	down	-5.95157	-2.57327	HOXB5
205601_s_at	down	-8.58172	-3.10127	HOXB5
205603_s_at	down	-50.7731	-5.66599	DIAPH2
205609_at	up	28.414	4.82853	ANGPT1
205625_s_at	down	-156.8	-7.29279	CALB1
205626_s_at	down	-210.774	-7.71955	CALB1
205627_at	down	-11.6696	-3.54469	CDA
205637_s_at	down	-7.15618	-2.83919	SH3GL3
205640_at	up	9.91954	3.31027	ALDH3B1
205659_at	down	-11.996	-3.58448	HDAC9
205660_at	up	19.7376	4.30288	OASL
205680_at	up	10.657	3.41373	MMP10
205694_at	down	-9.51355	-3.24998	TYRP1
205709_s_at	down	-9.41397	-3.2348	CDS1
205726_at	down	-9.38034	-3.22964	DIAPH2
205729_at	up	6.14021	2.61829	OSMR
205741_s_at	up	11.1935	3.48459	DTNA
205751_at	down	-14.2277	-3.83063	SH3GL2
205756_s_at	up	8.04434	3.00797	F8
205758_at	down	-10.2791	-3.36164	CD8A
205775_at	up	15.3283	3.93813	FAM50B
205778_at	down	-6.92753	-2.79234	KLK7
205826_at	down	-6.80874	-2.76739	MYOM2
205829_at	down	-9.6967	-3.27749	HSD17B1
205884_at	up	18.0386	4.17301	ITGA4
205885_s_at	up	17.0818	4.09439	ITGA4
205896_at	up	11.4505	3.51734	SLC22A4
205932_s_at	down	-8.20369	-3.03627	MSX1
205935_at	down	-6.46471	-2.69258	FOXF1
205943_at	down	-10.9015	-3.44645	TDO2
205959_at	up	5.362	2.42277	MMP13
205961_s_at	up	50.9156	5.67004	PSIP1
205966_at	down	-5.75244	-2.52417	TAF13
205968_at	down	-8.87169	-3.14921	KCNS3
205975_s_at	down	-20.4985	-4.35745	HOXD1
205980_s_at	down	-69.9401	-6.12805	ARHGAP8///PRR5-ARHGAP8
205990_s_at	down	-43.0078	-5.42653	WNT5A
205992_s_at	up	12.1792	3.60635	IL15
206023_at	up	9.64357	3.26957	NMU
206042_x_at	down	-50.2718	-5.65168	SNRPN///SNURF
206082_at	down	-13.3472	-3.73846	HCP5
206084_at	up	7.2904	2.866	PTPRR
206100_at	up	5.86972	2.55329	CPM
206104_at	down	-37.066	-5.21203	ISL1
206112_at	up	16.9539	4.08355	ANKRD7
206116_s_at	up	5.96423	2.57634	TPM1
206155_at	down	-10.7629	-3.428	ABCC2
206157_at	up	124.929	6.96496	PTX3
206170_at	up	27.8556	4.7999	ADRB2
206172_at	up	149.946	7.2283	IL13RA2
206189_at	down	-7.21488	-2.85098	UNC5C
206204_at	down	-24.936	-4.64016	GRB14
206232_s_at	up	16.898	4.07878	B4GALT6
206233_at	up	29.6826	4.89155	B4GALT6
206240_s_at	up	5.13799	2.3612	ZNF136
206291_at	down	-308.002	-8.2668	NTS
206295_at	down	-89.3809	-6.4819	IL18
206300_s_at	up	25.1382	4.65181	PTHLH
206307_s_at	up	7.09062	2.82591	FOXD1
206310_at	down	-6.61804	-2.7264	SPINK2
206340_at	up	6.03503	2.59336	NR1H4
206348_s_at	down	-6.69241	-2.74253	PDK3
206354_at	down	-26.1063	-4.70632	SLCO1B3
206366_x_at	up	5.55851	2.4747	XCL1
206375_s_at	down	-11.6765	-3.54554	HSPB3
206381_at	down	-10.9178	-3.44861	SCN2A
206382_s_at	up	95.2589	6.57378	BDNF
206414_s_at	up	22.0132	4.4603	ASAP2
206417_at	down	-7.00552	-2.80849	CNGA1
206424_at	down	-13.559	-3.76118	CYP26A1
206440_at	down	-7.76111	-2.95626	LIN7A
206456_at	down	-26.8938	-4.7492	GABRA5
206461_x_at	up	6.57326	2.71661	MT1H
206474_at	up	10.6929	3.41859	CDK17
206489_s_at	down	-6.2788	-2.65049	DLGAP1
206542_s_at	up	5.33985	2.4168	SMARCA2
206544_x_at	up	7.83904	2.97068	SMARCA2
206546_at	up	11.5185	3.52588	SYCP2
206552_s_at	up	10.8966	3.44581	TAC1
206584_at	up	8.32804	3.05798	LY96
206632_s_at	down	-333.938	-8.38343	APOBEC3B
206634_at	down	-22.4538	-4.48889	SIX3
206640_x_at	up	592.045	9.20956	GAGE12B///GAGE12C///GAGE12D///GAGE12E///GAGE12F///GAGE12G///GAGE12H///GAGE12I///GAGE2A///GAGE2C///GAGE2D///GAGE2E///GAGE4///GAGE5///GAGE6///GAGE7///GAGE8
206659_at	down	-15.4281	-3.94749
206687_s_at	down	-45.7884	-5.51691	PTPN6
206693_at	up	39.5029	5.30389	IL7
206710_s_at	down	-45.6273	-5.51183	EPB41L3
206785_s_at	down	-9.08156	-3.18294	KLRC1///KLRC2
206822_s_at	down	-6.80418	-2.76642	L3MBTL1
206857_s_at	down	-5.22159	-2.38449	FKBP1B
206884_s_at	down	-62.2754	-5.96059	SCEL
206907_at	down	-14.5846	-3.86638	TNFSF9
206950_at	up	8.83372	3.14302	SCN9A
206973_at	down	-19.9841	-4.32078	PPFIA2
207002_s_at	up	5.11036	2.35342	PLAGL1
207064_s_at	down	-5.61493	-2.48927	AOC2
207069_s_at	down	-7.86513	-2.97547	SMAD6
207086_x_at	up	540.017	9.07686	GAGE1///GAGE12B///GAGE12C///GAGE12D///GAGE12E///GAGE12F///GAGE12G///GAGE12H///GAGE12I///GAGE12J///GAGE13///GAGE2A///GAGE2B///GAGE2C///GAGE2D///GAGE2E///GAGE4///GAGE5///GAGE6///GAGE7///GAGE8
207111_at	down	-8.96166	-3.16377	ADGRE1
207180_s_at	up	7.1104	2.82993	HTATIP2
207194_s_at	down	-9.38521	-3.23039	ICAM4
207233_s_at	down	-55.7358	-5.80053	MITF
207238_s_at	down	-5.57923	-2.48007	PTPRC
207247_s_at	down	-8.20876	-3.03716	ZFX///ZFY
207304_at	up	6.12048	2.61365	ZNF45
207373_at	down	-5.36034	-2.42233	HOXD10
207381_at	down	-14.888	-3.89608	ALOX12B
207397_s_at	down	-17.4633	-4.12625	HOXD13
207417_s_at	up	10.7136	3.42137	ZNF177///ZNF559-ZNF177
207610_s_at	down	-6.82481	-2.77079	ADGRE2
207643_s_at	up	59.4357	5.89326	TNFRSF1A
207663_x_at	up	308.741	8.27025	GAGE3
207739_s_at	up	658.96	9.36405	GAGE1///GAGE12D///GAGE12F///GAGE12G///GAGE12I///GAGE12J///GAGE13///GAGE2A///GAGE2B///GAGE2C///GAGE2D///GAGE2E///GAGE3///GAGE4///GAGE5///GAGE6///GAGE7///GAGE8
207826_s_at	down	-8.83619	-3.14343	ID3
207827_x_at	down	-79.6669	-6.31591	SNCA
207850_at	up	13.4371	3.74815	CXCL3
207920_x_at	down	-5.74262	-2.52171	ZFX
207963_at	down	-40.4366	-5.33759	KIF25-AS1
208012_x_at	up	7.33423	2.87465	SP110
208025_s_at	up	10.4346	3.38331	HMGA2
208078_s_at	down	-14.2833	-3.83626	LOC102724428///SIK1
208146_s_at	up	6.72481	2.74949	CPVL
208155_x_at	up	506.281	8.9838	GAGE1///GAGE12D///GAGE12F///GAGE12G///GAGE12I///GAGE12J///GAGE13///GAGE2B///GAGE2D///GAGE2E///GAGE4///GAGE5///GAGE6///GAGE7
208180_s_at	down	-10.6454	-3.41216	HIST1H4H
208216_at	down	-7.32145	-2.87213	DLX4
208228_s_at	down	-5.83093	-2.54373	FGFR2
208235_x_at	up	1018.09	9.99165	GAGE12D///GAGE12F///GAGE12G///GAGE12I///GAGE2D///GAGE2E///GAGE4///GAGE5///GAGE6///GAGE7
208283_at	up	32.4741	5.02122	GAGE1
208378_x_at	up	20.8053	4.37888	FGF5
208463_at	up	27.0305	4.75652	GABRA4
208530_s_at	down	-14.1307	-3.82076	RARB
208540_x_at	up	15.3451	3.9397
208581_x_at	up	8.11239	3.02013	MT1X
208650_s_at	down	-16.2942	-4.02628	CD24
208712_at	up	7.24095	2.85618	CCND1
208753_s_at	up	5.70154	2.51135	NAP1L1
208763_s_at	down	-14.7203	-3.87973	TSC22D3
208782_at	up	6.85704	2.77759	FSTL1
208794_s_at	up	16.9539	4.08355	SMARCA4
208891_at	up	8.93996	3.16027	DUSP6
208892_s_at	up	8.59798	3.104	DUSP6
208893_s_at	up	9.47373	3.24393	DUSP6
208944_at	up	5.6344	2.49426	TGFBR2
208949_s_at	up	102.985	6.68629	LGALS3
209016_s_at	up	7.09759	2.82733	KRT7
209101_at	up	20.8825	4.38423	CTGF
209129_at	up	43.3031	5.4364	TRIP6
209159_s_at	down	-11.3485	-3.50443	NDRG4
209173_at	down	-375.384	-8.55222	AGR2
209184_s_at	down	-25.0715	-4.64798	IRS2
209185_s_at	down	-151.835	-7.24636	IRS2
209197_at	down	-11.1591	-3.48015	SEPT11///SYT11
209198_s_at	down	-7.43748	-2.89481	SYT11
209211_at	down	-20.8585	-4.38256	KLF5
209212_s_at	down	-51.0093	-5.67269	KLF5
209220_at	down	-6.98174	-2.80359	GPC3
209242_at	down	-58.1304	-5.86122	PEG3
209260_at	down	-11.9303	-3.57656	SFN
209270_at	up	11.2016	3.48563	LAMB3
209277_at	up	16.7415	4.06536	TFPI2
209278_s_at	up	15.2745	3.93305	TFPI2
209286_at	up	35.2455	5.13937	CDC42EP3
209287_s_at	up	9.04265	3.17675	CDC42EP3
209288_s_at	up	11.492	3.52256	CDC42EP3
209291_at	down	-45.3957	-5.50448	ID4
209292_at	down	-11.8719	-3.56948	ID4
209301_at	up	9.61739	3.26565	CA2
209310_s_at	up	38.9382	5.28311	CASP4
209318_x_at	up	5.68042	2.506	PLAGL1
209337_at	up	54.6813	5.77298	PSIP1
209340_at	up	5.95894	2.57506	UAP1
209369_at	up	8.75285	3.12975	ANXA3
209409_at	down	-59.5776	-5.8967	GRB10
209410_s_at	down	-6.13093	-2.61611	GRB10
209435_s_at	up	5.42229	2.4389	ARHGEF2
209447_at	up	6.93327	2.79354	SYNE1
209448_at	up	44.7584	5.48409	HTATIP2
209457_at	up	26.2961	4.71678	DUSP5
209459_s_at	down	-9.86571	-3.30242	ABAT
209465_x_at	up	17.4431	4.12459	PTN
209466_x_at	up	7.03639	2.81484	PTN
209469_at	up	22.4654	4.48963	GPM6A
209470_s_at	up	26.4816	4.72692	GPM6A
209480_at	down	-10.7963	-3.43247	HLA-DQB1
209498_at	down	-10.2287	-3.35455	CEACAM1
209505_at	down	-10.3193	-3.36727	NR2F1
209506_s_at	down	-7.75317	-2.95479	NR2F1
209514_s_at	down	-5.30941	-2.40855	RAB27A
209550_at	down	-90.6419	-6.50211	NDN
209591_s_at	down	-11.5115	-3.525	BMP7
209602_s_at	down	-7.12544	-2.83298	GATA3
209604_s_at	down	-6.34662	-2.66599	GATA3
209619_at	down	-27.8948	-4.80192	CD74
209623_at	up	29.7771	4.89613	MCCC2
209624_s_at	up	26.0696	4.7043	MCCC2
209655_s_at	down	-10.0635	-3.33106	TMEM47
209656_s_at	down	-9.97591	-3.31845	TMEM47
209676_at	down	-7.58464	-2.92308	TFPI
209684_at	up	37.9176	5.2448	RIN2
209708_at	up	17.9767	4.16806	MOXD1
209710_at	down	-8.20997	-3.03738	GATA2
209723_at	up	14.3858	3.84658	SERPINB9
209735_at	down	-7.81508	-2.96626	ABCG2
209755_at	down	-6.21755	-2.63635	NMNAT2
209758_s_at	down	-18.6768	-4.22318	MFAP5
209762_x_at	up	13.1477	3.71674	SP110
209763_at	down	-47.2215	-5.56137	CHRDL1
209771_x_at	down	-9.50548	-3.24876	CD24
209774_x_at	up	133.989	7.06597	CXCL2
209785_s_at	up	5.03865	2.33304	PLA2G4C
209789_at	up	21.147	4.40238	CORO2B
209792_s_at	down	-8.77049	-3.13266	KLK10
209835_x_at	up	101.874	6.67065	CD44
209839_at	down	-24.2113	-4.59761	DNM3
209859_at	down	-85.6593	-6.42054	TRIM9
209867_s_at	down	-9.91892	-3.31018	ADGRL3
209875_s_at	up	26.3401	4.71919	SPP1
209897_s_at	down	-20.7774	-4.37694	SLIT2
209905_at	up	61.9083	5.95206	HOXA10-HOXA9///HOXA9
209917_s_at	up	21.671	4.43769	TP53TG1
209919_x_at	down	-5.17556	-2.37171	GGT1///GGT2///GGTLC1///GGTLC2///LOC102724197
209959_at	down	-7.42075	-2.89156	NR4A3
209960_at	down	-256.249	-8.0014	HGF
209961_s_at	down	-6.03164	-2.59255	HGF
209992_at	down	-12.9018	-3.6895	PFKFB2
209993_at	up	14.2556	3.83345	ABCB1
209994_s_at	up	10.9689	3.45534	ABCB1///ABCB4
210015_s_at	down	-19.0094	-4.24864	MAP2
210036_s_at	down	-18.3086	-4.19445	KCNH2
210042_s_at	up	10.2768	3.36132	CTSZ
210074_at	down	-9.78457	-3.29051	CTSV
210095_s_at	up	20.0034	4.32217	IGFBP3
210127_at	down	-5.40423	-2.43409	RAB6B
210135_s_at	up	5.03464	2.33189	SHOX2
210145_at	down	-210.13	-7.71514	PLA2G4A
210215_at	down	-13.1746	-3.71969	TFR2
210218_s_at	up	16.1058	4.00951	SP100
210222_s_at	up	5.07165	2.34246	RTN1
210233_at	up	12.2019	3.60903	IL1RAP
210236_at	down	-6.94016	-2.79497	PPFIA1
210241_s_at	up	15.2627	3.93194	TP53TG1
210247_at	down	-13.3935	-3.74346	SYN2
210257_x_at	down	-8.04392	-3.0079	CUL4B
210273_at	down	-6.6571	-2.73489	PCDH7
210299_s_at	up	6.23977	2.64149	FHL1
210310_s_at	up	7.87845	2.97791	FGF5
210311_at	up	9.28512	3.21492	FGF5
210355_at	up	12.3821	3.63019	PTHLH
210383_at	down	-6.88907	-2.78431	SCN1A
210426_x_at	down	-6.45379	-2.69015	RORA
210437_at	down	-24.8745	-4.63659	MAGEA9///MAGEA9B
210448_s_at	up	5.85612	2.54994	P2RX5
210467_x_at	up	8.41791	3.07346	MAGEA12
210479_s_at	down	-5.9822	-2.58068	RORA
210492_at	down	-5.02572	-2.32933	MFAP3L
210538_s_at	up	127.812	6.99788	BIRC3
210546_x_at	up	236.338	7.88471	CTAG1A///CTAG1B
210567_s_at	down	-5.35657	-2.42131	SKP2
210587_at	down	-21.1878	-4.40516	INHBE
210607_at	down	-5.47223	-2.45213	FLT3LG
210619_s_at	down	-8.78515	-3.13507	HYAL1
210664_s_at	down	-8.16263	-3.02903	TFPI
210665_at	down	-20.2108	-4.33705	TFPI
210675_s_at	up	10.7966	3.4325	PTPRR
210683_at	down	-16.755	-4.06652	NRTN
210715_s_at	down	-28.102	-4.8126	SPINT2
210755_at	down	-40.4926	-5.33959	HGF
210758_at	up	9.46836	3.24311	PSIP1
210762_s_at	up	47.9146	5.58239	DLC1
210764_s_at	up	13.1025	3.71177	CYR61
210797_s_at	up	9.16388	3.19596	OASL
210845_s_at	up	22.9523	4.52057	PLAUR
210847_x_at	up	13.8659	3.79347	TNFRSF25
210854_x_at	down	-11.888	-3.57144	SLC6A8
210875_s_at	up	8.24563	3.04363	ZEB1
210882_s_at	down	-5.78608	-2.53259	TRO
210886_x_at	up	9.78842	3.29108	TP53TG1
210916_s_at	up	17.1727	4.10205	CD44
210929_s_at	down	-16.2472	-4.02212	AHSG
210941_at	down	-23.0306	-4.52548	PCDH7
210986_s_at	up	7.55728	2.91787	TPM1
210987_x_at	up	5.8533	2.54925	TPM1
210997_at	down	-65.6582	-6.0369	HGF
210998_s_at	down	-8.05868	-3.01054	HGF
210999_s_at	down	-56.2144	-5.81287	GRB10
211026_s_at	up	7.55332	2.91711	MGLL
211071_s_at	down	-13.4819	-3.75296	MLLT11
211095_at	down	-5.47007	-2.45156	NF1
211122_s_at	up	34.8111	5.12147	CXCL11
211161_s_at	down	-76.9193	-6.26527	COL3A1
211200_s_at	up	9.93761	3.3129	EFCAB2
211302_s_at	down	-15.7654	-3.97869	PDE4B
211343_s_at	up	15.4426	3.94885	COL13A1
211429_s_at	up	36.9843	5.20884	SERPINA1
211456_x_at	up	7.14073	2.83607	MT1HL1
211546_x_at	down	-63.6382	-5.99182	SNCA
211547_s_at	up	6.69272	2.74259	PAFAH1B1
211555_s_at	down	-8.83203	-3.14274	GUCY1B3
211654_x_at	down	-5.58708	-2.48209	HLA-DQB1
211657_at	down	-62.5314	-5.96651	CEACAM6
211658_at	down	-5.83604	-2.54499	PRDX2
211668_s_at	up	16.372	4.03315	PLAU
211674_x_at	up	303.54	8.24574	CTAG1A///CTAG1B
211685_s_at	down	-9.54818	-3.25523	NCALD
211700_s_at	down	-7.15618	-2.83919	TRO
211701_s_at	down	-11.3485	-3.50443	TRO
211737_x_at	up	21.2795	4.41139	PTN
211756_at	up	32.3026	5.01358	PTHLH
211776_s_at	down	-32.1825	-5.0082	EPB41L3
211778_s_at	down	-7.68895	-2.94279	OVOL2
211924_s_at	up	16.3652	4.03256	PLAUR
211964_at	down	-7.07009	-2.82173	COL4A2
211980_at	down	-12.5286	-3.64716	COL4A1
211990_at	down	-32.9067	-5.04031	HLA-DPA1
211991_s_at	down	-5.65446	-2.49939	HLA-DPA1
212014_x_at	up	68.5009	6.09805	CD44
212062_at	down	-23.0607	-4.52736	ATP9A
212063_at	up	785.446	9.61737	CD44
212092_at	up	11.1502	3.479	PEG10
212093_s_at	down	-5.75823	-2.52562	MTUS1
212094_at	up	322.484	8.33308	PEG10
212096_s_at	down	-36.3261	-5.18293	MTUS1
212148_at	down	-18.069	-4.17544	PBX1
212154_at	down	-20.228	-4.33828	SDC2
212158_at	down	-31.4543	-4.97518	SDC2
212185_x_at	up	7.65228	2.93589	MT2A
212224_at	down	-1551.7	-10.5996	ALDH1A1
212268_at	up	44.3421	5.4706	SERPINB1
212297_at	up	6.53228	2.70759	ATP13A3
212298_at	up	14.4901	3.85699	NRP1
212325_at	down	-6.98486	-2.80423	LIMCH1
212327_at	down	-8.74691	-3.12877	LIMCH1
212328_at	down	-11.0775	-3.46957	LIMCH1
212339_at	down	-5.66424	-2.50188	EPB41L1
212382_at	up	10.5072	3.3933	TCF4
212385_at	up	6.66985	2.73765	TCF4
212386_at	up	35.7533	5.16	TCF4
212472_at	up	10.1928	3.34948	MICAL2
212473_s_at	up	16.4247	4.03779	MICAL2
212519_at	down	-1117.47	-10.126	UBE2E1
212543_at	up	86.8713	6.44081	AIM1
212552_at	up	8.4216	3.07409	HPCAL1
212558_at	down	-8.39427	-3.0694	SPRY1
212586_at	up	6.05292	2.59763	CAST
212588_at	down	-11.441	-3.51614	PTPRC
212599_at	down	-11.2983	-3.49803	AUTS2
212614_at	down	-13.0775	-3.70901	ARID5B
212622_at	down	-6.27782	-2.65026	TMEM41B
212636_at	up	11.2926	3.49731	QKI
212646_at	up	20.0155	4.32305	RFTN1
212660_at	up	12.1086	3.59795	JADE2
212666_at	up	8.15736	3.0281	SMURF1
212681_at	down	-39.1789	-5.29201	EPB41L3
212741_at	down	-6.97816	-2.80285	MAOA
212764_at	up	7.6361	2.93284	ZEB1
212805_at	up	6.43926	2.6869	PRUNE2
212810_s_at	up	11.063	3.46768	SLC1A4
212812_at	down	-7.77975	-2.95972	SERINC5
212850_s_at	down	-15.7282	-3.97528	LRP4
212884_x_at	down	-10.4663	-3.38768	APOE
212907_at	up	10.2103	3.35195	SLC30A1
212923_s_at	up	16.4012	4.03573	PXDC1
212944_at	down	-8.47179	-3.08267	SLC5A3
212989_at	up	6.91236	2.78918	SGMS1
212992_at	up	26.6425	4.73566	AHNAK2
212998_x_at	down	-11.9607	-3.58023	HLA-DQB1
213005_s_at	down	-30.4006	-4.92603	KANK1
213050_at	down	-35.8667	-5.16457	COBL
213069_at	up	7.51659	2.91008	HEG1
213082_s_at	up	126.217	6.97977	SLC35D2
213083_at	up	161.012	7.33103	SLC35D2
213092_x_at	up	7.45279	2.89778	DNAJC9
213106_at	down	-13.4238	-3.74672	ATP8A1
213122_at	up	165.114	7.36732	TSPYL5
213131_at	down	-36.5003	-5.18983	OLFM1
213142_x_at	up	15.3432	3.93953	GSAP
213150_at	up	16.8647	4.07593	HOXA10
213156_at	up	9.30901	3.21863	ZBTB20
213158_at	up	17.1111	4.09686	ZBTB20
213164_at	down	-8.40676	-3.07155	SLC5A3
213172_at	down	-5.06573	-2.34077	TTC9
213245_at	down	-14.1743	-3.82521	ADCY1
213249_at	down	-8.70451	-3.12176	FBXL7
213268_at	down	-10.2421	-3.35644	CAMTA1
213308_at	down	-10.1463	-3.34288	SHANK2
213338_at	up	75.3463	6.23547	TMEM158
213353_at	down	-9.69595	-3.27738	ABCA5
213371_at	down	-6.25267	-2.64447	LDB3
213388_at	down	-5.87844	-2.55543	PDE4DIP
213397_x_at	down	-6.24676	-2.64311	RNASE4
213412_at	down	-5.40284	-2.43372	TJP3
213416_at	up	27.1148	4.76101	ITGA4
213425_at	down	-25.7148	-4.68453	WNT5A
213438_at	down	-6.01895	-2.58951	NFASC
213447_at	down	-15.4026	-3.9451	IPW
213467_at	down	-11.3444	-3.50391	RND2
213479_at	down	-46.6018	-5.54231	NPTX2
213519_s_at	up	10.2539	3.35811	LAMA2
213524_s_at	up	176.544	7.46389	G0S2
213537_at	down	-10.631	-3.4102	HLA-DPA1
213540_at	up	5.96592	2.57674	HSD17B8
213572_s_at	up	49.9578	5.64264	SERPINB1
213652_at	down	-9.88388	-3.30508	PCSK5
213675_at	up	5.92961	2.56794	PARVA
213712_at	up	64.3511	6.00789	ELOVL2
213720_s_at	up	9.43937	3.23869	SMARCA4
213764_s_at	down	-5.30402	-2.40709	MFAP5
213780_at	down	-12.4977	-3.64359	TCHH
213792_s_at	down	-5.36888	-2.42462	INSR
213797_at	up	7.33382	2.87456	RSAD2
213823_at	down	-6.4385	-2.68672	HOXA11
213843_x_at	down	-17.538	-4.13241	SLC6A8
213844_at	down	-9.27736	-3.21371	HOXA5
213865_at	up	8.55869	3.09739	DCBLD2
213873_at	up	7.61538	2.92892	ST3GAL6
213891_s_at	up	22.5999	4.49825	TCF4
213906_at	up	20.8549	4.38231	MYBL1
213913_s_at	up	7.09539	2.82688	TBC1D30
213916_at	up	16.0073	4.00066	ZNF20///ZNF625-ZNF20
213931_at	down	-20.0417	-4.32493	ID2///ID2B
213943_at	down	-9.77594	-3.28924	TWIST1
214033_at	up	11.2786	3.49551	ABCC6///ABCC6P1///ABCC6P2///LOC105369239
214046_at	up	12.7987	3.67793	FUT9
214053_at	down	-14.1249	-3.82016	ERBB4
214058_at	down	-10.6957	-3.41896	MYCL
214059_at	up	7.98114	2.9966	IFI44
214073_at	down	-8.5825	-3.1014	CTTN
214074_s_at	down	-6.43656	-2.68629	CTTN
214077_x_at	up	10.0722	3.3323	MEIS3P1
214085_x_at	up	15.4951	3.95374	GLIPR1
214088_s_at	down	-7.76338	-2.95669	FUT3
214107_x_at	down	-11.629	-3.53966	LOC440434
214120_at	down	-15.4948	-3.95371	RFPL1S
214129_at	down	-9.82635	-3.29666	PDE4DIP
214130_s_at	down	-11.8393	-3.56552	PDE4DIP
214157_at	down	-21.5849	-4.43195	GNAS
214321_at	up	6.91613	2.78996	NOV
214329_x_at	down	-12.7456	-3.67193	TNFSF10
214331_at	up	8.44975	3.07891	TSFM
214358_at	down	-7.69226	-2.94341	ACACA
214378_at	down	-15.2043	-3.92641	TFPI
214434_at	down	-12.6975	-3.66648	HSPA12A
214452_at	up	31.2122	4.96404	BCAT1
214453_s_at	up	78.5294	6.29516	IFI44
214457_at	down	-6.43485	-2.68591	HOXA2
214469_at	up	7.79966	2.96341	HIST1H2AE
214472_at	down	-5.27905	-2.40028	HIST1H2AD///HIST1H3D
214603_at	up	152.933	7.25675	MAGEA2///MAGEA2B
214624_at	down	-9.24177	-3.20817	UPK1A
214636_at	down	-18.1141	-4.17904	CALCB
214639_s_at	down	-10.5784	-3.40304	HOXA1
214651_s_at	up	128.395	7.00444	HOXA10-HOXA9///HOXA9
214728_x_at	up	14.555	3.86345	SMARCA4
214772_at	up	18.6074	4.2178	KIAA1549L
214791_at	up	24.1619	4.59466	SP140L
214841_at	up	15.0948	3.91598	CNIH3
214844_s_at	down	-8.00966	-3.00174	DOK5
214866_at	up	41.648	5.38017	PLAUR
214933_at	up	11.0654	3.46798	CACNA1A
215001_s_at	up	88.1711	6.46223	GLUL
215008_at	down	-5.59321	-2.48368	TLL2
215047_at	up	12.8403	3.68261	TRIM58
215076_s_at	down	-514.475	-9.00696	COL3A1
215090_x_at	down	-10.0803	-3.33346	LOC440434
215132_at	down	-8.02998	-3.0054
215143_at	up	16.3383	4.03019	DPY19L2P2
215187_at	up	10.2768	3.36132	LOC55338
215193_x_at	down	-8.79022	-3.1359	HLA-DRB1///HLA-DRB3///HLA-DRB4///LOC105369230
215237_at	down	-5.1729	-2.37097	DOCK9
215307_at	up	67.1449	6.06921	ZNF529
215356_at	up	243.985	7.93065	TDRD12
215388_s_at	down	-6.50651	-2.70188	CFH///CFHR1
215425_at	down	-22.0978	-4.46583	BTG3
215446_s_at	up	21.0026	4.3925	LOX
215523_at	down	-6.81688	-2.76911	ZNF391
215707_s_at	up	7.55605	2.91763	PRNP
215719_x_at	up	49.075	5.61692	FAS
215733_x_at	up	66.2491	6.04983	CTAG2
215767_at	up	9.36388	3.22711	ZNF804A
215780_s_at	up	7.03773	2.81511	SET
215812_s_at	down	-9.81248	-3.29462	SLC6A10P///SLC6A10PB///SLC6A8
215847_at	up	7.62816	2.93134	HERC2P3
215997_s_at	down	-8.20484	-3.03648	CUL4B
216028_at	down	-5.31068	-2.4089
216236_s_at	down	-18.7305	-4.22732	SLC2A14///SLC2A3
216248_s_at	down	-13.0307	-3.70385	NR4A2
216252_x_at	up	19.3199	4.27202	FAS
216379_x_at	down	-8.54248	-3.09465	CD24
216733_s_at	down	-21.9643	-4.45709	GATM
216902_s_at	down	-5.03839	-2.33296	RRN3///RRN3P1///RRN3P2
216958_s_at	up	20.4123	4.35137	IVD
217028_at	down	-10.4584	-3.38659	CXCR4
217165_x_at	up	7.55166	2.91679	MT1F
217220_at	up	7.48347	2.90371	LOC100287387
217339_x_at	up	59.7353	5.90051	CTAG1A///CTAG1B
217371_s_at	up	5.34405	2.41793	IL15
217478_s_at	down	-13.2894	-3.73221	HLA-DMA
217502_at	up	14.2526	3.83315	IFIT2
217523_at	up	12.1517	3.60309	CD44
217562_at	down	-6.5363	-2.70847	BRINP3
217707_x_at	up	6.59946	2.72235	SMARCA2
217728_at	down	-10.8116	-3.4345	S100A6
217792_at	up	6.24233	2.64208	SNX5
217820_s_at	down	-6.44673	-2.68857	ENAH
217833_at	up	5.32663	2.41322	SYNCRIP
217837_s_at	up	5.43337	2.44185	CHMP3///RNF103-CHMP3
217867_x_at	down	-24.3806	-4.60766	BACE2
217890_s_at	up	49.648	5.63366	PARVA
217979_at	down	-27.5744	-4.78526	TSPAN13
217996_at	up	13.2277	3.72548	PHLDA1
217997_at	up	43.281	5.43566	PHLDA1
217998_at	up	8.17258	3.03079	PHLDA1
217999_s_at	up	68.8117	6.10458	PHLDA1
218005_at	up	23.9698	4.58315	ZNF22
218006_s_at	up	5.55812	2.4746	ZNF22
218087_s_at	down	-7.80307	-2.96404	SORBS1
218109_s_at	up	20.1972	4.33608	MFSD1
218157_x_at	down	-5.19837	-2.37806	CDC42SE1
218182_s_at	up	26.3187	4.71802	CLDN1
218222_x_at	down	-7.48736	-2.90446	ARNT
218284_at	up	5.87074	2.55354	SMAD3
218330_s_at	up	12.3069	3.62139	NAV2
218332_at	up	90.9139	6.50643	BEX1
218400_at	up	8.32804	3.05798	OAS2///OAS3
218451_at	up	85.9707	6.42577	CDCP1
218521_s_at	up	9.49672	3.24743	UBE2W
218526_s_at	up	7.14102	2.83613	RANGRF
218543_s_at	up	23.7605	4.57049	PARP12
218559_s_at	down	-8.55911	-3.09746	MAFB
218574_s_at	down	-6.16283	-2.62359	LMCD1
218625_at	up	10.5724	3.40224	NRN1
218631_at	down	-11.7044	-3.54897	AVPI1
218644_at	up	17.9384	4.16498	PLEK2
218694_at	up	87.6127	6.45307	ARMCX1
218704_at	down	-11.3059	-3.49901	RNF43
218706_s_at	up	8.81631	3.14017	GRAMD3
218723_s_at	down	-37.9645	-5.24658	RGCC
218780_at	down	-5.69869	-2.51063	HOOK2
218792_s_at	down	-5.06235	-2.33981	BSPRY
218795_at	down	-6.77072	-2.75931	ACP6
218796_at	up	9.68571	3.27586	FERMT1
218820_at	down	-78.0851	-6.28698	C14orf132
218839_at	up	10.3199	3.36736	HEY1
218858_at	down	-6.97977	-2.80318	DEPTOR
218872_at	down	-15.4623	-3.95068	TESC
218885_s_at	down	-11.629	-3.53966	GALNT12
218907_s_at	down	-9.69595	-3.27738	LRRC61
218948_at	up	16.7131	4.06291	QRSL1
218950_at	up	6.26217	2.64666	ARAP3
218966_at	up	10.8951	3.44561	MYO5C
218976_at	down	-14.685	-3.87628	DNAJC12
218980_at	up	19.7998	4.30741	FHOD3
218983_at	down	-27.6387	-4.78862	C1RL
218986_s_at	up	52.0612	5.70214	DDX60
218988_at	up	19.9085	4.31531	SLC35E3
219010_at	down	-18.8971	-4.2401	C1orf106
219080_s_at	down	-6.00086	-2.58517	CTPS2
219109_at	up	64.9805	6.02194	SPAG16
219114_at	down	-5.15409	-2.36572	C3orf18
219132_at	down	-19.8401	-4.31035	PELI2
219174_at	up	28.0435	4.80959	IFT74
219191_s_at	down	-19.6855	-4.29906	BIN2
219209_at	up	29.8289	4.89864	IFIH1
219228_at	down	-9.96105	-3.3163	ZNF331
219250_s_at	down	-10.6309	-3.4102	FLRT3
219257_s_at	down	-8.36794	-3.06487	SPHK1
219260_s_at	up	18.3408	4.19699	ELP5
219263_at	up	8.55911	3.09746	RNF128
219271_at	down	-15.6863	-3.97143	GALNT14
219282_s_at	up	9.75886	3.28671	TRPV2
219308_s_at	up	28.3492	4.82524	AK5
219342_at	up	15.3625	3.94134	CASD1
219358_s_at	down	-8.06895	-3.01238	ADAP2
219366_at	up	8.03808	3.00685	AVEN
219403_s_at	down	-6.19568	-2.63126	HPSE
219410_at	down	-6.40447	-2.67908	TMEM45A
219423_x_at	up	10.2768	3.36131	TNFRSF25
219427_at	up	6.23719	2.6409	FAT4
219429_at	down	-28.2403	-4.81968	FA2H
219497_s_at	down	-6.5048	-2.7015	BCL11A
219513_s_at	down	-21.1597	-4.40325	SH2D3A
219517_at	down	-8.01518	-3.00274	ELL3
219518_s_at	down	-7.51222	-2.90924	ELL3
219536_s_at	down	-13.5941	-3.76491	ZFP64
219557_s_at	up	24.358	4.60632	NRIP3
219563_at	up	61.0309	5.93147	LINC00341///SYNE3
219569_s_at	up	10.0068	3.32291	SLC35G2
219573_at	down	-7.09579	-2.82696	LRRC16A
219577_s_at	down	-7.22779	-2.85355	ABCA7
219616_at	down	-45.3925	-5.50438	ACSS3
219620_x_at	up	13.4087	3.74509	TOR4A
219671_at	down	-19.4552	-4.28209	HPCAL4
219682_s_at	down	-11.4149	-3.51285	TBX3
219691_at	up	8.06777	3.01217	SAMD9
219700_at	down	-6.27957	-2.65067	PLXDC1
219703_at	up	25.7203	4.68484	MNS1
219737_s_at	down	-58.7631	-5.87684	PCDH9
219738_s_at	down	-5.78689	-2.53279	PCDH9
219751_at	up	5.87141	2.55371	SETD6
219778_at	up	8.06777	3.01217	ZFPM2
219791_s_at	down	-25.2464	-4.65801	HAND2-AS1
219798_s_at	up	6.15875	2.62264	MEPCE
219806_s_at	down	-9.6733	-3.27401	SMCO4
219825_at	down	-25.5384	-4.6746	CYP26B1
219872_at	down	-54.0791	-5.757	FAM198B
219884_at	down	-5.89855	-2.56036	LHX6
219937_at	up	17.8978	4.16171	TRHDE
219959_at	up	26.6839	4.7379	MOCOS
219973_at	up	17.5405	4.13262	ARSJ
220009_at	up	10.1928	3.34948	LONRF3
220057_at	up	207.303	7.6956	XAGE1B///XAGE1E
220104_at	up	6.17688	2.62688	ZC3HAV1
220115_s_at	down	-12.8011	-3.67819	CDH10
220116_at	down	-10.2908	-3.36329	KCNN2
220129_at	up	184.086	7.52424	CCDC169-SOHLH2///SOHLH2
220145_at	down	-7.26997	-2.86195	MAP9
220161_s_at	down	-5.93158	-2.56842	EPB41L4B
220180_at	up	22.5421	4.49455	CCDC68
220182_at	down	-8.06119	-3.01099	SLC25A23
220225_at	down	-5.13013	-2.359	IRX4
220257_x_at	up	24.1117	4.59166	NXF2///NXF2B
220289_s_at	down	-7.58177	-2.92254	AIM1L
220333_at	up	6.73911	2.75256	PAQR5
220354_at	down	-18.1445	-4.18146	MCF2L-AS1
220356_at	down	-12.5965	-3.65495	CORIN
220393_at	down	-5.39438	-2.43146	LGSN
220399_at	down	-7.49164	-2.90528	LINC00115
220445_s_at	up	109.55	6.77545	CSAG3
220462_at	down	-8.24388	-3.04332	CSRNP3
220474_at	down	-11.6351	-3.54041	SLC25A21
220520_s_at	up	40.3687	5.33516	NUP62CL
220615_s_at	up	48.5414	5.60114	FAR2
220617_s_at	up	8.46442	3.08141	ZNF532
220738_s_at	down	-10.9178	-3.44861	RPS6KA6
220828_s_at	up	8.44403	3.07793	LOC55338
220922_s_at	down	-12.9776	-3.69796	LOC105369237///SPANXA1///SPANXA2///SPANXB1///SPANXC
220945_x_at	up	7.05565	2.81878	MANSC1
220981_x_at	up	23.3329	4.54429	NXF2///NXF2B
221024_s_at	down	-11.5228	-3.52642	SLC2A10
221029_s_at	up	10.5195	3.395	WNT5B
221211_s_at	up	37.2487	5.21912	MAP3K7CL
221215_s_at	down	-10.0013	-3.32212	RIPK4
221249_s_at	down	-7.07056	-2.82183	FAM117A
221257_x_at	up	64.8803	6.01971	FBXO38
221435_x_at	up	7.84185	2.97119	HYI
221497_x_at	down	-5.09353	-2.34867	EGLN1
221530_s_at	up	7.55169	2.9168	BHLHE41
221558_s_at	up	20.4187	4.35182	LEF1
221577_x_at	up	9.84349	3.29917	GDF15
221581_s_at	up	24.2586	4.60043	LAT2
221583_s_at	up	13.3775	3.74174	KCNMA1
221584_s_at	up	177.489	7.47159	KCNMA1
221586_s_at	up	50.3284	5.6533	E2F5
221729_at	down	-172.99	-7.43455	COL5A2
221730_at	down	-258.539	-8.01424	COL5A2
221737_at	up	6.70527	2.7453	GNA12
221765_at	up	8.48599	3.08508	UGCG
221805_at	down	-19.9534	-4.31856	NEFL
221950_at	down	-5.92739	-2.5674	EMX2
221957_at	down	-7.75105	-2.95439	PDK3
221959_at	down	-8.82366	-3.14138	FAM110B
221974_at	down	-24.3611	-4.60651	IPW
221999_at	up	7.25622	2.85922	VRK3
222016_s_at	up	5.38979	2.43023	ZSCAN31
222025_s_at	down	-6.10242	-2.60938	OPLAH
222071_s_at	up	6.35077	2.66693	SLCO4C1
222088_s_at	down	-13.8547	-3.7923	SLC2A14///SLC2A3
222108_at	up	357.893	8.48338	AMIGO2
222116_s_at	down	-7.46719	-2.90057	TBC1D16
222125_s_at	down	-6.21807	-2.63647	P4HTM
222146_s_at	up	8.50921	3.08902	TCF4
222150_s_at	up	11.5864	3.53436	GSAP
222162_s_at	down	-30.6074	-4.93581	ADAMTS1
222196_at	down	-8.93943	-3.16018	LOC389906
222315_at	down	-5.25049	-2.39245	LOC100996756
222361_at	down	-23.1212	-4.53114	TUBBP5
222433_at	down	-7.03474	-2.8145	ENAH
222434_at	down	-10.5921	-3.40492	ENAH
222446_s_at	down	-26.8295	-4.74575	BACE2
222453_at	up	5.45605	2.44786	CYBRD1
222454_s_at	up	14.2186	3.8297	PARVA
222455_s_at	up	16.372	4.03315	PARVA
222486_s_at	down	-6.08384	-2.60498	ADAMTS1
222549_at	up	76.4495	6.25644	CLDN1
222557_at	up	19.0454	4.25137	STMN3
222656_at	up	7.79398	2.96236	UBE2W
222664_at	up	8.15895	3.02838	KCTD15
222668_at	up	8.13565	3.02426	KCTD15
222691_at	up	5.53942	2.46974	SLC35B3
222713_s_at	down	-6.93025	-2.79291	FANCF
222773_s_at	down	-9.56065	-3.25711	GALNT12
222793_at	up	6.71351	2.74707	DDX58
222835_at	up	13.3775	3.74174	THSD4
222853_at	down	-7.02566	-2.81263	FLRT3
222862_s_at	up	16.2844	4.02542	AK5
222878_s_at	up	13.9758	3.80485	OTUB2
222890_at	down	-7.41966	-2.89135	CCDC113
222900_at	up	66.4633	6.05449	NRIP3
222912_at	down	-10.0433	-3.32816	ARRB1
222939_s_at	down	-6.88445	-2.78334	SLC16A10
222942_s_at	down	-5.20135	-2.37889	TIAM2
223000_s_at	down	-11.1317	-3.4766	F11R
223044_at	up	8.28804	3.05103	SLC40A1
223075_s_at	down	-9.7672	-3.28794	AIF1L
223082_at	up	8.50844	3.08889	SH3KBP1
223120_at	up	100.115	6.64551	FUCA2
223159_s_at	up	15.8903	3.99007	NEK6
223170_at	down	-17.5867	-4.13641	TMEM98
223186_at	down	-5.60023	-2.48549	TMEM189
223188_at	up	6.02857	2.59182	SMG9
223204_at	down	-45.8243	-5.51804	FAM198B
223220_s_at	up	12.9883	3.69914	PARP9
223240_at	down	-5.9687	-2.57742	FBXO8
223251_s_at	down	-7.52867	-2.91239	ANKRD10
223254_s_at	up	13.0337	3.70417	G2E3
223255_at	up	70.5219	6.14	G2E3
223256_at	up	111.154	6.79642	G2E3
223257_at	up	54.7456	5.77467	G2E3
223258_s_at	up	34.0089	5.08784	G2E3
223287_s_at	down	-14.425	-3.8505	FOXP1
223373_s_at	down	-5.67068	-2.50352	PLA2G12A
223427_s_at	down	-10.436	-3.3835	EPB41L4B
223434_at	up	26.7194	4.73982	GBP3
223454_at	down	-13.92	-3.79909	CXCL16
223475_at	down	-58.5273	-5.87104	CRISPLD1
223493_at	up	9.15471	3.19451	FBXO4
223523_at	down	-5.92739	-2.5674	TMEM108
223524_s_at	down	-13.5545	-3.7607	TMEM108
223535_at	up	18.6128	4.21822	NUDT12
223551_at	up	8.34181	3.06036	PKIB
223586_at	up	7.79501	2.96255	ARNTL2
223595_at	down	-10.1463	-3.34288	TMEM133
223599_at	up	9.51884	3.25079	TRIM6
223608_at	up	8.6656	3.1153	EFCAB2
223622_s_at	up	8.70314	3.12154	HYI
223627_at	down	-7.96165	-2.99307	MEX3B
223631_s_at	up	29.2609	4.8709	C19orf33
223655_at	up	14.9202	3.89919	CD163L1
223690_at	up	7.05905	2.81947	LTBP2
223721_s_at	down	-5.60499	-2.48671	DNAJC12
223769_x_at	up	8.13717	3.02453	HYI
223772_s_at	up	6.50153	2.70078	TMEM87A
223845_at	down	-6.24327	-2.6423	VSIG10
223930_at	down	-9.39105	-3.23129	TOR1AIP1
223937_at	down	-13.2182	-3.72446	FOXP1
223952_x_at	down	-6.49197	-2.69866	DHRS9
223977_s_at	up	5.6086	2.48764	LINC00470///LINC00470
224009_x_at	down	-10.0225	-3.32517	DHRS9
224027_at	up	5.43114	2.44125	CCL28
224032_x_at	down	-17.3799	-4.11935	SPANXA1///SPANXA2///SPANXC
224045_x_at	up	6.8732	2.78098	LINC00470///LINC00470
224048_at	up	11.5615	3.53125	USP44
224169_at	up	15.827	3.98432	NPFFR2
224209_s_at	up	28.5763	4.83675	GDA
224369_s_at	up	17.1879	4.10332	FBXO38
224374_s_at	up	16.7093	4.06258	EMILIN2
224397_s_at	down	-9.61354	-3.26507	TMTC1
224456_s_at	down	-6.11427	-2.61218	FOXD2-AS1
224461_s_at	up	20.8511	4.38205	AIFM2
224463_s_at	up	36.1886	5.17746	C11orf70
224518_s_at	up	26.7864	4.74343	ZNF559
224650_at	down	-476.836	-8.89735	MAL2
224657_at	up	10.2036	3.351	ERRFI1
224694_at	up	6.20737	2.63398	ANTXR1
224701_at	up	13.9758	3.80486	PARP14
224806_at	up	7.61472	2.92879	TRIM25
224814_at	up	9.44577	3.23967	DPP7
224822_at	up	103.296	6.69064	DLC1
224833_at	up	99.7549	6.64032	ETS1
224837_at	down	-9.94507	-3.31398	FOXP1
224838_at	down	-9.74682	-3.28493	FOXP1
224847_at	up	52.9825	5.72744	CDK6
224848_at	up	70.1962	6.13332	CDK6
224851_at	up	40.4959	5.3397	CDK6
224911_s_at	up	31.3348	4.96969	DCBLD2
224918_x_at	up	144.643	7.17636	MGST1
224937_at	down	-66.6677	-6.05892	PTGFRN
224950_at	down	-9.46729	-3.24295	PTGFRN
224985_at	up	12.0749	3.59394	NRAS
224996_at	up	5.60157	2.48583	ASPH
224999_at	up	11.9108	3.57419	EGFR
225008_at	up	12.4185	3.63442	ASPH
225021_at	up	17.0817	4.09438	ZNF532
225055_at	up	30.5876	4.93488	LINC00674
225066_at	down	-17.4349	-4.1239	PPP2R2D
225078_at	down	-8.47672	-3.08351	EMP2
225079_at	down	-7.57466	-2.92118	EMP2
225087_at	up	11.8209	3.56327	FOPNL
225088_at	up	10.9306	3.4503	FOPNL
225102_at	up	7.42405	2.89221	MGLL
225116_at	up	14.0243	3.80985	HIPK2
225128_at	up	51.8078	5.6951	KDELC2
225136_at	up	5.76057	2.52621	PLEKHA2
225163_at	up	16.0322	4.0029	FRMD4A
225166_at	up	8.63336	3.10992	ARHGAP18
225171_at	up	10.6341	3.41062	ARHGAP18
225173_at	up	14.0069	3.80806	ARHGAP18
225177_at	down	-5.8733	-2.55417	RAB11FIP1
225242_s_at	up	5.61301	2.48877	CCDC80
225259_at	down	-10.7718	-3.42919	RAB6B
225270_at	down	-11.2711	-3.49456	NEO1
225283_at	down	-40.3346	-5.33395	ARRDC4
225285_at	up	137.17	7.09983	BCAT1
225303_at	up	10.8574	3.44061	KIRREL
225311_at	up	9.16633	3.19634	IVD
225346_at	up	5.38416	2.42872	MTERF2
225368_at	up	18.7429	4.22827	HIPK2
225381_at	up	208.14	7.70141	MIR100HG
225401_at	up	16.2281	4.02042	GLMP
225407_at	up	18.5938	4.21675	MBP
225415_at	up	40.9329	5.35519	DTX3L
225429_at	up	5.29899	2.40572	PPP6C
225482_at	down	-14.7047	-3.87821	KIF1A
225484_at	up	12.7281	3.66995	CEP41
225485_at	up	20.8666	4.38313	CEP41
225512_at	up	5.46068	2.44908	ZBTB38
225524_at	up	136.919	7.09718	ANTXR2
225540_at	down	-16.4831	-4.04292	MAP2
225548_at	down	-15.02	-3.90882	SHROOM3
225562_at	up	11.3602	3.50592	RASA3
225567_at	up	5.00198	2.3225	INAFM2
225611_at	down	-13.3852	-3.74257	MAST4
225612_s_at	up	112.277	6.81092	B3GNT5
225613_at	down	-7.81185	-2.96566	MAST4
225633_at	up	5.41208	2.43618	DPY19L3
225660_at	down	-10.7524	-3.42658	SEMA6A
225681_at	down	-6.2647	-2.64724	CTHRC1
225685_at	up	44.0808	5.46208	CDC42EP3
225688_s_at	up	8.02321	3.00418	PHLDB2
225733_at	up	6.5442	2.71022	B3GALT6
225739_at	down	-5.83955	-2.54586	RAB11FIP4
225775_at	down	-6.97273	-2.80172	TSPAN33
225809_at	down	-23.1518	-4.53305	PARM1
225842_at	up	19.9993	4.32188	PHLDA1
225864_at	down	-31.7065	-4.98671	FAM84B
225895_at	down	-13.9996	-3.80732	SYNPO2
225912_at	up	39.0483	5.28719	TP53INP1
225930_at	down	-57.2858	-5.84011	NKIRAS1
225996_at	down	-25.2524	-4.65835	LONRF2
226016_at	up	7.62255	2.93027	CD47
226018_at	down	-13.1882	-3.72118	MTURN
226021_at	down	-9.60129	-3.26323	RDH10
226028_at	up	15.5604	3.95981	ROBO4
226039_at	down	-14.3072	-3.83867	MGAT4A
226040_at	up	26.4109	4.72306	TRIM56
226066_at	down	-37.3855	-5.22441	MITF
226122_at	down	-24.5589	-4.61818	PLEKHG1
226127_at	up	49.2497	5.62204	ALKBH3
226129_at	down	-6.87444	-2.78124	FAM83H
226136_at	up	8.28904	3.05121	GLIPR1
226142_at	up	10.4449	3.38473	GLIPR1
226145_s_at	down	-15.2104	-3.92699	FRAS1
226185_at	down	-8.95758	-3.16311	CDS1
226213_at	down	-8.5384	-3.09397	ERBB3
226250_at	up	5.79423	2.53462	ZBTB20
226264_at	up	11.1872	3.48378	SUSD1
226279_at	up	15.1841	3.92449	PRSS23
226322_at	down	-24.6337	-4.62256	TMTC1
226344_at	up	7.01088	2.8096	ZMAT1
226347_at	up	5.69627	2.51002
226361_at	up	13.734	3.77968	TMEM42
226374_at	down	-13.288	-3.73205	CXADR
226403_at	down	-7.34788	-2.87733	TMC4
226425_at	up	17.2491	4.10845	CLIP4
226448_at	down	-7.31333	-2.87053	FAM89A
226473_at	down	-8.02998	-3.0054	CBX2
226482_s_at	down	-8.16449	-3.02936	TSTD1
226492_at	down	-5.7669	-2.5278	SEMA6D
226511_at	up	5.11298	2.35416	DCAF10
226517_at	up	147.975	7.20921	BCAT1
226551_at	up	6.27295	2.64914	RIPK1
226561_at	up	5.11984	2.3561	AGFG1
226575_at	up	11.7097	3.54963	ZNF462
226591_at	down	-7.32085	-2.87201	PWAR6
226603_at	up	12.8622	3.68507	SAMD9L
226621_at	up	125.526	6.97184	OSMR
226695_at	up	11.5877	3.53452	PRRX1
226725_at	up	9.07858	3.18247	SLFN5
226733_at	down	-7.31623	-2.8711	PFKFB2
226751_at	up	52.3519	5.71017	CNRIP1
226756_at	up	12.8474	3.68341	CCDC71L
226757_at	up	227.758	7.83136	IFIT2
226766_at	down	-6.1543	-2.62159	ROBO2
226785_at	down	-33.1099	-5.04919	ATP11C
226808_at	down	-8.28082	-3.04977	ZNF862
226822_at	down	-10.1078	-3.3374	STOX2
226834_at	up	95.5869	6.57874	CLMP
226863_at	down	-115.938	-6.8572	FAM110C
226864_at	up	12.6852	3.66507	PKIA
226907_at	down	-11.1581	-3.48002	PPP1R14C
226908_at	down	-18.7643	-4.22992	LRIG3
226933_s_at	down	-10.2982	-3.36432	ID4
227001_at	up	17.6607	4.14247	NIPAL2
227020_at	down	-5.92417	-2.56661	YPEL2
227045_at	up	23.1484	4.53284	ZNF614
227048_at	down	-27.3489	-4.77341	LAMA1
227051_at	down	-17.8384	-4.15691	BACE2
227054_at	up	19.0687	4.25314	N6AMT2
227055_at	down	-20.2171	-4.3375	METTL7B
227092_at	down	-5.73774	-2.52048	LOC101927752
227132_at	up	6.21203	2.63506	ZNF706
227148_at	down	-10.7906	-3.4317	PLEKHH2
227155_at	up	6.76508	2.75811	LMO4
227174_at	down	-78.7444	-6.29911	WDR72
227179_at	down	-9.08438	-3.18339	STAU2
227204_at	down	-5.20135	-2.37889	PARD6G
227230_s_at	down	-5.60998	-2.488	KIAA1211
227238_at	up	16.927	4.08125	MUC15
227240_at	up	14.5334	3.8613	NGEF
227241_at	up	13.5167	3.75667	MUC15
227272_at	up	9.55023	3.25554	C15orf52
227279_at	up	34.7567	5.11922	TCEAL3
227289_at	down	-5.36034	-2.42232	PCDH17
227314_at	down	-7.86265	-2.97502	ITGA2
227361_at	up	14.2166	3.82951	HS3ST3B1
227388_at	down	-21.7544	-4.44324	TUSC1
227418_at	up	74.6324	6.22173	MSANTD4
227458_at	up	8.5587	3.09739	CD274
227467_at	down	-14.4077	-3.84877	RDH10
227468_at	down	-15.0428	-3.911	CPT1C
227486_at	up	46.626	5.54306	NT5E
227533_at	down	-5.32613	-2.41309	RALGPS2
227554_at	up	10.43	3.38267	MAGI2-AS3
227567_at	up	8.05624	3.01011	LINC00674
227598_at	down	-12.277	-3.61789	ZBED6CL
227606_s_at	up	13.2671	3.72978	STAMBPL1
227607_at	up	13.1064	3.7122	STAMBPL1
227642_at	down	-6.24812	-2.64342	TFCP2L1
227674_at	up	154.699	7.27332	ZNF585A
227682_at	up	7.98153	2.99667	SPPL2A
227688_at	down	-12.404	-3.63274	LRCH2
227703_s_at	down	-8.05983	-3.01075	SYTL4
227711_at	up	143.015	7.16002	GTSF1
227758_at	up	14.3463	3.84261	RERG
227764_at	down	-6.13137	-2.61621	LYPD6
227769_at	down	-21.518	-4.42747	GPR27
227801_at	up	144.706	7.17698	TRIM59
227803_at	down	-64.9614	-6.02151	ENPP5
227844_at	up	8.36546	3.06444	FMNL3
227865_at	up	6.54973	2.71143	IDNK
227909_at	down	-10.9521	-3.45314	SMIM10L2A///SMIM10L2B
227929_at	down	-7.15747	-2.83945	LIN7A
227940_at	up	11.0876	3.47087	LOC339803
227970_at	down	-11.5824	-3.53386	GPR157
227998_at	up	9.51975	3.25092	S100A16
228033_at	up	12.7343	3.67064	E2F7
228038_at	down	-132.761	-7.05269	SOX2
228062_at	up	76.1903	6.25153	NAP1L5
228063_s_at	up	67.959	6.08659	NAP1L5
228080_at	up	9.93761	3.3129	LAYN
228082_at	up	9.77662	3.28934	CLMP
228084_at	down	-6.85121	-2.77636	CASP6///PLA2G12A
228131_at	up	10.8648	3.44159	ERCC1
228144_at	up	26.0377	4.70253	ZNF300
228151_at	down	-5.58699	-2.48207	ARL15
228152_s_at	up	16.0322	4.0029	DDX60L
228176_at	down	-12.1802	-3.60646	S1PR3
228235_at	up	19.5647	4.29018	MIR503HG
228241_at	down	-44.6483	-5.48053	AGR3
228285_at	up	70.1327	6.13202	TDRD9
228286_at	up	6.88797	2.78408	GEN1
228298_at	up	9.98752	3.32013	PCED1B
228304_at	up	11.1935	3.48459	RBM43
228310_at	down	-13.2506	-3.72799	ENAH
228320_x_at	down	-9.47978	-3.24485	CCDC64
228333_at	up	9.59696	3.26258	ZEB2
228334_x_at	down	-7.4699	-2.90109	CEP44
228346_at	up	16.9683	4.08477	ZNF844
228360_at	down	-16.6601	-4.05833	LYPD6B
228370_at	down	-33.5099	-5.06651
228381_at	down	-8.46059	-3.08076	ATF7IP2
228400_at	down	-11.9898	-3.58373	SHROOM3
228423_at	down	-6.45643	-2.69074	MAP9
228434_at	down	-11.2247	-3.48861	BTNL9
228455_at	down	-9.46838	-3.24312	RBM15
228461_at	down	-8.95018	-3.16192	SH3RF3
228462_at	down	-106.724	-6.73773	IRX2
228478_at	up	14.8324	3.89068	SPPL2A
228496_s_at	up	13.6443	3.77022	CRIM1
228502_at	down	-9.63506	-3.26829	RPS6KA6
228503_at	down	-5.30644	-2.40774	RPS6KA6
228531_at	up	63.2401	5.98277	SAMD9
228573_at	up	124.278	6.95743	ANTXR2
228600_x_at	up	15.1159	3.91799	FAM221A
228608_at	up	10.8679	3.442	NALCN
228614_at	up	13.2985	3.73319	LINC00116
228635_at	down	-10.1053	-3.33704	PCDH10
228640_at	down	-12.6025	-3.65564	PCDH7
228642_at	down	-11.3942	-3.51022	HOTAIRM1
228708_at	up	42.6922	5.4159	RAB27B
228716_at	down	-30.5917	-4.93507	THRB
228717_at	down	-5.32602	-2.41306	LOC102723864
228718_at	up	7.83962	2.97078	ZNF44
228726_at	up	6.56276	2.7143	SERPINB1
228734_at	up	9.80045	3.29285	UBE2V2
228741_s_at	down	-9.65757	-3.27166	HCN3
228752_at	down	-14.4642	-3.85442	CRACR2A
228820_at	down	-7.64885	-2.93524	XPNPEP3
228843_at	down	-12.277	-3.61789	ARL10
228850_s_at	down	-70.4699	-6.13894	SLIT2
228863_at	down	-14.0535	-3.81286	PCDH17
228882_at	down	-19.3209	-4.27209	TUB
228906_at	up	11.7686	3.55687	TET1
228919_at	down	-9.82849	-3.29697	LOC105373316
228920_at	up	6.0208	2.58996	ZNF260
228933_at	down	-6.8592	-2.77804	NHS
228946_at	up	18.3974	4.20143	INTU
228949_at	up	22.0786	4.46457	WLS
228950_s_at	up	9.60691	3.26407	WLS
228959_at	down	-6.34579	-2.6658	PDK3
228969_at	down	-12.4871	-3.64236	AGR2
228974_at	up	85.8441	6.42365	ZNF677
229002_at	down	-5.10266	-2.35125	FAM69B
229014_at	down	-8.51468	-3.08995	NR2F1-AS1
229052_at	down	-7.3996	-2.88745	ANKRD23///ANKRD39
229053_at	down	-6.24335	-2.64232	SYT17
229057_at	down	-121.454	-6.92426	SCN2A
229070_at	up	34.3133	5.10069	ADTRP
229120_s_at	down	-6.09525	-2.60768	CDC42SE1
229156_s_at	down	-16.1439	-4.01291	PRKAG2-AS1
229157_at	down	-15.8518	-3.98658	PRKAG2-AS1
229169_at	up	27.1182	4.76119	CFAP70
229170_s_at	up	16.4931	4.04379	CFAP70
229205_at	up	24.6993	4.6264	ZNF793-AS1
229221_at	up	21.671	4.43769	CD44
229222_at	down	-38.9986	-5.28535	ACSS3
229254_at	down	-16.8762	-4.07692	MFSD4
229286_at	down	-5.17556	-2.37172	MAGEE1
229294_at	down	-15.6617	-3.96917	JPH3
229302_at	down	-7.70327	-2.94547	TMEM178A
229310_at	up	6.94393	2.79575	KLHL29
229347_at	down	-25.6476	-4.68075	MIR4458HG
229349_at	up	10.4619	3.38708	LIN28B
229370_at	down	-6.96331	-2.79977	LOC105375591
229400_at	down	-22.6407	-4.50084	HOXD10
229402_at	up	8.03027	3.00545	SAMD13
229404_at	up	32.971	5.04313	TWIST2
229405_at	down	-6.36589	-2.67036	KIF7
229435_at	up	22.9033	4.51748	GLIS3
229441_at	up	9.04487	3.1771	PRSS23
229450_at	up	293.3	8.19624	IFIT3
229485_x_at	down	-19.5119	-4.28628	SHISA3
229491_at	up	18.2414	4.18915	SLC9B2
229498_at	down	-7.57015	-2.92032	MBNL3
229559_at	down	-8.58752	-3.10224	PPM1N
229584_at	up	15.7439	3.97672	LRRK2
229620_at	down	-15.8108	-3.98284	SEPP1
229649_at	down	-8.69595	-3.12034	NRXN3
229661_at	down	-19.916	-4.31585	SALL4
229700_at	up	39.0292	5.28648	ZNF738
229778_at	up	11.1534	3.47942	SPX
229794_at	up	27.2081	4.76597	ZNF585A
229844_at	down	-5.58873	-2.48252	FOXP1
229880_at	up	6.13855	2.6179	RNASEH1
229930_at	down	-5.78067	-2.53124	LINC01315
229975_at	up	5.7504	2.52366	BMPR1B
230030_at	down	-45.0377	-5.49306	HS6ST2
230112_at	up	7.00896	2.8092	MARCH4
230121_at	up	23.4718	4.55286	SERTAD4-AS1
230123_at	down	-5.6924	-2.50904	NECAP2
230130_at	down	-126.596	-6.98409	SLIT2
230175_s_at	up	10.1126	3.33808	ST3GAL6
230183_at	up	6.31074	2.65781	EXT1
230193_at	up	110.696	6.79046	WDR66
230250_at	up	7.14102	2.83613	PTPRB
230261_at	up	6.78887	2.76317	ST8SIA4
230264_s_at	up	6.24476	2.64265	AP1S2
230280_at	down	-53.608	-5.74438	TRIM9
230314_at	down	-6.8077	-2.76717
230348_at	down	-6.0625	-2.59991	LATS2
230356_at	down	-17.3421	-4.1162	NKX1-2
230493_at	down	-8.13416	-3.02399	SHISA2
230552_at	up	42.5336	5.41053	LOC100134317///LOC284412
230574_at	up	15.2725	3.93287
230578_at	up	9.16512	3.19615	ZNF471
230619_at	down	-11.9286	-3.57636	ARNT
230643_at	down	-10.0186	-3.32461	WNT9A
230672_at	down	-5.66297	-2.50156
230679_at	up	7.19042	2.84608	DCAF10
230720_at	up	38.9129	5.28218	RNF182
230738_at	down	-6.92131	-2.79104
230746_s_at	up	102.815	6.6839
230747_s_at	down	-9.59249	-3.26191	TTC39C
230769_at	down	-7.99164	-2.99849	DENND2C
230785_at	up	13.4386	3.74832	SALL3
230793_at	down	-7.17055	-2.84208	LRRC16A
230836_at	up	15.516	3.95568	ST8SIA4
230896_at	down	-17.442	-4.1245	BEND4
230964_at	down	-14.4808	-3.85607	FREM2
230968_at	down	-13.6391	-3.76968	HDAC9
231018_at	down	-5.06236	-2.33981	PALM3
231102_at	up	37.7514	5.23846	CROT
231119_at	down	-5.8477	-2.54787	RFC3
231120_x_at	up	11.0591	3.46717	PKIB
231131_at	down	-6.44267	-2.68766	FAM133A
231145_at	down	-12.7803	-3.67585	PAX9
231159_at	down	-7.15215	-2.83838	CXorf51A///CXorf51B
231175_at	up	14.4978	3.85776	BEND6
231192_at	up	57.272	5.83976	LPAR3
231202_at	up	36.2638	5.18046	ALDH1L2
231233_at	down	-22.4246	-4.48701	PCAT6
231265_at	up	16.569	4.05041	COX7B2
231270_at	up	8.88857	3.15195	CA13
231285_at	down	-7.53198	-2.91303
231292_at	down	-18.0095	-4.17069	EID3
231428_at	down	-9.7124	-3.27983
231597_x_at	down	-44.4354	-5.47364
231618_s_at	down	-9.75615	-3.28631	SUN3
231726_at	up	9.51983	3.25094	PCDHB14
231736_x_at	up	171.54	7.4224	MGST1
231785_at	down	-6.39219	-2.67631	NTF4
231786_at	down	-70.7616	-6.14489	HOXA13
231849_at	up	38.12	5.25248	KRT80
231850_x_at	down	-7.96473	-2.99363	CEP44
231859_at	down	-5.51976	-2.4646	C14orf132
231867_at	down	-49.2757	-5.6228	TENM2
231899_at	up	16.5903	4.05227	ZC3H12C
231969_at	down	-34.9646	-5.12782	STOX2
231991_at	down	-12.103	-3.5973	CCM2L
232000_at	up	8.58078	3.10111	TTC39B
232035_at	down	-10.1541	-3.34399	HIST1H4H
232056_at	down	-12.8535	-3.68409	SCEL
232087_at	up	6.87202	2.78073	CXorf23
232090_at	down	-61.1458	-5.93418	DNM3OS
232113_at	up	34.8111	5.12147
232126_at	down	-7.28576	-2.86508	COQ2
232164_s_at	down	-19.0343	-4.25053	EPPK1
232165_at	down	-11.5228	-3.52642	EPPK1
232231_at	up	13.077	3.70896	RUNX2
232254_at	down	-5.82938	-2.54334
232283_at	down	-8.24324	-3.04321	LYSMD1
232300_at	up	10.298	3.3643	ADIRF-AS1
232449_at	down	-17.692	-4.14503	BCO2
232549_at	down	-14.0243	-3.80986	RBM11
232752_at	up	91.8372	6.52101	LOXL1-AS1
232994_s_at	up	5.23493	2.38817	ARHGEF28
233002_at	up	13.2779	3.73096	PPP4R4
233064_at	down	-8.61266	-3.10646	ZFR2
233070_at	up	17.1945	4.10387	ZNF197
233082_at	up	9.3822	3.22993	ZNF630
233092_s_at	down	-12.2205	-3.61123	LOC101060157
233234_at	up	6.7936	2.76418	KCTD16
233364_s_at	up	14.895	3.89675
233375_at	up	7.60276	2.92652	EFCAB2
233562_at	up	45.4492	5.50618	LINC00839
233589_x_at	up	11.6996	3.54839	TOR4A
233730_at	down	-14.5568	-3.86362	FAM135A
234173_s_at	up	14.7509	3.88273	NXF2///NXF2B
234219_at	up	8.51637	3.09024	LOC101928820
234317_s_at	down	-8.33868	-3.05982	STOX2
234970_at	down	-8.62524	-3.10856	TC2N
234994_at	up	132.866	7.05383	TMEM200A
235017_s_at	down	-8.8291	-3.14227	CSRNP3
235018_at	down	-12.0213	-3.58753	CSRNP3
235019_at	up	15.2679	3.93243	CPM
235027_at	up	21.1815	4.40473	ZNF736
235046_at	up	28.5189	4.83385	INPP4B
235068_at	up	6.38125	2.67384	ZDHHC21
235126_at	down	-6.32733	-2.6616	FLVCR1-AS1
235144_at	down	-18.9094	-4.24104	RASEF
235146_at	up	24.853	4.63535	TMCC3
235152_at	down	-6.58516	-2.71922	LOC101927204
235165_at	down	-6.1741	-2.62623	PARD6B
235205_at	down	-6.7352	-2.75172	OXR1
235207_at	down	-12.466	-3.63992	LOC105371743
235236_at	up	7.39838	2.88721	FAM196B
235244_at	down	-33.6449	-5.07232	CCDC58
235259_at	down	-6.69612	-2.74333	PACRGL
235273_at	down	-7.37186	-2.88203	DYX1C1
235287_at	up	13.2237	3.72505	CDK6
235296_at	up	6.29795	2.65488	EIF5A2
235301_at	up	9.29443	3.21637	KIAA1324L
235324_at	up	9.78914	3.29118	SRSF3
235333_at	up	19.3556	4.27468	B4GALT6
235343_at	down	-9.38521	-3.23039	VASH2
235355_at	down	-28.447	-4.8302	CSRNP3
235382_at	up	44.3803	5.47185	LVRN
235408_x_at	up	10.3727	3.37472	ZNF117
235411_at	up	25.6374	4.68018	PGBD1
235473_at	up	10.077	3.333
235486_at	up	20.1672	4.33394	KIAA1549L
235518_at	up	45.6703	5.51318	SLC8A1
235527_at	down	-5.60093	-2.48567	DLGAP1
235550_at	down	-6.48439	-2.69697	MAP9
235557_at	up	9.08861	3.18406	GPAT2
235564_at	up	5.09239	2.34834	ZNF117
235579_at	up	10.5225	3.39541	SCAF11
235587_at	down	-5.92612	-2.56709	PAXIP1-AS1
235657_at	up	5.06131	2.33951
235683_at	down	-6.55913	-2.7135	SESN3
235690_at	up	10.3438	3.3707	ZNF594
235692_at	up	16.6074	4.05375	SH3KBP1
235700_at	down	-33.8437	-5.08082	CT45A1///CT45A10///CT45A2///CT45A3///CT45A4///CT45A5///CT45A6///CT45A7///CT45A8///CT45A9
235721_at	up	5.34423	2.41798	DTX3
235810_at	up	15.8653	3.9878	ZNF182
235825_at	down	-10.452	-3.3857	LOC101927330
235891_at	down	-8.28029	-3.04968	DNM3OS
235901_at	down	-6.25469	-2.64494
235940_at	up	60.8694	5.92765	C9orf64
235953_at	up	15.8089	3.98266	ZNF610
235970_at	up	7.0582	2.8193	LCORL
236033_at	down	-7.08313	-2.82439	ASB12
236065_at	up	6.9934	2.80599
236081_at	down	-14.7496	-3.88261	SNCA
236112_at	up	7.54551	2.91562	LINC01096
236113_at	down	-14.4567	-3.85367
236118_at	down	-10.8287	-3.43679	GATA6-AS1
236128_at	up	8.23929	3.04252	ZNF91
236141_at	down	-28.6166	-4.83878	HAND2-AS1
236180_at	down	-9.79267	-3.2917
236243_at	up	10.2508	3.35767	ZCCHC6
236281_x_at	up	9.09899	3.18571	HTR7
236300_at	down	-5.37554	-2.42641	PDE3A
236305_at	up	6.45323	2.69002	RFESD
236313_at	up	5.08925	2.34745	CDKN2B
236328_at	up	12.2525	3.61501	ZNF285
236331_at	up	12.608	3.65627	CDKL2
236391_at	down	-7.9626	-2.99324
236411_at	down	-8.62981	-3.10933
236423_at	down	-7.26773	-2.86151
236471_at	up	7.23213	2.85442	NFE2L3
236543_at	down	-19.3067	-4.27103	CCSER1
236562_at	up	16.2907	4.02597	ZNF439
236635_at	up	17.1879	4.10332	ZNF667
236681_at	down	-7.8767	-2.97759	HOXD13
236741_at	down	-28.1692	-4.81605	WDR72
236752_at	down	-6.80874	-2.76739
236765_at	up	24.0035	4.58517
236782_at	up	21.8254	4.44793	SAMD3
236840_at	up	23.9384	4.58125	C12orf56
236856_x_at	down	-9.44003	-3.23879	LOC105371220
236892_s_at	down	-52.4558	-5.71303	HOXB-AS3
236893_at	down	-19.2297	-4.26526	HOXB-AS3
236920_at	up	96.7285	6.59587	RHOXF2///RHOXF2B
236967_at	down	-5.64323	-2.49652	MNX1-AS1
237051_at	down	-9.32236	-3.2207
237054_at	down	-17.3782	-4.11921	ENPP5
237086_at	down	-71.1063	-6.1519	FOXA1
237161_at	up	10.7602	3.42763	LOC105370809
237270_at	down	-6.50448	-2.70143
237329_at	down	-8.52329	-3.09141	RBMS3-AS3
237465_at	down	-5.31375	-2.40973	USP53
237472_at	down	-12.5309	-3.64742	SOX1
237675_at	down	-5.45923	-2.4487	LINC01351
237702_at	down	-5.8477	-2.54787
237737_at	down	-6.14489	-2.61939	ANKRD20A12P///LOC100289026///LOC101060632///LOC101927345///LOC102723799///LOC105369263///LOC105374447///LOC105379272
237771_s_at	up	5.34585	2.41842	LOC101927305
237856_at	down	-10.3003	-3.36462	RAP1GDS1
237939_at	down	-9.66982	-3.27349	EPHA5
237991_at	up	14.4389	3.85189
238012_at	down	-5.64884	-2.49795	DPP7
238025_at	up	14.9546	3.90251	MLKL
238050_at	up	16.6415	4.05672	ANTXR2
238066_at	up	72.3404	6.17673	RBP7
238151_at	up	5.69	2.50843
238174_at	up	10.5195	3.395	FBXL17
238183_at	up	11.0228	3.46242
238228_at	down	-8.61386	-3.10666	COG3
238369_s_at	up	7.0026	2.80789	LINC01607
238429_at	up	12.0568	3.59177	TMEM71
238493_at	up	28.7496	4.84547	ZNF506
238529_at	down	-6.28721	-2.65242
238542_at	down	-5.75799	-2.52556	ULBP2
238546_at	up	20.2755	4.34167	SLC8A1
238571_at	down	-13.4587	-3.75047	HOXA13
238573_at	down	-10.2829	-3.36218	OTUD7B
238600_at	down	-6.66821	-2.7373	JAKMIP1
238634_x_at	up	6.11207	2.61166	LIPJ
238693_at	up	5.52831	2.46684	PHC3
238740_at	down	-8.05711	-3.01026	PTGES3L
238750_at	up	11.0982	3.47226	CCL28
238763_at	down	-7.7625	-2.95652	RBM20
238808_at	down	-16.9225	-4.08087	HOXA13
238824_at	down	-5.4087	-2.43528	RPS29
238846_at	up	7.39171	2.88591	TNFRSF11A
238852_at	up	5.09858	2.35009	PRRX1
238888_at	down	-20.3733	-4.34861
238919_at	down	-63.078	-5.97907	PCDH9
238927_at	down	-7.67859	-2.94084
238944_at	up	6.94891	2.79679	LOC100505715
238946_at	down	-6.67005	-2.7377
238952_x_at	up	6.4737	2.69459	ZNF829
238969_at	up	22.9969	4.52337	PQLC2L
239002_at	down	-11.0642	-3.46782	ASPM
239043_at	up	43.6747	5.44872	ZNF404
239047_at	down	-5.14809	-2.36404	FAM122C
239108_at	up	25.3579	4.66436	FAR2
239142_at	up	11.1502	3.479	RFESD
239146_at	down	-16.7971	-4.07014	CLDND1
239148_at	down	-23.9162	-4.57992	MARVELD3
239155_at	down	-34.675	-5.11582	CXADR
239169_at	down	-6.45665	-2.69079	RDM1
239208_s_at	down	-19.2805	-4.26907	YBEY
239250_at	up	14.8619	3.89354	ZNF542P
239260_at	down	-21.0865	-4.39825	CORIN
239261_s_at	down	-17.378	-4.11919	CORIN
239294_at	up	17.3454	4.11648	PIK3CG
239350_at	down	-5.25049	-2.39245	MARVELD3
239367_at	up	32.4974	5.02225	BDNF
239381_at	down	-7.64328	-2.93419	KLK7
239443_at	up	31.2463	4.96562	PCDHB6
239468_at	up	7.69228	2.94341	MKX
239538_at	up	5.41655	2.43737	ZRANB3
239579_at	up	44.8252	5.48624	EPHX4
239587_at	up	9.74709	3.28497	TLR3
239615_at	down	-6.80874	-2.76739	SLC22A5
239708_at	down	-6.70127	-2.74443
239752_at	down	-10.2982	-3.36432	CECR2
239763_at	up	9.72115	3.28113	LOC101060179///PRDM11
239764_at	down	-14.8916	-3.89643	ITPR1-AS1
239773_at	up	10.8194	3.43554	GTPBP10///LOC101927446
239802_at	down	-15.9225	-3.993	SAP30L
239825_at	down	-12.4553	-3.63869
239913_at	up	39.9858	5.32142	SLC10A4
239934_x_at	down	-8.53984	-3.09421
239937_at	down	-5.23229	-2.38744	ZNF207
239942_at	up	6.40445	2.67908	GNG11
239949_at	down	-13.0945	-3.71088	THNSL2
239951_at	up	9.30901	3.21863
239989_at	up	5.81487	2.53975	CNTLN
240027_at	down	-6.32119	-2.6602	LIN7A
240122_at	down	-6.63889	-2.73094	DIRAS2
240259_at	down	-9.40527	-3.23347	FLRT2///LOC100506718
240309_at	down	-5.85537	-2.54976
240312_at	down	-6.07938	-2.60392	LOC389895
240528_s_at	up	12.4294	3.63568	EXOC4
240549_at	up	13.083	3.70962	NRSN2-AS1
240592_at	up	6.26541	2.64741	LCORL
240687_at	up	21.8867	4.45198	PASD1
240801_at	down	-8.92959	-3.15859	LINC01549
241014_at	down	-7.14916	-2.83777	FLG-AS1
241036_at	down	-36.1477	-5.17583
241198_s_at	up	11.872	3.5695	C11orf70
241224_x_at	up	120.538	6.91335	DSCR8
241234_at	up	12.1048	3.59751	LOC100506797
241396_at	down	-6.62895	-2.72878	NEDD4L
241426_at	down	-9.38521	-3.23039	CEP44
241431_at	down	-9.28679	-3.21518
241437_s_at	down	-7.90709	-2.98315	EP400NL
241482_at	down	-6.43749	-2.6865	EPHA1
241535_at	down	-28.8529	-4.85064	LOC101060391
241652_x_at	down	-6.56501	-2.7148	LIN7A
241710_at	up	10.8679	3.442	C1GALT1C1L
241730_at	up	6.27595	2.64983	MYNN
241752_at	up	9.64181	3.2693	SLC8A1
241765_at	up	9.3822	3.22993	CPM
241813_at	down	-16.0516	-4.00464	MBD1
241815_at	up	14.4389	3.85189
241835_at	up	5.76289	2.52679
241871_at	up	5.17399	2.37128	CAMK4
241887_at	up	9.87536	3.30383	UBE2W
242002_at	down	-28.9208	-4.85403	NKAIN2
242005_at	up	105.631	6.72288
242042_s_at	down	-5.66451	-2.50195	HAGLR
242053_at	down	-9.8569	-3.30113
242054_s_at	down	-67.0827	-6.06787	SIX3
242056_at	down	-6.4983	-2.70006	TRIM45
242109_at	down	-18.018	-4.17137
242255_at	down	-15.4623	-3.95068	WDR37
242270_at	down	-7.24506	-2.857	ACP6
242292_at	down	-63.114	-5.97989	FAM226A///FAM226B
242313_at	down	-5.91467	-2.5643	LOC728730
242323_at	down	-5.91565	-2.56454	CASP6///PLA2G12A
242348_at	down	-17.0062	-4.08799	FAM19A4
242414_at	down	-48.8103	-5.60911	QPRT
242477_at	up	17.6819	4.14421	TTC39B
242517_at	down	-81.6802	-6.35191	KISS1R
242521_at	up	8.02189	3.00394	CARD8-AS1
242565_x_at	down	-13.6359	-3.76934	YBEY
242871_at	up	6.04529	2.59581	PAQR5
242909_at	up	15.9852	3.99867
242919_at	up	9.84958	3.30006	ZNF253
242931_at	up	38.3652	5.26173
242943_at	up	10.9867	3.45769	ST8SIA4
242961_x_at	up	5.52636	2.46633	DDX58
243000_at	up	15.6712	3.97004	CDK6
243018_at	up	22.8185	4.51213	BBOX1-AS1
243174_at	down	-24.9283	-4.63971
243175_at	down	-65.3578	-6.03029	UTS2B
243366_s_at	up	15.751	3.97737	ITGA4
243440_at	down	-5.92719	-2.56735	SIX3-AS1
243446_at	down	-6.07212	-2.6022	AJUBA
243452_at	up	6.27255	2.64905	LOC646778
243541_at	up	49.4047	5.62658	IL31RA
243581_at	down	-29.0013	-4.85805	LOC100422526
243672_at	up	15.5035	3.95452	SALL3
243770_at	down	-5.70658	-2.51263	ZNF483
243790_at	up	29.0556	4.86074	ZNF585A
243797_at	down	-5.37554	-2.42641	STK17B
243812_at	down	-5.58285	-2.481	IFT27
243824_at	up	5.17496	2.37155	LINC01410///LOC105379818
243880_at	down	-19.6308	-4.29505	GOSR2
243918_at	down	-16.3085	-4.02756
243924_at	up	11.7527	3.55492	LINC00665
243928_s_at	down	-5.67516	-2.50466	ABCC4
243999_at	up	5.81267	2.5392	SLFN5
244007_at	up	7.84106	2.97105	ZNF462
244080_at	down	-8.97784	-3.16637
244241_x_at	down	-10.1153	-3.33846
244403_at	down	-13.339	-3.73758	CRB1
244406_at	up	51.4093	5.68396	ZNF625///ZNF625-ZNF20
244407_at	down	-12.1135	-3.59855
244424_at	down	-22.7577	-4.50828	LOC439938
244503_at	up	10.7602	3.42763
244523_at	down	-17.0506	-4.09175	MMD
244552_at	up	20.1182	4.33043	ZNF788
244644_at	up	34.2216	5.09684	FAM9C
244734_at	down	-11.505	-3.52418	MTHFSD
244740_at	up	9.5781	3.25974
244741_s_at	up	27.1615	4.76349	ZNF667-AS1
244743_x_at	up	9.89108	3.30613	ZNF138
244745_at	up	15.0552	3.91219	RERG
244879_at	down	-7.17616	-2.84321
33304_at	up	6.73739	2.75219	ISG20
33322_i_at	down	-26.9495	-4.75218	SFN
33323_r_at	down	-43.7376	-5.4508	SFN
33767_at	down	-42.0801	-5.39507	NEFH
35148_at	down	-9.24883	-3.20927	TJP3
36030_at	up	10.0601	3.33057	IFFO1
37117_at	down	-43.2561	-5.43483	ARHGAP8///PRR5-ARHGAP8
39729_at	down	-592.051	-9.20958	PRDX2
41577_at	down	-5.07945	-2.34467	PPP1R16B
44702_at	up	7.06202	2.82008	SYDE1
44783_s_at	up	12.7042	3.66724	HEY1
44790_s_at	down	-8.11284	-3.02021	KIAA0226L
60474_at	up	18.2678	4.19123	FERMT1
76897_s_at	up	11.7682	3.55683	FKBP15
