# Supplementary material for: FOXD1 and Gal-3 Form a Positive Regulatory Loop to Regulate Lung Cancer Aggressiveness
Source: Cancers (Basel). 2019 Nov 28;11(12):1897. doi: 10.3390/cancers11121897 (PMC6966623; doi:10.3390/cancers11121897)
Supplement: Supplementary file 1 [file cancers-11-01897-s001.zip › cancers-644902-supplementary/Supplementary/Table S2-Gal-3 microarray complete list of overlapping genes.xlsx]

## Sheet: CL1-0 Gal-3 v.s. Vector control
Probe Set ID	Regulation	Ford change	Log 2	Gene Symbol
1405_i_at	up	21.9739	4.45772	CCL5
200621_at	up	8.93538	3.15953	CSRP1
200660_at	up	18.3652	4.1989	S100A11
200878_at	down	-5.03508	-2.33201	EPAS1
200951_s_at	down	-8.95356	-3.16246	CCND2
200953_s_at	down	-6.29484	-2.65417	CCND2
200965_s_at	down	-20.4864	-4.35659	ABLIM1
200974_at	up	9.16414	3.196	ACTA2
200977_s_at	down	-5.66212	-2.50134	TAX1BP1
200982_s_at	up	6.55797	2.71325	ANXA6
200983_x_at	up	6.07078	2.60188	CD59
200984_s_at	up	6.46712	2.69312	CD59
200985_s_at	up	6.1266	2.61509	CD59
201015_s_at	down	-5.74819	-2.52311	JUP
201042_at	up	11.1056	3.47322	TGM2
201067_at	up	6.27408	2.6494	PSMC2
201105_at	up	10.9802	3.45684	LGALS1
201131_s_at	down	-248.467	-7.95691	CDH1
201137_s_at	down	-10.3417	-3.3704	HLA-DPB1
201141_at	down	-134.013	-7.06622	GPNMB
201169_s_at	down	-26.9108	-4.75011	BHLHE40
201185_at	up	20.6687	4.36938	HTRA1
201200_at	down	-11.2502	-3.49188	CREG1
201236_s_at	down	-12.3592	-3.62752	BTG2
201289_at	up	7.65003	2.93547	CYR61
201294_s_at	down	-8.62022	-3.10773	WSB1
201295_s_at	down	-23.4808	-4.55341	WSB1
201313_at	up	35.5451	5.15158	ENO2
201341_at	up	38.3612	5.26157	ENC1
201389_at	up	5.98616	2.58163	ITGA5
201416_at	down	-28.9084	-4.85342	SOX4
201417_at	down	-26.4312	-4.72417	SOX4
201422_at	down	-6.3816	-2.67392	IFI30
201425_at	down	-5.3148	-2.41002	ALDH2
201427_s_at	down	-56.3918	-5.81741	SEPP1
201466_s_at	up	9.30339	3.21776	JUN
201474_s_at	up	8.14053	3.02512	ITGA3
201506_at	up	104.738	6.71064	TGFBI
201522_x_at	down	-81.2873	-6.34496	SNRPN///SNURF
201565_s_at	down	-7.8855	-2.9792	ID2
201566_x_at	down	-9.99902	-3.32179	ID2
201586_s_at	up	6.65638	2.73474	SFPQ///SFPQ
201645_at	up	17.5859	4.13635	TNC
201666_at	up	80.1496	6.32462	TIMP1
201667_at	down	-271.899	-8.08693	GJA1
201703_s_at	up	5.77405	2.52958	PPP1R10
201744_s_at	down	-153.869	-7.26556	LUM
201839_s_at	down	-324.964	-8.34414	EPCAM
201852_x_at	down	-306.861	-8.26144	COL3A1
201859_at	down	-9.14494	-3.19297	SRGN
201860_s_at	up	6.90339	2.7873	PLAT
201884_at	down	-82.1871	-6.36084	CEACAM5
201894_s_at	up	5.06079	2.33936	SSR1
201925_s_at	down	-9.39183	-3.23141	CD55
201926_s_at	down	-9.36573	-3.22739	CD55
201955_at	up	533.705	9.0599	CCNC
201983_s_at	up	6.6122	2.72513	EGFR
201984_s_at	up	5.87984	2.55578	EGFR
202007_at	up	34.4378	5.10592	NID1
202008_s_at	up	5.87774	2.55526	NID1
202016_at	up	7.11581	2.83103	MEST
202071_at	up	9.6814	3.27522	SDC4
202075_s_at	down	-9.08332	-3.18322	PLTP
202085_at	up	5.48651	2.45589	TJP2
202132_at	up	5.63564	2.49458	WWTR1
202203_s_at	down	-10.981	-3.45694	AMFR
202207_at	up	5.10556	2.35207	ARL4C
202213_s_at	down	-5.70716	-2.51277	CUL4B
202219_at	down	-5.67294	-2.5041	SLC6A8
202242_at	down	-19.0209	-4.24951	TSPAN7
202267_at	up	24.7553	4.62967	LAMC2
202295_s_at	down	-5.73704	-2.52031	CTSH
202310_s_at	down	-10.1788	-3.3475	COL1A1
202341_s_at	down	-5.36618	-2.4239	TRIM2
202342_s_at	down	-38.8727	-5.28069	TRIM2
202369_s_at	up	8.58275	3.10144	TRAM2
202388_at	down	-6.15919	-2.62274	RGS2
202454_s_at	down	-5.44447	-2.44479	ERBB3
202458_at	up	7.95731	2.99228	PRSS23
202478_at	down	-7.70452	-2.9457	TRIB2
202497_x_at	down	-20.8438	-4.38154	SLC2A3
202498_s_at	down	-27.1725	-4.76407	SLC2A3
202499_s_at	down	-11.2338	-3.48977	SLC2A3
202503_s_at	up	5.44427	2.44474	KIAA0101
202532_s_at	up	5.6467	2.49741	DHFR
202546_at	down	-143.042	-7.1603	VAMP8
202551_s_at	up	14.8839	3.89568	CRIM1
202552_s_at	up	12.4534	3.63847	CRIM1
202565_s_at	up	5.60795	2.48747	SVIL
202598_at	up	13.3491	3.73868	S100A13
202627_s_at	up	105.512	6.72127	SERPINE1
202628_s_at	up	14.3729	3.84528	SERPINE1
202638_s_at	up	7.2693	2.86182	ICAM1
202647_s_at	up	12.8921	3.68841	NRAS
202660_at	up	6.37217	2.67178	ITPR2
202662_s_at	up	5.83337	2.54433	ITPR2
202664_at	up	9.49538	3.24723	WIPF1
202672_s_at	down	-10.441	-3.38419	ATF3
202685_s_at	up	5.51433	2.46318	AXL
202686_s_at	up	116.884	6.86893	AXL
202687_s_at	down	-11.5644	-3.53162	TNFSF10
202688_at	down	-19.7591	-4.30445	TNFSF10
202712_s_at	down	-7.34651	-2.87706	CKMT1A///CKMT1B
202721_s_at	down	-5.39696	-2.43215	GFPT1
202759_s_at	up	5.11334	2.35427	AKAP2///PALM2-AKAP2
202765_s_at	up	6.35982	2.66899	FBN1
202766_s_at	up	25.7723	4.68775	FBN1
202780_at	up	42.4963	5.40927	OXCT1
202783_at	up	14.7018	3.87792	NNT
202784_s_at	up	20.6771	4.36996	NNT
202794_at	up	21.5326	4.42845	INPP1
202833_s_at	up	29.3916	4.87733	SERPINA1
202847_at	down	-11.7833	-3.55867	PCK2
202863_at	up	27.6785	4.79069	SP100
202864_s_at	up	51.0324	5.67334	SP100
202868_s_at	up	5.76386	2.52704	POP4
202888_s_at	up	6.75302	2.75553	ANPEP
202899_s_at	up	5.86293	2.55162	SRSF3
202935_s_at	up	6.91178	2.78906	SOX9
202936_s_at	up	9.0108	3.17166	SOX9
202954_at	up	132.99	7.05518	UBE2C
202974_at	up	17.0795	4.09419	MPP1
202998_s_at	up	44.5684	5.47795	LOXL2
203081_at	up	5.35278	2.42029	CTNNBIP1
203097_s_at	down	-6.29291	-2.65373	RAPGEF2
203122_at	up	5.75589	2.52504	TRAPPC12
203139_at	down	-49.9188	-5.64151	DAPK1
203140_at	down	-7.75597	-2.95531	BCL6
203153_at	up	50.9429	5.67081	IFIT1
203158_s_at	down	-9.88397	-3.30509	GLS
203159_at	down	-6.74767	-2.75439	GLS
203176_s_at	up	5.10446	2.35176	TFAM
203178_at	down	-9.29446	-3.21637	GATM
203186_s_at	down	-30.239	-4.91834	S100A4
203202_at	up	5.37404	2.42601	KRR1
203299_s_at	up	5.2749	2.39914	AP1S2
203300_x_at	up	8.10551	3.0189	AP1S2
203304_at	down	-5.9816	-2.58053	BAMBI
203323_at	up	269.697	8.07519	CAV2
203324_s_at	up	493.387	8.94657	CAV2
203329_at	down	-12.0269	-3.58819	PTPRM
203382_s_at	down	-12.3722	-3.62902	APOE
203408_s_at	up	20.8114	4.3793	SATB1
203436_at	up	5.3668	2.42406	RPP30
203439_s_at	down	-6.69068	-2.74215	STC2
203440_at	up	20.6335	4.36692	CDH2
203474_at	down	-8.94263	-3.1607	IQGAP2
203485_at	up	28.4321	4.82945	RTN1
203504_s_at	up	23.5003	4.55461	ABCA1
203505_at	up	24.3318	4.60477	ABCA1
203567_s_at	up	18.1253	4.17994	TRIM38
203568_s_at	up	10.4659	3.38763	TRIM38
203570_at	up	27.6219	4.78774	LOXL1
203595_s_at	up	24.8755	4.63666	IFIT5
203596_s_at	up	13.3057	3.73398	IFIT5
203603_s_at	up	15.2563	3.93133	ZEB2
203604_at	down	-9.17541	-3.19777	ZNF516
203610_s_at	up	6.60155	2.7228	TRIM38
203632_s_at	down	-6.20068	-2.63243	GPRC5B
203638_s_at	down	-7.07317	-2.82236	FGFR2
203708_at	down	-12.9577	-3.69574	PDE4B
203723_at	up	7.04917	2.81745	ITPKB
203753_at	up	13.1506	3.71706	TCF4
203757_s_at	down	-25.4774	-4.67115	CEACAM6
203799_at	up	73.3088	6.19592	CD302///LY75-CD302
203853_s_at	down	-8.81683	-3.14026	GAB2
203881_s_at	down	-27.2947	-4.77055	DMD
203895_at	up	7.22581	2.85316	PLCB4
203896_s_at	up	9.13598	3.19156	PLCB4
203913_s_at	down	-5.37947	-2.42747	HPGD
203917_at	down	-13.2258	-3.72529	CXADR
203929_s_at	down	-11.5258	-3.5268	MAPT
203932_at	down	-5.10994	-2.35331	HLA-DMB
203939_at	up	428.115	8.74186	NT5E
203961_at	down	-5.87642	-2.55494	NEBL
203962_s_at	down	-6.63455	-2.73	NEBL
203964_at	up	109.782	6.7785	NMI
203987_at	up	170.244	7.41146	FZD6
204019_s_at	down	-49.1295	-5.61852	SH3YL1
204026_s_at	up	5.32461	2.41268	ZWINT
204032_at	up	6.6154	2.72583	BCAR3
204035_at	up	10.1771	3.34726	SCG2
204036_at	up	5.47005	2.45155	LPAR1
204040_at	down	-29.3976	-4.87763	RNF144A
204042_at	down	-7.04406	-2.81641	WASF3
204044_at	down	-67.7599	-6.08236	LOC105369247///QPRT
204058_at	up	48.0161	5.58545	ME1
204059_s_at	up	34.1756	5.09489	ME1
204062_s_at	up	5.07719	2.34403	ULK2
204069_at	down	-11.7777	-3.55799	MEIS1
204072_s_at	down	-10.7723	-3.42926	FRY
204099_at	down	-5.00043	-2.32205	SMARCD3
204114_at	up	5.21507	2.38269	NID2
204115_at	up	279.605	8.12725	GNG11
204154_at	up	29.3205	4.87384	CDO1
204158_s_at	up	10.5783	3.40303	TCIRG1
204159_at	up	7.84168	2.97116	CDKN2C
204160_s_at	down	-14.4849	-3.85648	ENPP4
204161_s_at	down	-9.83764	-3.29831	ENPP4
204221_x_at	up	15.9212	3.99288	GLIPR1
204222_s_at	up	47.0257	5.55538	GLIPR1
204236_at	up	14.5433	3.86228	FLI1
204284_at	up	11.4895	3.52224	PPP1R3C
204285_s_at	up	5.51203	2.46258	PMAIP1
204286_s_at	up	5.01255	2.32555	PMAIP1
204298_s_at	up	7.19718	2.84743	LOX
204310_s_at	up	7.4391	2.89513	NPR2
204321_at	down	-11.2488	-3.4917	NEO1
204326_x_at	up	5.24251	2.39026	MT1X
204351_at	down	-7.78329	-2.96038	S100P
204352_at	up	30.4194	4.92692	TRAF5
204379_s_at	down	-13.7402	-3.78033	FGFR3
204388_s_at	down	-16.3399	-4.03033	MAOA
204389_at	down	-7.89572	-2.98107	MAOA
204401_at	up	12.3504	3.62649	KCNN4
204412_s_at	down	-11.4558	-3.51801	NEFH
204416_x_at	down	-7.89415	-2.98078	APOC1
204417_at	up	63.0841	5.9792	GALC
204420_at	up	106.468	6.73428	FOSL1
204421_s_at	up	5.85808	2.55043	FGF2
204422_s_at	up	14.4537	3.85337	FGF2
204454_at	down	-36.2775	-5.181	LDOC1
204465_s_at	up	5.49128	2.45714	INA
204466_s_at	down	-469.167	-8.87396	SNCA
204467_s_at	down	-24.104	-4.5912	SNCA
204469_at	up	16.0854	4.00768	PTPRZ1
204470_at	up	9.99014	3.32051	CXCL1
204471_at	up	5.16147	2.36778	GAP43
204475_at	up	6.97769	2.80275	MMP1
204483_at	down	-16.3615	-4.03223	ENO3
204489_s_at	up	95.9774	6.58462	CD44
204490_s_at	up	137.285	7.10104	CD44
204529_s_at	down	-18.2614	-4.19072	TOX
204533_at	up	12.2946	3.61995	CXCL10
204567_s_at	down	-36.8778	-5.20468	ABCG1
204573_at	up	10.5229	3.39546	CROT
204584_at	down	-7.51073	-2.90895	L1CAM
204595_s_at	up	53.0918	5.73042	STC1
204597_x_at	up	97.4437	6.6065	STC1
204612_at	up	7.04156	2.81589	PKIA
204621_s_at	down	-7.05299	-2.81823	NR4A2
204622_x_at	down	-9.15712	-3.19489	NR4A2
204637_at	down	-5.56159	-2.4755	CGA
204642_at	up	7.39969	2.88747	S1PR1
204646_at	up	44.3523	5.47094	DPYD
204653_at	up	5.58184	2.48074	TFAP2A
204655_at	up	20.4813	4.35624	CCL5
204663_at	up	32.7531	5.03356	ME3
204667_at	down	-29.0592	-4.86092	FOXA1
204671_s_at	down	-5.00968	-2.32472	ANKRD6
204679_at	down	-5.10199	-2.35106	KCNK1
204682_at	up	10.5441	3.39836	LTBP2
204688_at	up	238.298	7.89662	SGCE
204717_s_at	down	-11.0763	-3.46941	SLC29A2
204734_at	up	5.85502	2.54968	KRT15
204747_at	up	15.3808	3.94306	IFIT3
204749_at	down	-64.2528	-6.00569	NAP1L3
204759_at	up	5.619	2.49031	RCBTB2
204780_s_at	up	85.6308	6.42006	FAS
204781_s_at	up	26.3171	4.71793	FAS
204790_at	up	11.4394	3.51594	SMAD7
204794_at	down	-7.56562	-2.91946	DUSP2
204811_s_at	down	-5.44908	-2.44601	CACNA2D2
204823_at	up	21.1471	4.40239	NAV3
204844_at	up	5.97355	2.57859	ENPEP
204872_at	down	-6.92792	-2.79242	TLE4
204880_at	down	-7.66104	-2.93754	MGMT
204881_s_at	up	5.93174	2.56845	UGCG
204894_s_at	down	-11.0074	-3.4604	AOC3
204944_at	down	-5.97234	-2.5783	PTPRG
204950_at	up	7.01188	2.8098	CARD8
204953_at	up	9.79148	3.29153	SNAP91
204967_at	down	-5.25402	-2.39342	SHROOM2
204971_at	down	-12.1909	-3.60773	CSTA
204984_at	down	-6.996	-2.80653	GPC4
205016_at	up	7.60105	2.9262	TGFA
205029_s_at	down	-90.9549	-6.50708	FABP7
205030_at	down	-123.128	-6.94402	FABP7
205034_at	up	8.86787	3.14859	CCNE2
205076_s_at	down	-9.30492	-3.21799	MTMR11
205080_at	down	-24.6341	-4.62259	RARB
205081_at	up	18.247	4.18959	CRIP1
205083_at	up	21.3557	4.41655	AOX1
205141_at	down	-18.0191	-4.17145	ANG
205158_at	down	-7.54587	-2.91569	RNASE4
205174_s_at	up	71.117	6.15212	QPCT
205222_at	up	6.49794	2.69998	EHHADH
205226_at	down	-8.37419	-3.06595	PDGFRL
205229_s_at	up	71.1305	6.1524	COCH
205239_at	down	-46.5118	-5.53953	AREG
205249_at	down	-6.39996	-2.67806	EGR2
205328_at	up	5.8026	2.5367	CLDN10
205347_s_at	down	-5.77948	-2.53094	TMSB15A
205364_at	up	8.62464	3.10846	ACOX2
205366_s_at	down	-31.7477	-4.98858	HOXB6
205376_at	up	7.22368	2.85273	INPP4B
205379_at	up	15.588	3.96236	CBR3
205382_s_at	down	-11.7078	-3.5494	CFD
205398_s_at	up	5.20227	2.37914	SMAD3
205414_s_at	down	-22.2552	-4.47607	ARHGAP44
205466_s_at	down	-5.26248	-2.39574	HS3ST1
205479_s_at	up	291.667	8.18818	PLAU
205498_at	down	-8.3802	-3.06698	GHR
205500_at	up	5.07432	2.34321	C5
205514_at	up	6.65666	2.7348	ZNF415
205517_at	down	-8.16247	-3.02901	GATA4
205534_at	down	-12.0296	-3.58852	PCDH7
205535_s_at	down	-12.9507	-3.69496	PCDH7
205544_s_at	down	-6.65413	-2.73425	CR2
205559_s_at	down	-17.2764	-4.11073	PCSK5
205560_at	down	-5.7142	-2.51455	PCSK5
205578_at	down	-14.179	-3.82568	ROR2
205590_at	down	-5.066	-2.34085	RASGRP1
205591_at	down	-8.11107	-3.01989	OLFM1
205593_s_at	down	-10.2089	-3.35176	PDE9A
205603_s_at	down	-47.4651	-5.56879	DIAPH2
205608_s_at	up	6.11703	2.61283	ANGPT1
205609_at	up	15.163	3.92248	ANGPT1
205625_s_at	down	-146.763	-7.19734	CALB1
205626_s_at	down	-120.237	-6.90973	CALB1
205627_at	down	-11.4246	-3.51407	CDA
205652_s_at	down	-7.24221	-2.85643	TTLL1
205659_at	down	-15.0239	-3.90919	HDAC9
205660_at	up	12.5441	3.64894	OASL
205678_at	down	-6.78843	-2.76308	AP3B2
205694_at	down	-9.28308	-3.2146	TYRP1
205709_s_at	down	-5.21517	-2.38271	CDS1
205726_at	down	-6.68396	-2.7407	DIAPH2
205728_at	down	-6.2559	-2.64522	TENM1
205741_s_at	up	8.70931	3.12256	DTNA
205743_at	up	6.08162	2.60446	STAC
205751_at	down	-14.5639	-3.86433	SH3GL2
205758_at	down	-9.66929	-3.27341	CD8A
205768_s_at	up	5.77829	2.53064	SLC27A2
205769_at	up	7.25268	2.85851	SLC27A2
205775_at	up	10.5738	3.40242	FAM50B
205778_at	down	-7.73311	-2.95105	KLK7
205790_at	down	-5.16717	-2.36938	SKAP1
205826_at	down	-6.27735	-2.65015	MYOM2
205829_at	down	-9.04516	-3.17715	HSD17B1
205850_s_at	down	-7.44326	-2.89594	GABRB3
205880_at	down	-5.03502	-2.332	PRKD1
205884_at	up	27.2301	4.76713	ITGA4
205885_s_at	up	22.8514	4.51421	ITGA4
205896_at	up	10.1446	3.34264	SLC22A4
205932_s_at	down	-6.30186	-2.65578	MSX1
205935_at	down	-5.75267	-2.52423	FOXF1
205943_at	down	-10.5053	-3.39304	TDO2
205961_s_at	up	36.3154	5.18251	PSIP1
205968_at	down	-8.67391	-3.11668	KCNS3
205975_s_at	down	-18.1139	-4.17902	HOXD1
205980_s_at	down	-77.0486	-6.2677	ARHGAP8///PRR5-ARHGAP8
205990_s_at	down	-19.7051	-4.3005	WNT5A
205992_s_at	up	8.83695	3.14355	IL15
206023_at	up	12.2717	3.61726	NMU
206042_x_at	down	-28.9248	-4.85424	SNRPN///SNURF
206059_at	up	5.20339	2.37945	ZNF91
206082_at	down	-14.5452	-3.86247	HCP5
206085_s_at	down	-9.52894	-3.25232	CTH
206100_at	up	6.81697	2.76913	CPM
206104_at	down	-34.3281	-5.10132	ISL1
206112_at	up	8.62811	3.10905	ANKRD7
206116_s_at	up	10.255	3.35825	TPM1
206117_at	up	5.66529	2.50215	TPM1
206125_s_at	down	-5.96183	-2.57575	KLK8
206155_at	down	-10.8973	-3.44589	ABCC2
206157_at	up	59.451	5.89363	PTX3
206170_at	up	51.6091	5.68955	ADRB2
206172_at	up	129.343	7.01506	IL13RA2
206189_at	down	-7.48313	-2.90364	UNC5C
206204_at	down	-19.0126	-4.24888	GRB14
206232_s_at	up	21.7408	4.44233	B4GALT6
206233_at	up	23.7727	4.57123	B4GALT6
206291_at	down	-266.64	-8.05875	NTS
206295_at	down	-116.274	-6.86138	IL18
206300_s_at	up	8.22346	3.03974	PTHLH
206307_s_at	up	6.54312	2.70998	FOXD1
206310_at	down	-9.2998	-3.2172	SPINK2
206354_at	down	-19.4471	-4.28149	SLCO1B3
206375_s_at	down	-8.77817	-3.13392	HSPB3
206381_at	down	-10.0015	-3.32215	SCN2A
206382_s_at	up	47.7729	5.57812	BDNF
206414_s_at	up	16.8753	4.07684	ASAP2
206417_at	down	-5.00577	-2.32359	CNGA1
206421_s_at	up	7.67782	2.9407	SERPINB7
206424_at	down	-12.1588	-3.60393	CYP26A1
206440_at	down	-11.5012	-3.52371	LIN7A
206456_at	down	-38.2681	-5.25807	GABRA5
206461_x_at	up	5.81141	2.53889	MT1H
206488_s_at	down	-6.21365	-2.63544	CD36
206489_s_at	down	-7.31985	-2.87181	DLGAP1
206498_at	down	-7.47443	-2.90196	OCA2
206542_s_at	up	6.06972	2.60163	SMARCA2
206544_x_at	up	6.72581	2.74971	SMARCA2
206546_at	up	10.2723	3.36069	SYCP2
206584_at	up	6.35587	2.66809	LY96
206632_s_at	down	-269.835	-8.07593	APOBEC3B
206634_at	down	-16.1463	-4.01313	SIX3
206640_x_at	up	500.644	8.96764	GAGE12B///GAGE12C///GAGE12D///GAGE12E///GAGE12F///GAGE12G///GAGE12H///GAGE12I///GAGE2A///GAGE2C///GAGE2D///GAGE2E///GAGE4///GAGE5///GAGE6///GAGE7///GAGE8
206659_at	down	-17.614	-4.13865
206687_s_at	down	-47.2949	-5.56361	PTPN6
206693_at	up	36.5406	5.19143	IL7
206695_x_at	up	5.67474	2.50455	ZNF43
206710_s_at	down	-58.2396	-5.86393	EPB41L3
206785_s_at	down	-23.0953	-4.52952	KLRC1///KLRC2
206822_s_at	down	-8.04431	-3.00797	L3MBTL1
206857_s_at	down	-7.07724	-2.82319	FKBP1B
206868_at	up	5.1163	2.3551	STARD8
206884_s_at	down	-33.0761	-5.04772	SCEL
206907_at	down	-10.3616	-3.37317	TNFSF9
206915_at	up	6.22751	2.63866	NKX2-2
206973_at	down	-20.7084	-4.37214	PPFIA2
207002_s_at	up	6.80012	2.76556	PLAGL1
207064_s_at	down	-11.7094	-3.5496	AOC2
207069_s_at	down	-7.2392	-2.85583	SMAD6
207086_x_at	up	457.906	8.83891	GAGE1///GAGE12B///GAGE12C///GAGE12D///GAGE12E///GAGE12F///GAGE12G///GAGE12H///GAGE12I///GAGE12J///GAGE13///GAGE2A///GAGE2B///GAGE2C///GAGE2D///GAGE2E///GAGE4///GAGE5///GAGE6///GAGE7///GAGE8
207111_at	down	-11.6405	-3.54108	ADGRE1
207180_s_at	up	8.76983	3.13255	HTATIP2
207194_s_at	down	-10.9501	-3.45287	ICAM4
207233_s_at	down	-92.3421	-6.52892	MITF
207247_s_at	down	-6.72823	-2.75023	ZFX///ZFY
207281_x_at	down	-8.17073	-3.03047	VCX2
207304_at	up	5.75202	2.52407	ZNF45
207373_at	down	-7.43746	-2.89481	HOXD10
207381_at	down	-13.2901	-3.73228	ALOX12B
207397_s_at	down	-11.9981	-3.58474	HOXD13
207417_s_at	up	7.37397	2.88244	ZNF177///ZNF559-ZNF177
207528_s_at	down	-10.8012	-3.43312	SLC7A11
207610_s_at	down	-9.34922	-3.22485	ADGRE2
207630_s_at	down	-8.93788	-3.15993	CREM
207643_s_at	up	44.2286	5.46691	TNFRSF1A
207663_x_at	up	296.862	8.21365	GAGE3
207698_at	down	-5.47299	-2.45233	LINC01558
207723_s_at	down	-5.61418	-2.48907	KLRC3
207739_s_at	up	595.284	9.21743	GAGE1///GAGE12D///GAGE12F///GAGE12G///GAGE12I///GAGE12J///GAGE13///GAGE2A///GAGE2B///GAGE2C///GAGE2D///GAGE2E///GAGE3///GAGE4///GAGE5///GAGE6///GAGE7///GAGE8
207768_at	down	-5.39609	-2.43191	EGR4
207826_s_at	down	-6.2425	-2.64212	ID3
207827_x_at	down	-61.6275	-5.9455	SNCA
207876_s_at	up	5.45079	2.44647	FLNC
207920_x_at	down	-6.04764	-2.59637	ZFX
207943_x_at	up	5.31087	2.40895	PLAGL1
207963_at	down	-52.4421	-5.71265	KIF25-AS1
207978_s_at	down	-6.60099	-2.72268	NR4A3
208012_x_at	up	5.37364	2.4259	SP110
208025_s_at	up	10.5921	3.40491	HMGA2
208078_s_at	down	-19.7807	-4.30602	LOC102724428///SIK1
208146_s_at	up	5.85465	2.54958	CPVL
208155_x_at	up	435.014	8.76492	GAGE1///GAGE12D///GAGE12F///GAGE12G///GAGE12I///GAGE12J///GAGE13///GAGE2B///GAGE2D///GAGE2E///GAGE4///GAGE5///GAGE6///GAGE7
208165_s_at	down	-6.20001	-2.63227	PRSS16
208180_s_at	down	-9.50013	-3.24795	HIST1H4H
208216_at	down	-6.04945	-2.5968	DLX4
208228_s_at	down	-6.73864	-2.75246	FGFR2
208235_x_at	up	887.113	9.79297	GAGE12D///GAGE12F///GAGE12G///GAGE12I///GAGE2D///GAGE2E///GAGE4///GAGE5///GAGE6///GAGE7
208283_at	up	29.3131	4.87348	GAGE1
208358_s_at	up	5.93154	2.56841	UGT8
208378_x_at	up	14.3623	3.84422	FGF5
208463_at	up	21.5441	4.42922	GABRA4
208530_s_at	down	-7.12094	-2.83207	RARB
208540_x_at	up	13.6733	3.77329
208581_x_at	up	7.61929	2.92966	MT1X
208650_s_at	down	-9.40016	-3.23269	CD24
208712_at	up	7.47424	2.90193	CCND1
208753_s_at	up	5.95527	2.57417	NAP1L1
208763_s_at	down	-20.288	-4.34255	TSC22D3
208782_at	up	8.32742	3.05787	FSTL1
208794_s_at	up	16.9415	4.08249	SMARCA4
208824_x_at	down	-5.66791	-2.50282	CDK16
208869_s_at	down	-6.48393	-2.69687	GABARAPL1
208886_at	down	-14.5916	-3.86707	H1F0
208925_at	down	-6.67185	-2.73809	CLDND1
208949_s_at	up	58.1406	5.86148	LGALS3
208998_at	down	-5.2203	-2.38413	UCP2
209040_s_at	up	7.01215	2.80986	PSMB8
209101_at	up	19.5722	4.29074	CTGF
209129_at	up	51.6354	5.69029	TRIP6
209149_s_at	up	5.36779	2.42433	TM9SF1
209159_s_at	down	-6.50264	-2.70103	NDRG4
209173_at	down	-717.12	-9.48607	AGR2
209184_s_at	down	-17.5947	-4.13706	IRS2
209185_s_at	down	-138.663	-7.11544	IRS2
209197_at	down	-12.3542	-3.62693	SEPT11///SYT11
209211_at	down	-18.2097	-4.18664	KLF5
209212_s_at	down	-27.7612	-4.795	KLF5
209220_at	down	-5.79803	-2.53556	GPC3
209242_at	down	-46.3269	-5.53378	PEG3
209260_at	down	-13.2659	-3.72965	SFN
209270_at	up	6.80395	2.76637	LAMB3
209277_at	up	28.8968	4.85284	TFPI2
209278_s_at	up	24.5086	4.61522	TFPI2
209286_at	up	15.8576	3.9871	CDC42EP3
209291_at	down	-17.433	-4.12375	ID4
209292_at	down	-9.51448	-3.25013	ID4
209301_at	up	19.5716	4.29069	CA2
209310_s_at	up	36.6464	5.1956	CASP4
209318_x_at	up	7.90591	2.98293	PLAGL1
209324_s_at	down	-5.10237	-2.35117	RGS16
209337_at	up	37.5094	5.22918	PSIP1
209369_at	up	12.6303	3.65882	ANXA3
209398_at	down	-6.82829	-2.77152	HIST1H1C
209409_at	down	-61.8362	-5.95038	GRB10
209410_s_at	down	-10.9436	-3.45201	GRB10
209448_at	up	49.9201	5.64155	HTATIP2
209457_at	up	9.49118	3.24659	DUSP5
209459_s_at	down	-14.5204	-3.86001	ABAT
209460_at	down	-10.0267	-3.32578	ABAT
209465_x_at	up	11.6098	3.53727	PTN
209466_x_at	up	7.15334	2.83862	PTN
209469_at	up	11.4966	3.52314	GPM6A
209470_s_at	up	11.1103	3.47382	GPM6A
209480_at	down	-17.8647	-4.15904	HLA-DQB1
209498_at	down	-11.7702	-3.55707	CEACAM1
209504_s_at	down	-5.42571	-2.43981	PLEKHB1
209505_at	down	-10.2985	-3.36437	NR2F1
209506_s_at	down	-9.23653	-3.20735	NR2F1
209550_at	down	-104.684	-6.7099	NDN
209590_at	down	-6.60099	-2.72268	BMP7
209591_s_at	down	-17.133	-4.09871	BMP7
209602_s_at	down	-11.5296	-3.52727	GATA3
209603_at	down	-5.45837	-2.44847	GATA3
209604_s_at	down	-9.67248	-3.27389	GATA3
209619_at	down	-12.2203	-3.6112	CD74
209623_at	up	32.7005	5.03124	MCCC2
209624_s_at	up	24.5052	4.61502	MCCC2
209655_s_at	down	-13.0828	-3.70959	TMEM47
209656_s_at	down	-19.3706	-4.2758	TMEM47
209676_at	down	-13.5649	-3.76181	TFPI
209684_at	up	19.6325	4.29517	RIN2
209708_at	up	19.7679	4.30509	MOXD1
209723_at	up	16.8062	4.07092	SERPINB9
209755_at	down	-12.1223	-3.59959	NMNAT2
209758_s_at	down	-21.0276	-4.39421	MFAP5
209762_x_at	up	11.6149	3.53791	SP110
209763_at	down	-32.9914	-5.04402	CHRDL1
209771_x_at	down	-7.77369	-2.9586	CD24
209774_x_at	up	14.1559	3.82333	CXCL2
209789_at	up	20.1283	4.33115	CORO2B
209792_s_at	down	-7.9791	-2.99623	KLK10
209835_x_at	up	123.528	6.94869	CD44
209839_at	down	-33.3225	-5.05842	DNM3
209859_at	down	-67.495	-6.07671	TRIM9
209867_s_at	down	-12.1814	-3.60661	ADGRL3
209875_s_at	up	13.4165	3.74594	SPP1
209897_s_at	down	-9.55256	-3.25589	SLIT2
209905_at	up	47.7364	5.57702	HOXA10-HOXA9///HOXA9
209909_s_at	up	5.67474	2.50455	TGFB2
209917_s_at	up	23.7115	4.56752	TP53TG1
209919_x_at	down	-6.24535	-2.64278	GGT1///GGT2///GGTLC1///GGTLC2///LOC102724197
209921_at	down	-5.34625	-2.41853	SLC7A11
209941_at	up	6.11703	2.61283	RIPK1
209959_at	down	-5.93816	-2.57002	NR4A3
209960_at	down	-161.942	-7.33934	HGF
209961_s_at	down	-11.0632	-3.4677	HGF
209967_s_at	down	-7.85166	-2.973	CREM
209975_at	down	-8.84257	-3.14447	CYP2E1
209992_at	down	-8.40524	-3.07129	PFKFB2
209993_at	up	23.7375	4.5691	ABCB1
209994_s_at	up	19.529	4.28755	ABCB1///ABCB4
210015_s_at	down	-58.8536	-5.87906	MAP2
210026_s_at	up	5.51008	2.46207	CARD10
210036_s_at	down	-24.6633	-4.62429	KCNH2
210046_s_at	down	-6.47646	-2.69521	IDH2
210074_at	down	-6.54714	-2.71087	CTSV
210095_s_at	up	29.48	4.88166	IGFBP3
210113_s_at	up	6.95976	2.79904	NLRP1
210127_at	down	-5.68998	-2.50842	RAB6B
210135_s_at	up	5.2238	2.3851	SHOX2
210145_at	down	-168.711	-7.39841	PLA2G4A
210192_at	down	-6.07505	-2.6029	ATP8A1
210215_at	down	-5.88177	-2.55625	TFR2
210218_s_at	up	9.11261	3.18786	SP100
210222_s_at	up	12.8638	3.68524	RTN1
210236_at	down	-5.58493	-2.48154	PPFIA1
210241_s_at	up	11.4998	3.52353	TP53TG1
210247_at	down	-6.81127	-2.76792	SYN2
210253_at	up	7.58796	2.92371	HTATIP2
210257_x_at	down	-5.65236	-2.49885	CUL4B
210273_at	down	-11.4644	-3.51909	PCDH7
210306_at	down	-6.77633	-2.7605	L3MBTL1
210310_s_at	up	10.74	3.42492	FGF5
210311_at	up	9.43074	3.23737	FGF5
210341_at	down	-5.25402	-2.39342	MYT1
210355_at	up	6.72562	2.74967	PTHLH
210383_at	down	-7.32786	-2.87339	SCN1A
210426_x_at	down	-10.0205	-3.32489	RORA
210432_s_at	down	-14.6835	-3.87612	SCN3A
210437_at	down	-28.8444	-4.85022	MAGEA9///MAGEA9B
210445_at	down	-5.96816	-2.57729	FABP6
210448_s_at	up	8.47305	3.08288	P2RX5
210467_x_at	up	11.5092	3.52472	MAGEA12
210479_s_at	down	-7.24716	-2.85742	RORA
210492_at	down	-6.44298	-2.68773	MFAP3L
210493_s_at	down	-5.15451	-2.36584	MFAP3L
210508_s_at	down	-6.91169	-2.78904	KCNQ2
210538_s_at	up	98.4609	6.62148	BIRC3
210546_x_at	up	140.967	7.13921	CTAG1A///CTAG1B
210587_at	down	-18.8513	-4.23659	INHBE
210607_at	down	-8.41029	-3.07216	FLT3LG
210619_s_at	down	-5.63299	-2.4939	HYAL1
210664_s_at	down	-9.06291	-3.17997	TFPI
210665_at	down	-44.0025	-5.45951	TFPI
210675_s_at	up	6.58047	2.71819	PTPRR
210683_at	down	-15.4806	-3.95239	NRTN
210715_s_at	down	-26.396	-4.72225	SPINT2
210755_at	down	-28.803	-4.84815	HGF
210758_at	up	5.91002	2.56316	PSIP1
210762_s_at	up	17.4874	4.12825	DLC1
210764_s_at	up	12.6539	3.66151	CYR61
210791_s_at	down	-6.14634	-2.61973	ARHGAP32
210837_s_at	down	-5.90731	-2.5625	PDE4D
210845_s_at	up	17.018	4.08899	PLAUR
210847_x_at	up	10.8189	3.43548	TNFRSF25
210854_x_at	down	-9.16585	-3.19627	SLC6A8
210875_s_at	up	7.23643	2.85528	ZEB1
210886_x_at	up	7.77453	2.95876	TP53TG1
210916_s_at	up	14.1968	3.8275	CD44
210929_s_at	down	-14.4533	-3.85333	AHSG
210941_at	down	-17.7833	-4.15245	PCDH7
210986_s_at	up	12.988	3.6991	TPM1
210987_x_at	up	11.6533	3.54267	TPM1
210997_at	down	-65.4083	-6.0314	HGF
210998_s_at	down	-10.5053	-3.39304	HGF
210999_s_at	down	-66.3306	-6.0516	GRB10
211026_s_at	up	7.60392	2.92674	MGLL
211071_s_at	down	-7.33612	-2.87502	MLLT11
211094_s_at	down	-6.04967	-2.59686	NF1
211095_at	down	-6.36732	-2.67069	NF1
211111_at	down	-5.13627	-2.36072	HGC6.3
211122_s_at	up	10.7202	3.42226	CXCL11
211161_s_at	down	-71.5799	-6.16148	COL3A1
211200_s_at	up	6.26016	2.6462	EFCAB2
211302_s_at	down	-8.00145	-3.00026	PDE4B
211343_s_at	up	16.8034	4.07068	COL13A1
211417_x_at	down	-5.62737	-2.49246	GGT1///GGT2///GGTLC1///GGTLC2///LOC102724197
211429_s_at	up	32.9887	5.0439	SERPINA1
211456_x_at	up	6.28005	2.65078	MT1HL1
211458_s_at	down	-5.59181	-2.48332	GABARAPL1///GABARAPL3
211546_x_at	down	-65.7085	-6.03801	SNCA
211654_x_at	down	-7.13926	-2.83578	HLA-DQB1
211657_at	down	-54.142	-5.75868	CEACAM6
211668_s_at	up	17.6887	4.14475	PLAU
211674_x_at	up	160.716	7.32837	CTAG1A///CTAG1B
211685_s_at	down	-8.77825	-3.13393	NCALD
211700_s_at	down	-5.88324	-2.55661	TRO
211701_s_at	down	-8.48904	-3.0856	TRO
211713_x_at	up	8.69492	3.12017	KIAA0101
211718_at	down	-5.73032	-2.51862	MGC2889
211737_x_at	up	14.7732	3.88491	PTN
211756_at	up	10.5564	3.40005	PTHLH
211776_s_at	down	-33.979	-5.08657	EPB41L3
211778_s_at	down	-8.46029	-3.08071	OVOL2
211810_s_at	up	6.04933	2.59678	GALC
211814_s_at	up	12.8667	3.68557	CCNE2
211924_s_at	up	11.6064	3.53685	PLAUR
211980_at	down	-12.3313	-3.62425	COL4A1
211981_at	down	-5.60323	-2.48626	COL4A1
211990_at	down	-34.8545	-5.12327	HLA-DPA1
212014_x_at	up	72.5194	6.1803	CD44
212062_at	down	-33.8456	-5.0809	ATP9A
212063_at	up	856.128	9.74168	CD44
212092_at	up	24.434	4.61082	PEG10
212094_at	up	410.712	8.68198	PEG10
212096_s_at	down	-26.9337	-4.75134	MTUS1
212143_s_at	up	5.92667	2.56722	IGFBP3
212148_at	down	-18.3034	-4.19404	PBX1
212154_at	down	-20.8574	-4.38249	SDC2
212157_at	down	-5.17512	-2.37159	SDC2
212158_at	down	-22.7487	-4.50771	SDC2
212170_at	up	5.19654	2.37755	RBM12
212185_x_at	up	7.35691	2.8791	MT2A
212224_at	down	-1586.61	-10.6317	ALDH1A1
212268_at	up	24.5452	4.61737	SERPINB1
212297_at	up	5.0344	2.33182	ATP13A3
212298_at	up	9.36938	3.22795	NRP1
212325_at	down	-6.11736	-2.61291	LIMCH1
212327_at	down	-6.4422	-2.68755	LIMCH1
212328_at	down	-5.58522	-2.48162	LIMCH1
212338_at	down	-8.72471	-3.12511	MYO1D
212339_at	down	-6.33746	-2.6639	EPB41L1
212382_at	up	8.39492	3.06952	TCF4
212385_at	up	8.20972	3.03733	TCF4
212386_at	up	35.6966	5.15772	TCF4
212387_at	up	6.95797	2.79867	TCF4
212473_s_at	up	6.98333	2.80391	MICAL2
212519_at	down	-833.489	-9.70302	UBE2E1
212543_at	up	70.4395	6.13831	AIM1
212552_at	up	6.14468	2.61934	HPCAL1
212558_at	down	-11.5755	-3.533	SPRY1
212586_at	up	5.59996	2.48542	CAST
212588_at	down	-15.1322	-3.91955	PTPRC
212599_at	down	-13.7156	-3.77775	AUTS2
212611_at	down	-5.04749	-2.33557	DTX4
212614_at	down	-19.2143	-4.26411	ARID5B
212622_at	down	-10.0861	-3.3343	TMEM41B
212623_at	down	-8.98233	-3.16709	TMEM41B
212636_at	up	8.55973	3.09757	QKI
212646_at	up	20.1306	4.33132	RFTN1
212660_at	up	16.1989	4.01782	JADE2
212666_at	up	7.25757	2.85949	SMURF1
212681_at	down	-40.6881	-5.34653	EPB41L3
212741_at	down	-7.53735	-2.91406	MAOA
212764_at	up	6.98498	2.80426	ZEB1
212812_at	down	-7.21704	-2.85141	SERINC5
212850_s_at	down	-12.2071	-3.60965	LRP4
212884_x_at	down	-9.33043	-3.22194	APOE
212907_at	up	7.27034	2.86202	SLC30A1
212923_s_at	up	9.96104	3.3163	PXDC1
212925_at	down	-5.62906	-2.4929	MISP
212942_s_at	up	5.47952	2.45405	CEMIP
212944_at	down	-7.54486	-2.91549	SLC5A3
212976_at	down	-5.20129	-2.37887	LRRC8B
212989_at	up	5.96875	2.57743	SGMS1
212992_at	up	22.7111	4.50533	AHNAK2
212998_x_at	down	-9.93359	-3.31232	HLA-DQB1
213005_s_at	down	-23.8085	-4.5734	KANK1
213050_at	down	-28.9143	-4.85371	COBL
213069_at	up	8.69763	3.12062	HEG1
213082_s_at	up	59.1973	5.88746	SLC35D2
213083_at	up	87.1497	6.44542	SLC35D2
213092_x_at	up	6.66294	2.73616	DNAJC9
213096_at	down	-5.23487	-2.38815	TMCC2
213103_at	up	6.24199	2.64201	STARD13
213106_at	down	-17.2563	-4.10905	ATP8A1
213122_at	up	203.075	7.66587	TSPYL5
213131_at	down	-31.2382	-4.96524	OLFM1
213142_x_at	up	13.2273	3.72545	GSAP
213150_at	up	20.0224	4.32354	HOXA10
213156_at	up	6.40362	2.67889	ZBTB20
213158_at	up	8.23211	3.04126	ZBTB20
213164_at	down	-7.24181	-2.85635	SLC5A3
213172_at	down	-5.10994	-2.35331	TTC9
213195_at	down	-6.41279	-2.68095	LYRM9
213245_at	down	-11.7865	-3.55906	ADCY1
213249_at	down	-5.68855	-2.50806	FBXL7
213268_at	down	-5.42571	-2.43981	CAMTA1
213308_at	down	-9.73021	-3.28247	SHANK2
213325_at	up	5.74182	2.52151	PVRL3
213338_at	up	61.9049	5.95198	TMEM158
213348_at	down	-5.20057	-2.37867	CDKN1C
213353_at	down	-11.5152	-3.52547	ABCA5
213361_at	up	5.18116	2.37327	TDRD7
213371_at	down	-7.53736	-2.91406	LDB3
213388_at	down	-7.16018	-2.84	PDE4DIP
213397_x_at	down	-7.06628	-2.82095	RNASE4
213416_at	up	30.4	4.926	ITGA4
213425_at	down	-34.9937	-5.12902	WNT5A
213438_at	down	-10.3318	-3.36902	NFASC
213447_at	down	-24.1053	-4.59128	IPW
213467_at	down	-11.4558	-3.51801	RND2
213479_at	down	-45.7796	-5.51663	NPTX2
213524_s_at	up	177.313	7.47016	G0S2
213537_at	down	-9.32617	-3.22128	HLA-DPA1
213572_s_at	up	21.9278	4.45469	SERPINB1
213652_at	down	-11.0243	-3.46261	PCSK5
213685_at	down	-5.85337	-2.54927	TCEB3-AS1
213709_at	up	5.44521	2.44499	BHLHB9
213712_at	up	92.3856	6.5296	ELOVL2
213720_s_at	up	6.18414	2.62857	SMARCA4
213721_at	down	-5.26536	-2.39653	SOX2
213780_at	down	-7.33273	-2.87435	TCHH
213792_s_at	down	-5.90257	-2.56134	INSR
213823_at	down	-11.1886	-3.48396	HOXA11
213843_x_at	down	-12.0654	-3.5928	SLC6A8
213844_at	down	-8.23288	-3.0414	HOXA5
213865_at	up	6.624	2.7277	DCBLD2
213873_at	up	7.97346	2.99521	ST3GAL6
213891_s_at	up	15.8533	3.98671	TCF4
213906_at	up	22.8425	4.51365	MYBL1
213913_s_at	up	6.69411	2.74289	TBC1D30
213916_at	up	9.7602	3.28691	ZNF20///ZNF625-ZNF20
213931_at	down	-9.78209	-3.29014	ID2///ID2B
213943_at	down	-10.657	-3.41373	TWIST1
213972_at	up	6.90252	2.78712
214043_at	down	-7.36415	-2.88052	PTPRD
214046_at	up	15.8222	3.98388	FUT9
214053_at	down	-8.43134	-3.07576	ERBB4
214058_at	down	-16.1683	-4.0151	MYCL
214059_at	up	8.41467	3.07291	IFI44
214073_at	down	-14.6919	-3.87695	CTTN
214074_s_at	down	-9.78012	-3.28985	CTTN
214077_x_at	up	5.96188	2.57577	MEIS3P1
214085_x_at	up	28.1602	4.81559	GLIPR1
214088_s_at	down	-6.39289	-2.67647	FUT3
214107_x_at	down	-11.5805	-3.53362	LOC440434
214117_s_at	up	5.69062	2.50858	BTD
214120_at	down	-18.9728	-4.24586	RFPL1S
214129_at	down	-6.11969	-2.61346	PDE4DIP
214130_s_at	down	-9.74316	-3.28439	PDE4DIP
214157_at	down	-24.562	-4.61836	GNAS
214290_s_at	down	-5.25897	-2.39478	HIST2H2AA3///HIST2H2AA4
214319_at	down	-6.85642	-2.77745	FRY
214321_at	up	11.9259	3.57603	NOV
214329_x_at	down	-16.3146	-4.02809	TNFSF10
214331_at	up	5.87605	2.55485	TSFM
214358_at	down	-8.76617	-3.13195	ACACA
214378_at	down	-14.9318	-3.90031	TFPI
214390_s_at	up	6.84101	2.77421	BCAT1
214434_at	down	-14.1018	-3.81781	HSPA12A
214452_at	up	13.7108	3.77724	BCAT1
214453_s_at	up	77.628	6.27851	IFI44
214457_at	down	-7.12169	-2.83222	HOXA2
214469_at	up	5.09323	2.34858	HIST1H2AE
214472_at	down	-5.11737	-2.3554	HIST1H2AD///HIST1H3D
214482_at	down	-5.05942	-2.33897	ZBTB25
214493_s_at	down	-5.38582	-2.42916	INADL
214508_x_at	down	-6.37079	-2.67147	CREM
214603_at	up	132.015	7.04456	MAGEA2///MAGEA2B
214624_at	down	-5.66472	-2.50201	UPK1A
214636_at	down	-54.3136	-5.76324	CALCB
214639_s_at	down	-13.1868	-3.72103	HOXA1
214651_s_at	up	107.238	6.74468	HOXA10-HOXA9///HOXA9
214657_s_at	down	-26.3982	-4.72236	NEAT1
214728_x_at	up	11.2585	3.49294	SMARCA4
214772_at	up	20.6591	4.36871	KIAA1549L
214791_at	up	18.9446	4.24371	SP140L
214823_at	down	-9.02143	-3.17336	ZNF204P
214827_at	down	-6.61728	-2.72624	PARD6B
214829_at	up	5.31304	2.40954	AASS
214844_s_at	down	-6.02894	-2.5919	DOK5
214857_at	down	-5.96906	-2.5775	RPARP-AS1
214866_at	up	46.2589	5.53166	PLAUR
214933_at	up	13.7227	3.77849	CACNA1A
215001_s_at	up	84.3791	6.39881	GLUL
215008_at	down	-5.77907	-2.53084	TLL2
215033_at	up	6.11613	2.61262	TM4SF1
215047_at	up	16.9961	4.08713	TRIM58
215076_s_at	down	-482.303	-8.9138	COL3A1
215090_x_at	down	-11.3982	-3.51074	LOC440434
215132_at	down	-7.49989	-2.90687
215143_at	up	20.924	4.38709	DPY19L2P2
215187_at	up	6.0611	2.59958	LOC55338
215193_x_at	down	-7.60979	-2.92786	HLA-DRB1///HLA-DRB3///HLA-DRB4///LOC105369230
215229_at	down	-8.24672	-3.04382	LOC100129973
215237_at	down	-6.55759	-2.71317	DOCK9
215307_at	up	45.2331	5.49931	ZNF529
215356_at	up	212.984	7.7346	TDRD12
215388_s_at	down	-9.18408	-3.19913	CFH///CFHR1
215425_at	down	-22.5713	-4.49641	BTG3
215440_s_at	down	-6.57292	-2.71653	BEX4
215446_s_at	up	26.9593	4.75271	LOX
215483_at	down	-6.98002	-2.80323	AKAP9
215523_at	down	-12.7539	-3.67286	ZNF391
215708_s_at	up	6.13415	2.61686	PRIM2
215719_x_at	up	67.8725	6.08476	FAS
215733_x_at	up	40.9636	5.35627	CTAG2
215767_at	up	11.6296	3.53973	ZNF804A
215780_s_at	up	8.13653	3.02441	SET
215811_at	down	-6.36441	-2.67003	SNCA
215812_s_at	down	-9.48768	-3.24606	SLC6A10P///SLC6A10PB///SLC6A8
215847_at	up	9.34204	3.22374	HERC2P3
215997_s_at	down	-5.97043	-2.57783	CUL4B
216169_at	down	-7.31985	-2.87181
216236_s_at	down	-21.9577	-4.45666	SLC2A14///SLC2A3
216248_s_at	down	-8.89401	-3.15283	NR4A2
216252_x_at	up	22.6275	4.5	FAS
216379_x_at	down	-8.72143	-3.12456	CD24
216733_s_at	down	-14.9646	-3.90349	GATM
216958_s_at	up	19.9194	4.3161	IVD
216985_s_at	down	-5.44495	-2.44492	STX3
217028_at	down	-6.99526	-2.80638	CXCR4
217127_at	down	-8.93369	-3.15926	CTH
217165_x_at	up	6.81014	2.76769	MT1F
217339_x_at	up	36.3904	5.18549	CTAG1A///CTAG1B
217478_s_at	down	-16.4366	-4.03884	HLA-DMA
217502_at	up	12.5632	3.65114	IFIT2
217523_at	up	37.1543	5.21546	CD44
217540_at	up	5.18188	2.37348	NXPE3
217562_at	down	-8.66407	-3.11505	BRINP3
217618_x_at	down	-5.04668	-2.33534	HUS1
217678_at	down	-6.56125	-2.71397	SLC7A11
217690_at	down	-5.24214	-2.39016	ENOSF1
217707_x_at	up	6.45912	2.69134	SMARCA2
217728_at	down	-5.97782	-2.57962	S100A6
217761_at	up	5.13627	2.36072	ADI1
217767_at	down	-5.00197	-2.32249	C3
217820_s_at	down	-6.59339	-2.72102	ENAH
217837_s_at	up	5.06995	2.34197	CHMP3///RNF103-CHMP3
217867_x_at	down	-21.7662	-4.44402	BACE2
217890_s_at	up	40.2646	5.33144	PARVA
217979_at	down	-22.671	-4.50278	TSPAN13
217996_at	up	8.66602	3.11537	PHLDA1
217997_at	up	16.7933	4.06982	PHLDA1
217998_at	up	5.00665	2.32385	PHLDA1
217999_s_at	up	45.5082	5.50805	PHLDA1
218005_at	up	18.7018	4.22511	ZNF22
218087_s_at	down	-8.93926	-3.16016	SORBS1
218109_s_at	up	27.9556	4.80507	MFSD1
218157_x_at	down	-5.67397	-2.50436	CDC42SE1
218222_x_at	down	-6.21365	-2.63544	ARNT
218280_x_at	down	-5.13225	-2.35959	HIST2H2AA3///HIST2H2AA4
218284_at	up	7.05217	2.81807	SMAD3
218330_s_at	up	13.4157	3.74585	NAV2
218332_at	up	89.8915	6.49011	BEX1
218400_at	up	18.0503	4.17395	OAS2///OAS3
218451_at	up	50.7328	5.66485	CDCP1
218541_s_at	down	-5.82098	-2.54126	C8orf4
218543_s_at	up	18.0835	4.1766	PARP12
218559_s_at	down	-10.5041	-3.39289	MAFB
218574_s_at	down	-6.24236	-2.64209	LMCD1
218625_at	up	8.10594	3.01898	NRN1
218631_at	down	-13.7139	-3.77757	AVPI1
218644_at	up	13.1907	3.72145	PLEK2
218689_at	down	-5.89815	-2.56026	FANCF
218694_at	up	148.032	7.20976	ARMCX1
218704_at	down	-12.2435	-3.61394	RNF43
218706_s_at	up	8.0278	3.005	GRAMD3
218717_s_at	up	8.26138	3.04638	P3H2
218723_s_at	down	-22.4744	-4.49021	RGCC
218795_at	down	-8.60454	-3.1051	ACP6
218796_at	up	14.8181	3.88929	FERMT1
218820_at	down	-72.9845	-6.18952	C14orf132
218858_at	down	-8.77762	-3.13383	DEPTOR
218872_at	down	-9.12266	-3.18945	TESC
218885_s_at	down	-14.1063	-3.81827	GALNT12
218900_at	down	-5.88727	-2.5576	CNNM4
218907_s_at	down	-8.48459	-3.08485	LRRC61
218915_at	up	8.71702	3.12383	NF2
218948_at	up	13.9073	3.79777	QRSL1
218950_at	up	5.44646	2.44532	ARAP3
218952_at	down	-6.21278	-2.63524	PCSK1N
218966_at	up	11.4794	3.52097	MYO5C
218976_at	down	-11.2242	-3.48854	DNAJC12
218980_at	up	15.1607	3.92227	FHOD3
218983_at	down	-41.8088	-5.38574	C1RL
218986_s_at	up	35.5319	5.15104	DDX60
218988_at	up	16.3186	4.02844	SLC35E3
219010_at	down	-11.6739	-3.54522	C1orf106
219049_at	down	-5.14192	-2.36231	CSGALNACT1
219080_s_at	down	-6.43131	-2.68511	CTPS2
219109_at	up	38.0869	5.25122	SPAG16
219113_x_at	down	-8.80265	-3.13794	HSD17B14
219132_at	down	-18.0036	-4.17021	PELI2
219174_at	up	33.4573	5.06425	IFT74
219191_s_at	down	-22.0174	-4.46057	BIN2
219209_at	up	27.5025	4.78149	IFIH1
219228_at	down	-7.73928	-2.9522	ZNF331
219250_s_at	down	-11.3491	-3.5045	FLRT3
219260_s_at	up	17.9459	4.16558	ELP5
219263_at	up	10.2756	3.36116	RNF128
219271_at	down	-8.07581	-3.01361	GALNT14
219282_s_at	up	8.86573	3.14824	TRPV2
219298_at	down	-5.83865	-2.54564	ECHDC3
219305_x_at	down	-8.95384	-3.16251	FBXO2
219308_s_at	up	20.5917	4.36399	AK5
219342_at	up	10.6289	3.40992	CASD1
219358_s_at	down	-7.45103	-2.89744	ADAP2
219366_at	up	7.02529	2.81256	AVEN
219403_s_at	down	-5.49248	-2.45746	HPSE
219423_x_at	up	15.1924	3.92528	TNFRSF25
219429_at	down	-17.9151	-4.16311	FA2H
219466_s_at	down	-5.42571	-2.43981	APOA2
219513_s_at	down	-17.2922	-4.11205	SH2D3A
219517_at	down	-5.43644	-2.44266	ELL3
219518_s_at	down	-5.62228	-2.49116	ELL3
219522_at	up	5.35708	2.42145	FJX1
219536_s_at	down	-10.5129	-3.39409	ZFP64
219557_s_at	up	16.8634	4.07583	NRIP3
219563_at	up	56.8405	5.82885	LINC00341///SYNE3
219569_s_at	up	9.30649	3.21824	SLC35G2
219573_at	down	-6.30519	-2.65654	LRRC16A
219577_s_at	down	-5.23686	-2.3887	ABCA7
219616_at	down	-58.5447	-5.87147	ACSS3
219620_x_at	up	10.5337	3.39695	TOR4A
219671_at	down	-11.5615	-3.53126	HPCAL4
219681_s_at	down	-5.19118	-2.37606	RAB11FIP1
219682_s_at	down	-9.7055	-3.2788	TBX3
219691_at	up	11.9627	3.58047	SAMD9
219700_at	down	-6.6625	-2.73606	PLXDC1
219703_at	up	50.3316	5.65339	MNS1
219737_s_at	down	-32.4359	-5.01952	PCDH9
219738_s_at	down	-6.54605	-2.71062	PCDH9
219745_at	down	-5.98299	-2.58087	MFSD13A
219751_at	up	6.35982	2.66899	SETD6
219778_at	up	11.4998	3.52353	ZFPM2
219791_s_at	down	-24.4174	-4.60984	HAND2-AS1
219798_s_at	up	7.11649	2.83117	MEPCE
219820_at	down	-5.26536	-2.39653	SLC6A16
219825_at	down	-16.8468	-4.0744	CYP26B1
219828_at	down	-5.0298	-2.3305	RABL6
219872_at	down	-43.6423	-5.44765	FAM198B
219932_at	down	-6.20068	-2.63243	SLC27A6
219937_at	up	21.1594	4.40323	TRHDE
219959_at	up	7.69671	2.94424	MOCOS
219973_at	up	14.3051	3.83846	ARSJ
220009_at	up	6.93357	2.7936	LONRF3
220029_at	up	6.86332	2.77891	ELOVL2
220057_at	up	193.087	7.59311	XAGE1B///XAGE1E
220095_at	up	6.43037	2.6849	CNTLN
220115_s_at	down	-13.6097	-3.76656	CDH10
220116_at	down	-8.58545	-3.10189	KCNN2
220123_at	down	-7.8154	-2.96632	SLC35F5
220129_at	up	132.134	7.04585	CCDC169-SOHLH2///SOHLH2
220145_at	down	-10.9715	-3.45569	MAP9
220180_at	up	28.4819	4.83197	CCDC68
220182_at	down	-7.88818	-2.97969	SLC25A23
220217_x_at	down	-5.47082	-2.45176	SPANXA1///SPANXA2///SPANXC
220225_at	down	-8.08991	-3.01612	IRX4
220257_x_at	up	18.6147	4.21837	NXF2///NXF2B
220289_s_at	down	-13.4212	-3.74644	AIM1L
220354_at	down	-23.9093	-4.5795	MCF2L-AS1
220356_at	down	-13.25	-3.72793	CORIN
220393_at	down	-7.97239	-2.99501	LGSN
220445_s_at	up	96.4462	6.59165	CSAG3
220474_at	down	-11.0763	-3.46941	SLC25A21
220493_at	down	-6.27118	-2.64874	DMRT1
220520_s_at	up	31.8434	4.99292	NUP62CL
220615_s_at	up	34.2969	5.10001	FAR2
220617_s_at	up	8.50563	3.08842	ZNF532
220728_at	down	-6.43862	-2.68675
220730_at	down	-6.10706	-2.61048	ZNF778
220738_s_at	down	-8.11213	-3.02008	RPS6KA6
220922_s_at	down	-8.38509	-3.06783	LOC105369237///SPANXA1///SPANXA2///SPANXB1///SPANXC
220945_x_at	up	6.35305	2.66745	MANSC1
220981_x_at	up	19.1187	4.25691	NXF2///NXF2B
220987_s_at	up	5.84557	2.54734	AKIP1///NUAK2
221024_s_at	down	-9.18661	-3.19953	SLC2A10
221027_s_at	down	-5.55879	-2.47477	PLA2G12A
221029_s_at	up	15.5131	3.95541	WNT5B
221210_s_at	down	-10.3264	-3.36826	NPL
221211_s_at	up	16.2931	4.02619	MAP3K7CL
221215_s_at	down	-6.41602	-2.68168	RIPK4
221249_s_at	down	-7.08818	-2.82542	FAM117A
221257_x_at	up	39.6805	5.31036	FBXO38
221435_x_at	up	6.03933	2.59439	HYI
221530_s_at	up	5.28511	2.40193	BHLHE41
221558_s_at	up	21.3679	4.41737	LEF1
221581_s_at	up	13.9224	3.79933	LAT2
221583_s_at	up	8.23914	3.04249	KCNMA1
221584_s_at	up	139.013	7.11908	KCNMA1
221586_s_at	up	28.4248	4.82908	E2F5
221646_s_at	down	-7.55411	-2.91726	ZDHHC11///ZDHHC11B
221690_s_at	up	9.32457	3.22104	NLRP2
221729_at	down	-283.795	-8.1487	COL5A2
221730_at	down	-291.624	-8.18796	COL5A2
221737_at	up	5.27058	2.39796	GNA12
221765_at	up	6.52381	2.70572	UGCG
221778_at	down	-6.75911	-2.75683	KDM7A
221805_at	down	-14.5368	-3.86163	NEFL
221868_at	down	-8.80265	-3.13794	PAIP2B
221924_at	up	6.37487	2.6724	ZMIZ2
221944_at	down	-7.75992	-2.95604	FLJ42627
221950_at	down	-9.62408	-3.26665	EMX2
221958_s_at	up	5.92695	2.56729	WLS
221959_at	down	-9.6313	-3.26773	FAM110B
221974_at	down	-27.5622	-4.78462	IPW
221985_at	down	-6.56567	-2.71494	KLHL24
221986_s_at	down	-8.85238	-3.14606	KLHL24
221999_at	up	10.5044	3.39292	VRK3
222025_s_at	down	-9.62301	-3.26649	OPLAH
222039_at	up	5.89367	2.55917	KIF18B
222088_s_at	down	-28.5062	-4.8332	SLC2A14///SLC2A3
222108_at	up	267.315	8.0624	AMIGO2
222116_s_at	down	-5.0202	-2.32775	TBC1D16
222125_s_at	down	-5.29375	-2.40429	P4HTM
222146_s_at	up	11.8644	3.56857	TCF4
222150_s_at	up	7.68392	2.94184	GSAP
222162_s_at	down	-21.6313	-4.43505	ADAMTS1
222196_at	down	-14.6728	-3.87507	LOC389906
222221_x_at	up	5.92332	2.56641	EHD1
222361_at	down	-12.0421	-3.59001	TUBBP5
266_s_at	down	-10.0586	-3.33035	CD24
33322_i_at	down	-23.1527	-4.53311	SFN
33323_r_at	down	-32.5456	-5.02439	SFN
33767_at	down	-19.8445	-4.31067	NEFH
35148_at	down	-15.5019	-3.95438	TJP3
36030_at	up	10.5574	3.40019	IFFO1
37117_at	down	-44.4153	-5.47298	ARHGAP8///PRR5-ARHGAP8
39729_at	down	-778.733	-9.60498	PRDX2
41577_at	down	-5.96481	-2.57648	PPP1R16B
44702_at	up	8.35253	3.06221	SYDE1
44790_s_at	down	-7.64741	-2.93497	KIAA0226L
45653_at	down	-7.71974	-2.94855	KCTD13
60474_at	up	19.7182	4.30146	FERMT1
61732_r_at	up	5.67193	2.50384	IFT74
76897_s_at	up	9.96672	3.31712	FKBP15
222433_at	down	-7.67059	-2.93934	ENAH
222434_at	down	-11.9204	-3.57536	ENAH
222446_s_at	down	-38.0667	-5.25046	BACE2
222453_at	up	5.19894	2.37822	CYBRD1
222454_s_at	up	15.792	3.98112	PARVA
222455_s_at	up	14.7661	3.88421	PARVA
222486_s_at	down	-7.18087	-2.84416	ADAMTS1
222503_s_at	down	-5.14523	-2.36324	WDR41
222513_s_at	down	-5.11933	-2.35596	SORBS1
222537_s_at	down	-8.18191	-3.03244	CDC42SE1
222549_at	up	14.5167	3.85964	CLDN1
222557_at	up	19.9718	4.31989	STMN3
222608_s_at	up	5.15455	2.36585	ANLN
222662_at	down	-5.81057	-2.53868	PPP1R3B
222664_at	up	5.78684	2.53278	KCTD15
222668_at	up	7.53764	2.91411	KCTD15
222691_at	up	5.20016	2.37856	SLC35B3
222713_s_at	down	-5.83902	-2.54573	FANCF
222773_s_at	down	-10.8292	-3.43686	GALNT12
222791_at	down	-5.22398	-2.38515	RSBN1
222793_at	up	5.17672	2.37204	DDX58
222853_at	down	-9.01295	-3.172	FLRT3
222862_s_at	up	14.4757	3.85556	AK5
222878_s_at	up	14.4474	3.85274	OTUB2
222890_at	down	-13.9208	-3.79917	CCDC113
222900_at	up	50.4929	5.65801	NRIP3
222912_at	down	-7.87048	-2.97645	ARRB1
222942_s_at	down	-8.84775	-3.14531	TIAM2
222964_at	up	6.38141	2.67388	USP49
223000_s_at	down	-8.7649	-3.13174	F11R
223044_at	up	7.75563	2.95524	SLC40A1
223075_s_at	down	-9.35369	-3.22554	AIF1L
223082_at	up	6.51338	2.70341	SH3KBP1
223120_at	up	110.647	6.78982	FUCA2
223158_s_at	up	5.02671	2.32961	NEK6
223159_s_at	up	17.0459	4.09135	NEK6
223165_s_at	down	-6.83215	-2.77234	IP6K2
223169_s_at	down	-5.45704	-2.44812	RHOU
223170_at	down	-14.157	-3.82344	TMEM98
223186_at	down	-5.26023	-2.39512	TMEM189
223188_at	up	5.41413	2.43673	SMG9
223204_at	down	-35.5607	-5.15221	FAM198B
223220_s_at	up	13.7836	3.78488	PARP9
223240_at	down	-7.04475	-2.81655	FBXO8
223254_s_at	up	16.682	4.06022	G2E3
223255_at	up	63.3241	5.98468	G2E3
223256_at	up	84.7244	6.40471	G2E3
223257_at	up	30.9822	4.95337	G2E3
223258_s_at	up	34.7652	5.11957	G2E3
223287_s_at	down	-18.9435	-4.24363	FOXP1
223405_at	down	-7.44749	-2.89675	NPL
223427_s_at	down	-5.03284	-2.33137	EPB41L4B
223434_at	up	26.4563	4.72554	GBP3
223454_at	down	-9.15542	-3.19463	CXCL16
223475_at	down	-46.8957	-5.55138	CRISPLD1
223493_at	up	5.76709	2.52784	FBXO4
223523_at	down	-6.07505	-2.6029	TMEM108
223524_s_at	down	-17.9414	-4.16522	TMEM108
223535_at	up	10.4453	3.38479	NUDT12
223551_at	up	7.2755	2.86305	PKIB
223586_at	up	8.63328	3.10991	ARNTL2
223595_at	down	-9.30601	-3.21816	TMEM133
223599_at	up	19.2176	4.26436	TRIM6
223608_at	up	8.61623	3.10706	EFCAB2
223622_s_at	up	7.42312	2.89203	HYI
223631_s_at	up	18.3667	4.19902	C19orf33
223655_at	up	10.3778	3.37542	CD163L1
223681_s_at	down	-6.78232	-2.76178	INADL
223687_s_at	up	9.60036	3.26309	LY6K
223690_at	up	10.4213	3.38147	LTBP2
223721_s_at	down	-5.25272	-2.39306	DNAJC12
223722_at	down	-5.16451	-2.36863	DNAJC12
223769_x_at	up	7.00571	2.80853	HYI
223772_s_at	up	8.52868	3.09232	TMEM87A
223845_at	down	-5.25913	-2.39482	VSIG10
223882_at	down	-6.40126	-2.67836	FAM172A
223929_s_at	down	-5.45507	-2.4476	TOR1AIP1
223930_at	down	-14.0926	-3.81686	TOR1AIP1
223937_at	down	-13.6123	-3.76683	FOXP1
223952_x_at	down	-5.50699	-2.46126	DHRS9
224009_x_at	down	-6.91169	-2.78904	DHRS9
224027_at	up	5.5722	2.47825	CCL28
224032_x_at	down	-12.2501	-3.61472	SPANXA1///SPANXA2///SPANXC
224045_x_at	up	5.46334	2.44978	LINC00470///LINC00470
224169_at	up	21.088	4.39835	NPFFR2
224209_s_at	up	29.1117	4.86353	GDA
224369_s_at	up	17.924	4.16382	FBXO38
224374_s_at	up	9.56828	3.25826	EMILIN2
224397_s_at	down	-8.5358	-3.09353	TMTC1
224461_s_at	up	28.3584	4.82571	AIFM2
224463_s_at	up	19.9425	4.31777	C11orf70
224494_x_at	down	-10.8012	-3.43312	HSD17B14
224518_s_at	up	30.3869	4.92538	ZNF559
224566_at	down	-6.22565	-2.63822	NEAT1
224650_at	down	-304.161	-8.24869	MAL2
224694_at	up	6.68975	2.74195	ANTXR1
224701_at	up	14.4404	3.85204	PARP14
224724_at	down	-8.47937	-3.08396	SULF2
224812_at	down	-5.91859	-2.56525	HIBADH
224814_at	up	7.96368	2.99344	DPP7
224821_at	down	-5.26023	-2.39512	ABHD14B
224822_at	up	37.6495	5.23456	DLC1
224833_at	up	55.4151	5.79221	ETS1
224837_at	down	-12.0439	-3.59023	FOXP1
224838_at	down	-10.8426	-3.43865	FOXP1
224847_at	up	45.8375	5.51846	CDK6
224848_at	up	49.8461	5.63941	CDK6
224851_at	up	32.3614	5.0162	CDK6
224911_s_at	up	29.5468	4.88493	DCBLD2
224918_x_at	up	142.977	7.15964	MGST1
224937_at	down	-54.1056	-5.75771	PTGFRN
224950_at	down	-12.5426	-3.64876	PTGFRN
224967_at	up	6.24703	2.64317	UGCG
224985_at	up	11.8829	3.57082	NRAS
224996_at	up	5.00273	2.32272	ASPH
224999_at	up	13.5328	3.75838	EGFR
225008_at	up	8.56917	3.09916	ASPH
225021_at	up	12.4346	3.63629	ZNF532
225055_at	up	18.9283	4.24247	LINC00674
225056_at	down	-5.00019	-2.32198	SIPA1L2
225066_at	down	-9.76911	-3.28823	PPP2R2D
225087_at	up	16.1354	4.01216	FOPNL
225088_at	up	9.16542	3.1962	FOPNL
225102_at	up	5.51196	2.46257	MGLL
225116_at	up	13.635	3.76925	HIPK2
225128_at	up	63.5549	5.98993	KDELC2
225136_at	up	5.36653	2.42399	PLEKHA2
225142_at	down	-15.1709	-3.92324	KDM7A
225163_at	up	22.8562	4.51451	FRMD4A
225166_at	up	5.39353	2.43123	ARHGAP18
225171_at	up	7.19963	2.84792	ARHGAP18
225173_at	up	8.54327	3.09479	ARHGAP18
225177_at	down	-5.03735	-2.33266	RAB11FIP1
225185_at	down	-5.88811	-2.55781	MRAS
225242_s_at	up	9.82873	3.29701	CCDC80
225259_at	down	-7.16892	-2.84176	RAB6B
225270_at	down	-6.60099	-2.72268	NEO1
225283_at	down	-68.9637	-6.10776	ARRDC4
225285_at	up	56.9978	5.83283	BCAT1
225303_at	up	11.0204	3.4621	KIRREL
225311_at	up	10.2991	3.36444	IVD
225341_at	up	5.26115	2.39538	MTERF2
225346_at	up	6.56946	2.71578	MTERF2
225368_at	up	17.3758	4.11901	HIPK2
225381_at	up	93.876	6.55269	MIR100HG
225401_at	up	10.6241	3.40927	GLMP
225407_at	up	9.72952	3.28237	MBP
225415_at	up	50.5738	5.66032	DTX3L
225482_at	down	-15.8931	-3.99033	KIF1A
225484_at	up	12.2681	3.61684	CEP41
225485_at	up	27.1388	4.76228	CEP41
225502_at	down	-6.33028	-2.66227	DOCK8
225524_at	up	125.968	6.97692	ANTXR2
225533_at	up	6.21542	2.63585	PHF19
225540_at	down	-49.2342	-5.62159	MAP2
225548_at	down	-9.97538	-3.31837	SHROOM3
225562_at	up	8.13614	3.02434	RASA3
225567_at	up	8.10463	3.01875	INAFM2
225611_at	down	-11.7752	-3.55768	MAST4
225612_s_at	up	101.046	6.65888	B3GNT5
225613_at	down	-11.6597	-3.54345	MAST4
225660_at	down	-13.5236	-3.7574	SEMA6A
225681_at	down	-6.42967	-2.68474	CTHRC1
225685_at	up	21.0644	4.39674	CDC42EP3
225688_s_at	up	5.6481	2.49776	PHLDB2
225733_at	up	7.07558	2.82285	B3GALT6
225739_at	down	-5.86099	-2.55114	RAB11FIP4
225809_at	down	-11.7499	-3.55458	PARM1
225842_at	up	15.3563	3.94076	PHLDA1
225864_at	down	-82.4566	-6.36556	FAM84B
225895_at	down	-9.49168	-3.24666	SYNPO2
225912_at	up	28.5089	4.83334	TP53INP1
225930_at	down	-32.2139	-5.00961	NKIRAS1
225996_at	down	-15.8427	-3.98575	LONRF2
226012_at	down	-7.82377	-2.96786	ANKRD11
226016_at	up	7.09516	2.82684	CD47
226018_at	down	-8.18742	-3.03341	MTURN
226021_at	down	-5.98186	-2.5806	RDH10
226029_at	down	-6.80234	-2.76603	VANGL2
226039_at	down	-10.0908	-3.33496	MGAT4A
226040_at	up	19.1961	4.26274	TRIM56
226066_at	down	-74.4557	-6.21831	MITF
226122_at	down	-55.7593	-5.80114	PLEKHG1
226127_at	up	30.464	4.92903	ALKBH3
226129_at	down	-8.23059	-3.041	FAM83H
226136_at	up	25.2166	4.6563	GLIPR1
226142_at	up	21.396	4.41927	GLIPR1
226145_s_at	down	-18.1934	-4.18534	FRAS1
226158_at	down	-6.37529	-2.67249	KLHL24
226179_at	up	5.02412	2.32887	SLC25A37
226185_at	down	-7.80844	-2.96503	CDS1
226187_at	down	-5.8817	-2.55623	CDS1
226213_at	down	-7.23052	-2.8541	ERBB3
226264_at	up	10.0935	3.33536	SUSD1
226279_at	up	27.5888	4.78601	PRSS23
226322_at	down	-17.4037	-4.12132	TMTC1
226347_at	up	6.12786	2.61538
226348_at	up	5.32583	2.41301	FUT11
226352_at	down	-5.027	-2.3297	JMY
226361_at	up	6.19097	2.63017	TMEM42
226374_at	down	-13.9545	-3.80266	CXADR
226403_at	down	-7.02588	-2.81268	TMC4
226425_at	up	6.58493	2.71917	CLIP4
226446_at	down	-5.82066	-2.54118	HES6
226448_at	down	-7.5921	-2.9245	FAM89A
226450_at	down	-5.4253	-2.4397	INSR
226482_s_at	down	-16.217	-4.01944	TSTD1
226492_at	down	-5.32084	-2.41165	SEMA6D
226517_at	up	60.6719	5.92296	BCAT1
226551_at	up	6.44177	2.68746	RIPK1
226561_at	up	5.4975	2.45878	AGFG1
226575_at	up	10.9693	3.45539	ZNF462
226591_at	down	-6.78642	-2.76265	PWAR6
226603_at	up	10.0899	3.33483	SAMD9L
226621_at	up	89.3179	6.48088	OSMR
226638_at	up	6.2557	2.64517	ARHGAP23
226666_at	down	-5.2621	-2.39564	DAAM1
226670_s_at	down	-6.5392	-2.70911	PABPC1L
226695_at	up	12.4298	3.63573	PRRX1
226733_at	down	-14.6798	-3.87576	PFKFB2
226751_at	up	61.1408	5.93406	CNRIP1
226757_at	up	155.007	7.27619	IFIT2
226766_at	down	-8.21654	-3.03853	ROBO2
226785_at	down	-41.3663	-5.37038	ATP11C
226808_at	down	-10.706	-3.42035	ZNF862
226822_at	down	-8.53832	-3.09395	STOX2
226834_at	up	90.9537	6.50706	CLMP
226860_at	up	5.18916	2.3755	TMEM19
226863_at	down	-71.075	-6.15127	FAM110C
226864_at	up	8.37041	3.0653	PKIA
226907_at	down	-8.75437	-3.13	PPP1R14C
226908_at	down	-21.2087	-4.40658	LRIG3
226933_s_at	down	-7.25489	-2.85895	ID4
226955_at	up	5.10325	2.35142	AFAP1L1
227001_at	up	25.1781	4.6541	NIPAL2
227006_at	down	-5.11648	-2.35515	PPP1R14A
227020_at	down	-12.866	-3.68549	YPEL2
227045_at	up	24.3943	4.60847	ZNF614
227048_at	down	-18.6826	-4.22363	LAMA1
227051_at	down	-8.90417	-3.15448	BACE2
227054_at	up	23.8367	4.57511	N6AMT2
227055_at	down	-22.955	-4.52073	METTL7B
227092_at	down	-6.97339	-2.80186	LOC101927752
227126_at	down	-6.08909	-2.60623	PTPRG
227148_at	down	-14.1553	-3.82327	PLEKHH2
227174_at	down	-31.483	-4.9765	WDR72
227210_at	down	-5.18264	-2.37369	SFMBT2
227230_s_at	down	-6.38359	-2.67437	KIAA1211
227238_at	up	15.9216	3.99291	MUC15
227240_at	up	9.41685	3.23524	NGEF
227241_at	up	14.1214	3.81981	MUC15
227272_at	up	13.3694	3.74087	C15orf52
227279_at	up	35.8826	5.16521	TCEAL3
227283_at	up	7.75678	2.95546	EFR3B
227289_at	down	-7.1557	-2.83909	PCDH17
227314_at	down	-9.02923	-3.1746	ITGA2
227361_at	up	6.45091	2.6895	HS3ST3B1
227388_at	down	-20.7601	-4.37574	TUSC1
227418_at	up	73.707	6.20373	MSANTD4
227458_at	up	5.48043	2.45429	CD274
227467_at	down	-8.83052	-3.1425	RDH10
227468_at	down	-10.6518	-3.41302	CPT1C
227486_at	up	33.6375	5.072	NT5E
227526_at	down	-5.03242	-2.33125	CDON
227554_at	up	6.45207	2.68976	MAGI2-AS3
227598_at	down	-8.65774	-3.11399	ZBED6CL
227606_s_at	up	12.7637	3.67397	STAMBPL1
227607_at	up	12.6427	3.66024	STAMBPL1
227612_at	down	-7.68299	-2.94167	ELAVL3
227674_at	up	96.9494	6.59916	ZNF585A
227682_at	up	6.15655	2.62212	SPPL2A
227688_at	down	-15.3731	-3.94233	LRCH2
227711_at	up	99.3607	6.6346	GTSF1
227747_at	down	-9.81007	-3.29426	MPZL3
227754_at	down	-6.98984	-2.80526
227758_at	up	9.61833	3.26579	RERG
227769_at	down	-17.4462	-4.12484	GPR27
227801_at	up	114.838	6.84345	TRIM59
227803_at	down	-51.2102	-5.67836	ENPP5
227830_at	down	-6.16898	-2.62503	GABRB3
227844_at	up	12.355	3.62702	FMNL3
227867_at	up	5.02957	2.33043	TRABD2A
227881_s_at	down	-5.08411	-2.346
227909_at	down	-10.2334	-3.35522	SMIM10L2A///SMIM10L2B
227929_at	down	-6.52744	-2.70652	LIN7A
227940_at	up	5.70814	2.51302	LOC339803
227948_at	down	-5.65776	-2.50023	FGD4
227970_at	down	-8.47753	-3.08364	GPR157
227998_at	up	6.46424	2.69248	S100A16
228027_at	up	5.42497	2.43962	ARMCX5-GPRASP2///GPRASP2
228037_at	down	-5.97464	-2.57885	RARA-AS1
228038_at	down	-49.0854	-5.61722	SOX2
228062_at	up	76.1712	6.25117	NAP1L5
228063_s_at	up	69.0977	6.11057	NAP1L5
228080_at	up	15.7976	3.98163	LAYN
228082_at	up	5.87661	2.55498	CLMP
228084_at	down	-5.25107	-2.39261	CASP6///PLA2G12A
228092_at	down	-7.71383	-2.94745	CREM
228121_at	up	10.9424	3.45186	TGFB2///TGFB2-OT1
228131_at	up	11.5588	3.53092	ERCC1
228144_at	up	25.3818	4.66572	ZNF300
228152_s_at	up	11.3332	3.50249	DDX60L
228176_at	down	-9.76143	-3.28709	S1PR3
228198_s_at	down	-7.46374	-2.8999	FAHD2CP
228241_at	down	-54.9232	-5.77934	AGR3
228285_at	up	64.8101	6.01815	TDRD9
228286_at	up	7.81602	2.96644	GEN1
228304_at	up	8.23565	3.04188	RBM43
228310_at	down	-11.4272	-3.5144	ENAH
228320_x_at	down	-6.48442	-2.69698	CCDC64
228333_at	up	5.77829	2.53064	ZEB2
228334_x_at	down	-8.24846	-3.04412	CEP44
228346_at	up	7.4786	2.90277	ZNF844
228360_at	down	-15.0311	-3.90988	LYPD6B
228370_at	down	-27.5622	-4.78462
228381_at	down	-5.78916	-2.53335	ATF7IP2
228400_at	down	-11.7945	-3.56004	SHROOM3
228423_at	down	-8.49856	-3.08722	MAP9
228434_at	down	-7.31096	-2.87006	BTNL9
228440_at	down	-5.00043	-2.32205	FAM160A1
228441_s_at	down	-6.14075	-2.61842	FAM160A1
228455_at	down	-5.31454	-2.40995	RBM15
228461_at	down	-12.2458	-3.61422	SH3RF3
228462_at	down	-65.2494	-6.02789	IRX2
228478_at	up	11.2916	3.49718	SPPL2A
228488_at	down	-7.10457	-2.82875	TBC1D16
228496_s_at	up	14.8283	3.89028	CRIM1
228497_at	down	-5.62443	-2.49171	SLC22A15
228502_at	down	-11.9313	-3.57667	RPS6KA6
228503_at	down	-10.6243	-3.4093	RPS6KA6
228529_at	down	-9.92975	-3.31176	LSM8///NAA38
228531_at	up	76.7843	6.26274	SAMD9
228573_at	up	95.214	6.5731	ANTXR2
228600_x_at	up	9.52443	3.25163	FAM221A
228608_at	up	12.0531	3.59133	NALCN
228614_at	up	9.92988	3.31178	LINC00116
228618_at	up	8.94781	3.16153	PEAR1
228640_at	down	-11.8828	-3.5708	PCDH7
228642_at	down	-14.215	-3.82934	HOTAIRM1
228667_at	down	-6.01995	-2.58975	AGPAT4
228708_at	up	45.1544	5.4968	RAB27B
228716_at	down	-22.7102	-4.50527	THRB
228734_at	up	5.91751	2.56499	UBE2V2
228741_s_at	down	-5.62166	-2.491	HCN3
228752_at	down	-15.3325	-3.93852	CRACR2A
228790_at	down	-9.81007	-3.29426	FAM110B
228791_at	down	-5.50845	-2.46165	ARPIN
228810_at	down	-6.71653	-2.74772	CCNYL1
228816_at	down	-6.11963	-2.61344	ATP6AP1L
228820_at	down	-6.35387	-2.66764	XPNPEP3
228843_at	down	-10.0512	-3.3293	ARL10
228850_s_at	down	-59.6662	-5.89884	SLIT2
228863_at	down	-9.53453	-3.25316	PCDH17
228877_at	down	-8.96376	-3.1641	RGL3
228882_at	down	-27.6288	-4.7881	TUB
228906_at	up	10.4944	3.39154	TET1
228919_at	down	-13.4177	-3.74606	LOC105373316
228933_at	down	-10.1981	-3.35022	NHS
228946_at	up	14.0046	3.80783	INTU
228949_at	up	20.7125	4.37243	WLS
228950_s_at	up	8.45658	3.08007	WLS
228956_at	up	6.86162	2.77855	UGT8
228969_at	down	-13.828	-3.78952	AGR2
228974_at	up	42.0936	5.39553	ZNF677
228988_at	down	-6.34777	-2.66625	ZNF711
229014_at	down	-11.4891	-3.5222	NR2F1-AS1
229053_at	down	-9.79314	-3.29177	SYT17
229057_at	down	-82.6853	-6.36956	SCN2A
229070_at	up	15.4174	3.94649	ADTRP
229120_s_at	down	-6.74692	-2.75423	CDC42SE1
229126_at	up	5.39709	2.43218	TMEM19
229156_s_at	down	-16.2229	-4.01996	PRKAG2-AS1
229157_at	down	-15.856	-3.98696	PRKAG2-AS1
229169_at	up	12.8667	3.68557	CFAP70
229170_s_at	up	11.2012	3.48558	CFAP70
229205_at	up	17.2819	4.11119	ZNF793-AS1
229221_at	up	22.4602	4.4893	CD44
229222_at	down	-48.1087	-5.58823	ACSS3
229241_at	down	-5.39609	-2.43191	LDHD
229254_at	down	-20.3307	-4.34559	MFSD4
229264_at	down	-5.57101	-2.47794	LOC642441
229286_at	down	-7.85327	-2.97329	MAGEE1
229288_at	up	7.30016	2.86793	EPHA7
229294_at	down	-12.6404	-3.65997	JPH3
229302_at	down	-10.1835	-3.34816	TMEM178A
229332_at	up	6.6873	2.74142	HPDL
229347_at	down	-38.2214	-5.25631	MIR4458HG
229349_at	up	11.6197	3.53851	LIN28B
229354_at	down	-5.42571	-2.43981	AHRR
229400_at	down	-32.2517	-5.01131	HOXD10
229404_at	up	15.5871	3.96228	TWIST2
229435_at	up	12.823	3.68066	GLIS3
229441_at	up	8.69803	3.12069	PRSS23
229450_at	up	291.057	8.18516	IFIT3
229461_x_at	up	5.32814	2.41363	NEGR1
229480_at	up	8.47684	3.08353	MAGI2-AS3
229485_x_at	down	-11.5469	-3.52943	SHISA3
229491_at	up	19.3964	4.27771	SLC9B2
229559_at	down	-10.8057	-3.43371	PPM1N
229584_at	up	14.6762	3.8754	LRRK2
229620_at	down	-13.809	-3.78754	SEPP1
229649_at	down	-14.1131	-3.81896	NRXN3
229661_at	down	-16.3734	-4.03329	SALL4
229667_s_at	down	-6.43438	-2.6858	HOXB8
229674_at	up	10.2736	3.36087	SERTAD4
229700_at	up	56.1512	5.81124	ZNF738
229724_at	down	-5.07426	-2.3432	GABRB3
229734_at	down	-5.066	-2.34085	MIR4697HG
229794_at	up	21.647	4.4361	ZNF585A
229844_at	down	-8.60886	-3.10582	FOXP1
229880_at	up	6.9298	2.79281	RNASEH1
229930_at	down	-7.5741	-2.92107	LINC01315
230030_at	down	-33.2884	-5.05695	HS6ST2
230031_at	up	5.63811	2.49521	HSPA5
230047_at	down	-7.68724	-2.94246	ARHGAP42
230075_at	down	-7.01365	-2.81017	RAB39B
230112_at	up	12.1849	3.60703	MARCH4
230121_at	up	29.7667	4.89563	SERTAD4-AS1
230130_at	down	-101.927	-6.67139	SLIT2
230175_s_at	up	10.7917	3.43185	ST3GAL6
230193_at	up	100.063	6.64477	WDR66
230250_at	up	5.51847	2.46427	PTPRB
230261_at	up	6.02502	2.59097	ST8SIA4
230264_s_at	up	7.15815	2.83959	AP1S2
230272_at	down	-8.28863	-3.05113	LINC00461
230280_at	down	-54.5662	-5.76993	TRIM9
230314_at	down	-5.28308	-2.40138
230348_at	down	-7.75883	-2.95584	LATS2
230356_at	down	-20.6832	-4.37039	NKX1-2
230413_s_at	up	7.1526	2.83847
230441_at	down	-10.4211	-3.38144	PLEKHG4B
230472_at	down	-5.62737	-2.49246	IRX1
230480_at	up	5.47639	2.45323	PIWIL4
230487_at	up	6.07374	2.60259	C6orf99
230493_at	down	-8.66407	-3.11504	SHISA2
230497_at	down	-6.78642	-2.76265	CELF5
230499_at	up	9.12347	3.18958	BIRC3
230511_at	down	-5.24784	-2.39172	CREM
230551_at	down	-5.60892	-2.48772	KSR2
230552_at	up	28.9257	4.85428	LOC100134317///LOC284412
230559_x_at	down	-5.54602	-2.47145	FGD4
230574_at	up	15.5871	3.96228
230619_at	down	-9.72721	-3.28203	ARNT
230640_at	up	10.3861	3.37658	FMNL3
230643_at	down	-6.99743	-2.80682	WNT9A
230660_at	up	7.68527	2.9421	SERTAD4
230715_at	down	-5.05429	-2.33751	ZNF518B
230720_at	up	36.5505	5.19182	RNF182
230738_at	down	-7.56071	-2.91852
230746_s_at	up	68.9734	6.10797
230747_s_at	down	-12.1005	-3.597	TTC39C
230769_at	down	-8.91302	-3.15591	DENND2C
230785_at	up	16.375	4.03342	SALL3
230793_at	down	-7.56456	-2.91926	LRRC16A
230818_at	down	-7.39693	-2.88693
230836_at	up	12.8484	3.68352	ST8SIA4
230883_at	up	10.6409	3.41155	NXPH2
230896_at	down	-10.3399	-3.37015	BEND4
230913_at	down	-6.41279	-2.68095	ABCG1
230927_at	up	5.25719	2.39429
230964_at	down	-15.5948	-3.96299	FREM2
230968_at	down	-10.3123	-3.36629	HDAC9
231008_at	down	-5.61198	-2.48851	UNC5CL
231102_at	up	22.3261	4.48066	CROT
231120_x_at	up	8.02149	3.00387	PKIB
231131_at	down	-5.66537	-2.50217	FAM133A
231145_at	down	-11.5994	-3.53598	PAX9
231159_at	down	-7.03518	-2.81459	CXorf51A///CXorf51B
231175_at	up	5.73522	2.51985	BEND6
231192_at	up	51.4826	5.68601	LPAR3
231223_at	down	-10.7762	-3.42978	CSMD1
231233_at	down	-39.8843	-5.31775	PCAT6
231249_at	down	-5.07138	-2.34238	SZT2
231265_at	up	20.9394	4.38815	COX7B2
231270_at	up	6.38017	2.67359	CA13
231285_at	down	-5.24039	-2.38967
231292_at	down	-10.2163	-3.3528	EID3
231428_at	down	-5.5234	-2.46556
231431_s_at	up	5.0249	2.32909	INAFM2
231597_x_at	down	-26.2961	-4.71678
231618_s_at	down	-20.7139	-4.37253	SUN3
231726_at	up	8.64619	3.11206	PCDHB14
231736_x_at	up	193.733	7.59792	MGST1
231785_at	down	-11.1264	-3.47591	NTF4
231786_at	down	-56.412	-5.81793	HOXA13
231849_at	up	64.9489	6.02123	KRT80
231850_x_at	down	-8.44667	-3.07838	CEP44
231859_at	down	-5.98182	-2.58058	C14orf132
231867_at	down	-35.5972	-5.15369	TENM2
231872_at	up	6.30707	2.65697	LRRCC1
231876_at	up	7.13108	2.83412	TRIM56
231878_at	up	5.34885	2.41923	PAGR1
231894_at	down	-5.53316	-2.4681	SARS
231899_at	up	11.3645	3.50646	ZC3H12C
231955_s_at	down	-7.25329	-2.85864	HIBADH
231963_at	up	5.19921	2.37829	ANKRD33B
231969_at	down	-20.9234	-4.38704	STOX2
231991_at	down	-11.7702	-3.55707	CCM2L
232035_at	down	-12.8044	-3.67857	HIST1H4H
232056_at	down	-17.4101	-4.12186	SCEL
232073_at	down	-7.28498	-2.86493	PPFIA2
232081_at	down	-5.5772	-2.47954	ABCG1
232090_at	down	-92.6648	-6.53395	DNM3OS
232113_at	up	16.9057	4.07944
232126_at	down	-5.77208	-2.52909	COQ2
232155_at	down	-6.78886	-2.76317	RNF213
232164_s_at	down	-12.0227	-3.58769	EPPK1
232165_at	down	-10.191	-3.34923	EPPK1
232231_at	up	5.91811	2.56514	RUNX2
232283_at	down	-8.90346	-3.15437	LYSMD1
232300_at	up	5.51941	2.46451	ADIRF-AS1
232322_x_at	down	-5.98139	-2.58048	STARD10
232369_at	down	-6.22885	-2.63897
232449_at	down	-12.4317	-3.63595	BCO2
232458_at	down	-7.58357	-2.92288	COL3A1
232549_at	down	-12.8571	-3.68449	RBM11
232752_at	up	83.0015	6.37507	LOXL1-AS1
232794_at	down	-5.26536	-2.39653	LOC153682
232812_at	down	-6.99525	-2.80638	LOC401052
232994_s_at	up	6.22841	2.63886	ARHGEF28
233002_at	up	9.1524	3.19415	PPP4R4
233064_at	down	-12.1567	-3.60367	ZFR2
233070_at	up	8.37396	3.06591	ZNF197
233082_at	up	6.6122	2.72513	ZNF630
233092_s_at	down	-12.2487	-3.61455	LOC101060157
233203_at	down	-5.20617	-2.38022	ROPN1
233364_s_at	up	6.40362	2.67889
233375_at	up	6.95976	2.79904	EFCAB2
233504_at	up	5.34829	2.41908	C9orf84
233562_at	up	38.6785	5.27346	LINC00839
233589_x_at	up	9.87591	3.30391	TOR4A
233730_at	down	-15.2671	-3.93235	FAM135A
234173_s_at	up	13.9773	3.80501	NXF2///NXF2B
234219_at	up	9.88955	3.3059	LOC101928820
234317_s_at	down	-11.0903	-3.47123	STOX2
234970_at	down	-13.2957	-3.73289	TC2N
234994_at	up	82.2828	6.36252	TMEM200A
235017_s_at	down	-5.76683	-2.52778	CSRNP3
235018_at	down	-15.2176	-3.92767	CSRNP3
235019_at	up	14.8508	3.89247	CPM
235027_at	up	14.7661	3.88421	ZNF736
235046_at	up	13.3237	3.73592	INPP4B
235126_at	down	-5.66021	-2.50085	FLVCR1-AS1
235144_at	down	-24.4239	-4.61022	RASEF
235146_at	up	8.39924	3.07026	TMCC3
235165_at	down	-10.9578	-3.45388	PARD6B
235205_at	down	-6.0537	-2.59782	OXR1
235207_at	down	-8.27453	-3.04868	LOC105371743
235236_at	up	29.9132	4.90271	FAM196B
235244_at	down	-28.7021	-4.84308	CCDC58
235273_at	down	-10.2502	-3.35758	DYX1C1
235274_at	down	-6.18324	-2.62836
235289_at	up	5.50541	2.46085	EIF5A2
235296_at	up	5.90534	2.56202	EIF5A2
235301_at	up	5.06337	2.3401	KIAA1324L
235324_at	up	6.46933	2.69362	SRSF3
235333_at	up	18.2682	4.19126	B4GALT6
235337_at	up	6.69411	2.74289	SERTAD4
235343_at	down	-6.0953	-2.6077	VASH2
235355_at	down	-35.1571	-5.13574	CSRNP3
235382_at	up	12.3504	3.62649	LVRN
235408_x_at	up	10.2095	3.35184	ZNF117
235411_at	up	25.0762	4.64825	PGBD1
235422_at	down	-5.65138	-2.4986
235428_at	down	-5.36442	-2.42342	MINCR
235444_at	down	-6.61354	-2.72542	FOXP1
235457_at	up	5.21116	2.38161	MAML2
235473_at	up	6.46233	2.69205
235483_at	down	-5.08505	-2.34626	STX3
235486_at	up	16.3846	4.03427	KIAA1549L
235518_at	up	36.1321	5.17521	SLC8A1
235527_at	down	-5.84071	-2.54614	DLGAP1
235550_at	down	-8.5358	-3.09353	MAP9
235557_at	up	13.8673	3.79362	GPAT2
235564_at	up	5.18988	2.3757	ZNF117
235579_at	up	5.46982	2.45149	SCAF11
235587_at	down	-5.92427	-2.56664	PAXIP1-AS1
235667_at	down	-5.26625	-2.39678	USP46-AS1
235683_at	down	-6.35403	-2.66767	SESN3
235690_at	up	7.83914	2.9707	ZNF594
235692_at	up	11.1876	3.48382	SH3KBP1
235700_at	down	-28.0804	-4.81149	CT45A1///CT45A10///CT45A2///CT45A3///CT45A4///CT45A5///CT45A6///CT45A7///CT45A8///CT45A9
235706_at	up	7.12261	2.83241	CPM
235745_at	down	-5.61159	-2.48841	ERN1
235771_at	up	8.22845	3.04062	LINC00472
235773_at	up	12.8638	3.68524	ZIK1
235810_at	up	12.89	3.68818	ZNF182
235825_at	down	-9.21067	-3.20331	LOC101927330
235891_at	down	-9.6668	-3.27304	DNM3OS
235901_at	down	-6.32132	-2.66023
235940_at	up	41.3865	5.37109	C9orf64
235953_at	up	14.4474	3.85274	ZNF610
235970_at	up	5.12982	2.35891	LCORL
235989_at	up	6.22451	2.63796
236016_at	down	-5.88171	-2.55623	SMARCE1
236033_at	down	-9.59948	-3.26296	ASB12
236081_at	down	-16.7424	-4.06543	SNCA
236090_at	up	5.71842	2.51562
236113_at	down	-19.0481	-4.25158
236118_at	down	-16.5576	-4.04942	GATA6-AS1
236128_at	up	7.00048	2.80745	ZNF91
236141_at	down	-34.2693	-5.09885	HAND2-AS1
236180_at	down	-10.3477	-3.37124
236233_at	up	5.01206	2.3254	TRIM32
236243_at	up	9.10687	3.18695	ZCCHC6
236281_x_at	up	11.1477	3.47867	HTR7
236300_at	down	-5.47082	-2.45176	PDE3A
236328_at	up	5.70864	2.51315	ZNF285
236331_at	up	8.34198	3.06039	CDKL2
236386_at	down	-8.3298	-3.05828
236391_at	down	-8.75209	-3.12963
236423_at	down	-22.3885	-4.48468
236471_at	up	9.54676	3.25501	NFE2L3
236543_at	down	-32.071	-5.0032	CCSER1
236562_at	up	14.5725	3.86518	ZNF439
236635_at	up	15.7458	3.9769	ZNF667
236681_at	down	-6.31913	-2.65973	HOXD13
236741_at	down	-27.9323	-4.80386	WDR72
236765_at	up	8.66093	3.11452
236769_at	up	5.26115	2.39538	LOC158402
236782_at	up	17.081	4.09432	SAMD3
236840_at	up	17.8569	4.15841	C12orf56
236856_x_at	down	-11.2945	-3.49755	LOC105371220
236892_s_at	down	-62.2002	-5.95885	HOXB-AS3
236893_at	down	-19.7804	-4.306	HOXB-AS3
236920_at	up	170.283	7.41179	RHOXF2///RHOXF2B
236967_at	down	-6.15481	-2.62171	MNX1-AS1
236982_at	down	-7.35618	-2.87896
236990_at	down	-5.69341	-2.50929	LOC101928403
237028_at	down	-5.18683	-2.37485	ENO1-AS1
237054_at	down	-15.856	-3.98696	ENPP5
237086_at	down	-62.7645	-5.97188	FOXA1
237277_at	down	-7.96472	-2.99362
237301_at	down	-5.00166	-2.32241
237302_at	down	-6.91169	-2.78904	CNKSR3
237329_at	down	-7.65498	-2.9364	RBMS3-AS3
237465_at	down	-21.6372	-4.43544	USP53
237472_at	down	-7.92769	-2.9869	SOX1
237476_at	down	-5.20617	-2.38022
237579_at	down	-5.14192	-2.36231
237675_at	down	-6.87121	-2.78056	LINC01351
237737_at	down	-5.91473	-2.56431	ANKRD20A12P///LOC100289026///LOC101060632///LOC101927345///LOC102723799///LOC105369263///LOC105374447///LOC105379272
237771_s_at	up	9.79333	3.2918	LOC101927305
237856_at	down	-9.45379	-3.24089	RAP1GDS1
237917_at	down	-5.04063	-2.3336
237939_at	down	-12.2979	-3.62034	EPHA5
237991_at	up	10.9369	3.45114
238005_s_at	up	5.81971	2.54095	SIN3A
238020_at	up	5.04107	2.33373	PSMC2
238025_at	up	31.3233	4.96916	MLKL
238050_at	up	20.1255	4.33096	ANTXR2
238066_at	up	52.7133	5.72009	RBP7
238067_at	down	-5.2102	-2.38134	TBC1D8B
238139_at	down	-5.47299	-2.45233	LOC101928728
238183_at	up	12.0071	3.58581
238228_at	down	-8.87587	-3.14989	COG3
238295_at	down	-5.51621	-2.46368	TEFM
238443_at	up	6.57615	2.71724	TFAM
238493_at	up	8.33233	3.05872	ZNF506
238529_at	down	-5.32814	-2.41363
238546_at	up	18.4214	4.20331	SLC8A1
238551_at	up	5.10325	2.35142	FUT11
238569_at	down	-5.69587	-2.50992	GABBR1
238571_at	down	-12.4944	-3.64321	HOXA13
238573_at	down	-8.53832	-3.09395	OTUD7B
238593_at	down	-8.57259	-3.09973	C11orf80
238600_at	down	-8.21321	-3.03795	JAKMIP1
238614_x_at	up	5.11631	2.3551	ZNF430
238646_at	down	-5.78184	-2.53153
238693_at	up	5.00518	2.32342	PHC3
238695_s_at	down	-8.7356	-3.12691	RAB39B
238717_at	down	-8.1183	-3.02118	LOC441528
238740_at	down	-8.58545	-3.10189	PTGES3L
238750_at	up	17.4201	4.12268	CCL28
238763_at	down	-12.8382	-3.68237	RBM20
238778_at	down	-8.26066	-3.04626	MPP7
238791_at	up	5.12982	2.35891	ZNF100
238808_at	down	-26.7226	-4.73999	HOXA13
238824_at	down	-11.1485	-3.47877	RPS29
238846_at	up	5.95878	2.57502	TNFRSF11A
238850_at	down	-7.07505	-2.82274	LINC00461
238888_at	down	-17.6386	-4.14067
238909_at	up	5.33131	2.41449	S100A10
238919_at	down	-64.0285	-6.00064	PCDH9
238927_at	down	-6.64421	-2.7321
238944_at	up	7.36	2.87971	LOC100505715
238946_at	down	-7.28131	-2.8642
238962_at	up	6.99842	2.80703	ZNF681
238969_at	up	12.1162	3.59887	PQLC2L
239002_at	down	-11.5819	-3.53379	ASPM
239014_at	down	-6.34172	-2.66487	CCAR1
239043_at	up	35.8662	5.16455	ZNF404
239047_at	down	-6.77104	-2.75938	FAM122C
239108_at	up	22.2954	4.47868	FAR2
239113_at	down	-9.45115	-3.24049	LOC100507468
239142_at	up	9.92988	3.31178	RFESD
239146_at	down	-12.4624	-3.63951	CLDND1
239148_at	down	-43.7164	-5.4501	MARVELD3
239155_at	down	-33.3803	-5.06093	CXADR
239169_at	down	-6.49738	-2.69986	RDM1
239208_s_at	down	-22.9902	-4.52295	YBEY
239250_at	up	10.456	3.38626	ZNF542P
239253_at	up	7.50707	2.90825
239258_at	down	-8.94424	-3.16096
239260_at	down	-20.9109	-4.38618	CORIN
239261_s_at	down	-13.6721	-3.77317	CORIN
239280_at	down	-5.04079	-2.33365	LOC105378818
239292_at	down	-7.96497	-2.99367
239294_at	up	18.7169	4.22627	PIK3CG
239307_at	down	-5.44908	-2.44601
239350_at	down	-6.86666	-2.77961	MARVELD3
239358_at	down	-5.87999	-2.55581
239367_at	up	18.2653	4.19103	BDNF
239381_at	down	-9.1635	-3.1959	KLK7
239443_at	up	29.1663	4.86623	PCDHB6
239515_at	up	8.97407	3.16576
239552_at	down	-5.04837	-2.33582	VWDE
239556_at	down	-5.85796	-2.5504	LOC645513
239579_at	up	54.5057	5.76834	EPHX4
239615_at	down	-7.87835	-2.97789	SLC22A5
239669_at	down	-5.25541	-2.3938
239680_at	up	5.35597	2.42115	WDR76
239708_at	down	-6.55203	-2.71194
239738_at	down	-5.25272	-2.39306	DACH2
239752_at	down	-9.31419	-3.21943	CECR2
239763_at	up	8.30474	3.05393	LOC101060179///PRDM11
239764_at	down	-12.518	-3.64594	ITPR1-AS1
239802_at	down	-13.0681	-3.70798	SAP30L
239825_at	down	-23.1818	-4.53492
239847_at	down	-5.76226	-2.52663
239866_at	up	5.2995	2.40586
239911_at	down	-5.44908	-2.44601	ONECUT2
239913_at	up	63.5802	5.9905	SLC10A4
239934_x_at	down	-10.5881	-3.40438
239949_at	down	-14.6073	-3.86862	THNSL2
239999_at	down	-6.68262	-2.74041	MIR99AHG
240259_at	down	-6.61354	-2.72542	FLRT2///LOC100506718
240284_x_at	down	-5.0298	-2.3305	LOC105369635
240293_at	down	-5.8216	-2.54141	CCDC153
240309_at	down	-6.35202	-2.66722
240312_at	down	-6.54605	-2.71062	LOC389895
240365_at	down	-6.81069	-2.7678	MIR924HG
240407_at	up	5.05824	2.33864	LOC100126784
240528_s_at	up	5.92716	2.56734	EXOC4
240574_at	down	-6.47487	-2.69485	DNAJC3-AS1
240687_at	up	19.7327	4.30251	PASD1
240801_at	down	-10.3862	-3.37659	LINC01549
240964_at	down	-5.62737	-2.49246	PTEN
241014_at	down	-6.93873	-2.79467	FLG-AS1
241036_at	down	-15.17	-3.92315
241198_s_at	up	8.52868	3.09232	C11orf70
241215_at	down	-9.5374	-3.2536
241224_x_at	up	102.488	6.67931	DSCR8
241359_at	down	-5.13511	-2.3604	TLCD2
241396_at	down	-6.93873	-2.79467	NEDD4L
241404_at	down	-6.90872	-2.78842
241426_at	down	-8.83475	-3.14319	CEP44
241431_at	down	-7.63421	-2.93248
241437_s_at	down	-12.148	-3.60265	EP400NL
241482_at	down	-5.08411	-2.346	EPHA1
241535_at	down	-36.1256	-5.17495	LOC101060391
241607_at	up	9.60721	3.26412	LOC730102
241652_x_at	down	-5.28745	-2.40257	LIN7A
241696_at	up	6.39489	2.67692	CNTLN
241710_at	up	5.87661	2.55498	C1GALT1C1L
241752_at	up	7.57229	2.92073	SLC8A1
241765_at	up	8.39565	3.06964	CPM
241772_at	down	-6.18227	-2.62814
241813_at	down	-9.63556	-3.26837	MBD1
241815_at	up	6.92298	2.79139
241835_at	up	5.44286	2.44437
241844_x_at	down	-6.06919	-2.6015	TMEM156
241871_at	up	5.30744	2.40802	CAMK4
241873_at	down	-7.07999	-2.82375	LOC105377335
241960_at	down	-5.66004	-2.50081	CSMD1
241985_at	down	-5.4055	-2.43443	JMY
242002_at	down	-11.6284	-3.53957	NKAIN2
242005_at	up	66.4045	6.05321
242042_s_at	down	-6.38327	-2.6743	HAGLR
242053_at	down	-9.48754	-3.24603
242054_s_at	down	-57.7216	-5.85104	SIX3
242109_at	down	-12.1612	-3.60421
242150_at	up	5.00652	2.32381	CLSPN
242176_at	down	-5.85722	-2.55022	MEF2A
242191_at	down	-5.60926	-2.48781
242255_at	down	-6.48879	-2.69795	WDR37
242270_at	down	-6.72575	-2.7497	ACP6
242292_at	down	-70.6165	-6.14193	FAM226A///FAM226B
242300_at	up	5.37	2.42492
242313_at	down	-12.2161	-3.61071	LOC728730
242323_at	down	-5.64151	-2.49608	CASP6///PLA2G12A
242348_at	down	-22.6717	-4.50282	FAM19A4
242414_at	down	-53.0201	-5.72847	QPRT
242434_at	up	6.53037	2.70716
242486_at	up	9.78205	3.29014
242517_at	down	-52.2893	-5.70844	KISS1R
242565_x_at	down	-10.9728	-3.45586	YBEY
242776_at	down	-5.21517	-2.38271	ZCCHC6
242778_at	down	-5.06541	-2.34068	LPXN
242822_at	down	-5.51609	-2.46365	LOC102723847
242835_s_at	down	-12.0754	-3.594	LOC728730
242909_at	up	10.2179	3.35302
242915_at	up	5.7665	2.5277	ZNF682
242919_at	up	7.00358	2.80809	ZNF253
242931_at	up	36.1344	5.1753
242943_at	up	11.3373	3.503	ST8SIA4
242963_at	down	-5.07324	-2.34291	SGMS2
243000_at	up	6.04284	2.59523	CDK6
243018_at	up	14.9352	3.90065	BBOX1-AS1
243063_at	down	-5.85796	-2.5504
243174_at	down	-24.472	-4.61306
243175_at	down	-52.4678	-5.71336	UTS2B
243252_at	down	-5.79819	-2.5356
243299_at	down	-5.22705	-2.386
243312_at	down	-6.27743	-2.65017	ZNF107
243366_s_at	up	18.5453	4.21298	ITGA4
243440_at	down	-5.29979	-2.40594	SIX3-AS1
243446_at	down	-7.69803	-2.94449	AJUBA
243492_at	down	-5.82688	-2.54272	THEM4
243541_at	up	27.109	4.7607	IL31RA
243581_at	down	-21.5374	-4.42877	LOC100422526
243672_at	up	18.4286	4.20388	SALL3
243679_at	down	-5.00043	-2.32205	JPH3
243770_at	down	-5.94154	-2.57084	ZNF483
243790_at	up	25.9706	4.69881	ZNF585A
243812_at	down	-13.0256	-3.70328	IFT27
243824_at	up	5.03191	2.33111	LINC01410///LOC105379818
243880_at	down	-19.5305	-4.28765	GOSR2
243905_at	up	5.01257	2.32555	LINC00944
243918_at	down	-19.7747	-4.30559
243924_at	up	5.56164	2.47551	LINC00665
243938_x_at	up	5.78755	2.53295	DNAH5
243996_at	down	-7.43802	-2.89492	NPR2
244007_at	up	6.38141	2.67388	ZNF462
244042_x_at	down	-6.12493	-2.61469
244080_at	down	-8.96377	-3.16411
244114_x_at	down	-5.29088	-2.40351
244165_at	down	-7.51444	-2.90966	FAM208B
244241_x_at	down	-8.33561	-3.05929
244260_at	down	-8.69411	-3.12004
244359_s_at	down	-5.10251	-2.35121
244391_at	down	-5.69304	-2.5092	TSEN2
244403_at	down	-14.9286	-3.90001	CRB1
244406_at	up	43.2503	5.43464	ZNF625///ZNF625-ZNF20
244424_at	down	-28.5235	-4.83408	LOC439938
244444_at	down	-7.52298	-2.9113	PKD1L2
244503_at	up	8.38868	3.06844
244523_at	down	-14.1643	-3.82419	MMD
244552_at	up	22.3679	4.48336	ZNF788
244623_at	up	6.37833	2.67318	KCNQ5
244644_at	up	43.4095	5.43994	FAM9C
244734_at	down	-34.3836	-5.10365	MTHFSD
244740_at	up	6.14369	2.61911
244741_s_at	up	26.2533	4.71442	ZNF667-AS1
244743_x_at	up	10.0448	3.32837	ZNF138
244745_at	up	9.14077	3.19231	RERG
244758_at	down	-5.92583	-2.56702	ZBED9
244835_at	down	-6.60641	-2.72387	C16orf52
244879_at	down	-7.68931	-2.94285
1552283_s_at	down	-7.14097	-2.83612	ZDHHC11///ZDHHC11B
1552301_a_at	down	-7.80698	-2.96476	CORO6
1552306_at	up	8.89087	3.15232	ALG10
1552326_a_at	down	-7.14769	-2.83748	CFAP53
1552378_s_at	down	-8.04618	-3.0083	RDH10
1552381_at	down	-6.13409	-2.61685	SRSF12
1552487_a_at	up	13.9073	3.79777	BNC1
1552489_s_at	up	9.26497	3.21179	MPP4
1552496_a_at	down	-8.13708	-3.02451	COBL
1552521_a_at	down	-5.03541	-2.33211	TMEM74
1552546_a_at	up	21.2188	4.40727	LETM2
1552619_a_at	up	6.71724	2.74787	ANLN
1552643_at	up	5.77434	2.52966	ZNF626
1552658_a_at	up	29.0919	4.86255	NAV3
1552721_a_at	up	5.14672	2.36365	FGF1
1552755_at	down	-8.16247	-3.02901	C9orf66
1552766_at	down	-8.32667	-3.05774	HS6ST2
1552767_a_at	down	-57.0976	-5.83536	HS6ST2
1552849_at	up	7.26554	2.86107	M1AP
1552946_at	down	-9.48833	-3.24615	ZNF114
1552947_x_at	down	-5.99085	-2.58276	ZNF114
1569729_a_at	down	-9.18168	-3.19876	ASZ1
1553132_a_at	down	-23.3049	-4.54256	TC2N
1553133_at	down	-26.823	-4.7454	C9orf72
1553134_s_at	down	-13.2355	-3.72634	C9orf72
1553269_at	up	10.3717	3.37458	ZNF718
1553292_s_at	down	-5.19606	-2.37742	SGK494
1553299_at	down	-10.3776	-3.37541	DUSP5P1///LOC105373132
1553313_s_at	down	-9.60587	-3.26392	SLC5A3
1561687_a_at	up	10.6661	3.41496	ZNF382
1553400_a_at	down	-5.84388	-2.54693	CRHR1-IT1///MGC57346
1553405_a_at	down	-6.16071	-2.6231	CSMD1
1553411_s_at	up	9.55752	3.25664	SALL3
1553601_a_at	down	-5.39609	-2.43191	TMIE
1553608_a_at	up	8.87475	3.14971	LINC00189
1553672_at	down	-8.47084	-3.08251	ENAH
1553710_at	down	-5.05995	-2.33912	FAM218A
1553746_a_at	down	-23.577	-4.55931	OTOGL
1562309_s_at	down	-19.3692	-4.27569	PHF21B
1553830_s_at	up	101.469	6.66489	MAGEA2///MAGEA2B
1553861_at	down	-7.29167	-2.86625	TCP11L2
1553994_at	up	117.367	6.87489	NT5E
1553995_a_at	up	174.183	7.44446	NT5E
1554008_at	up	5.54699	2.4717	OSMR
1554014_at	down	-5.21906	-2.38379	CHD2
1554018_at	down	-149.95	-7.22834	GPNMB
1554106_at	down	-7.71889	-2.94839	NBEAL1
1554145_a_at	down	-6.79546	-2.76457	PPP1R21
1554149_at	down	-7.03551	-2.81466	CLDND1
1554161_at	down	-5.28308	-2.40138	SLC25A27
1554168_a_at	up	6.60923	2.72448	SH3KBP1
1554242_a_at	up	38.0672	5.25048	COCH
1554309_at	down	-10.931	-3.45036	EIF4G3
1554310_a_at	down	-5.10199	-2.35106	EIF4G3
1554445_at	up	6.24552	2.64282	ZNF85
1554453_at	down	-7.25046	-2.85807	HNRNPLL
1554474_a_at	up	7.45096	2.89743	MOXD1
1554555_a_at	up	11.5282	3.5271	SETD6
1554703_at	down	-7.07505	-2.82274	ARHGEF10
1554704_at	up	6.76475	2.75804	ATP8B3
1554717_a_at	down	-54.9417	-5.77983	PDE4D
1554806_a_at	down	-8.74636	-3.12868	FBXO8
1555716_a_at	down	-12.4455	-3.63755	CXADR
1554921_a_at	down	-5.87999	-2.55581	SCEL
1554923_at	down	-9.224	-3.20539	ANKS6
1555355_a_at	up	13.7601	3.78242	ETS1
[truncated: 117 more rows]

## Sheet: CL1-5 si-Gal-3 v.s. si-Cont
Probe Set ID	Regulation	Ford change	Log 2	Gene Symbol
1405_i_at	down	-67.1013	-6.06827	CCL5
200606_at	up	5.54301	2.47067	DSP
200621_at	down	-10.4072	-3.37951	CSRP1
200660_at	down	-20.3227	-4.34502	S100A11
200813_s_at	down	-5.33159	-2.41457	PAFAH1B1
200816_s_at	down	-5.4208	-2.43851	PAFAH1B1
200862_at	up	5.52307	2.46547	DHCR24
200894_s_at	up	5.88436	2.55689	FKBP4
200920_s_at	down	-11.697	-3.54807	BTG1
200921_s_at	down	-5.5296	-2.46717	BTG1
200951_s_at	up	6.20391	2.63318	CCND2
200965_s_at	up	14.9429	3.90139	ABLIM1
200984_s_at	down	-6.20368	-2.63313	CD59
200985_s_at	down	-6.61575	-2.72591	CD59
200986_at	up	6.09599	2.60786	SERPING1
201015_s_at	up	6.37855	2.67323	JUP
201067_at	down	-6.08438	-2.60511	PSMC2
201105_at	down	-10.134	-3.34113	LGALS1
201131_s_at	up	287.318	8.1665	CDH1
201137_s_at	up	6.36045	2.66913	HLA-DPB1
201141_at	up	165.135	7.3675	GPNMB
201169_s_at	up	14.396	3.8476	BHLHE40
201185_at	down	-29.6554	-4.89022	HTRA1
201200_at	up	13.9142	3.79849	CREG1
201236_s_at	up	15.685	3.97131	BTG2
201289_at	down	-7.50645	-2.90813	CYR61
201295_s_at	up	7.12575	2.83304	WSB1
201310_s_at	up	5.08195	2.34538	NREP
201313_at	down	-28.0706	-4.81099	ENO2
201341_at	down	-31.731	-4.98782	ENC1
201416_at	up	26.9339	4.75135	SOX4
201417_at	up	23.2406	4.53857	SOX4
201422_at	up	7.66507	2.9383	IFI30
201427_s_at	up	21.3228	4.41433	SEPP1
201466_s_at	down	-14.3174	-3.8397	JUN
201471_s_at	down	-6.54406	-2.71019	SQSTM1
201474_s_at	down	-12.8035	-3.67846	ITGA3
201506_at	down	-53.4203	-5.73932	TGFBI
201522_x_at	up	71.8349	6.16661	SNRPN///SNURF
201540_at	down	-5.23913	-2.38933	FHL1
201565_s_at	up	16.5248	4.04656	ID2
201566_x_at	up	22.529	4.49371	ID2
201586_s_at	down	-5.07969	-2.34474	SFPQ///SFPQ
201625_s_at	up	5.4013	2.43331	INSIG1
201645_at	down	-84.7425	-6.40501	TNC
201666_at	down	-149.095	-7.22009	TIMP1
201667_at	up	191.507	7.58126	GJA1
201744_s_at	up	174.478	7.4469	LUM
201839_s_at	up	329.352	8.36349	EPCAM
201841_s_at	up	6.44379	2.68791	HSPB1
201852_x_at	up	246.042	7.94276	COL3A1
201859_at	up	9.60724	3.26412	SRGN
201884_at	up	50.5768	5.6604	CEACAM5
201893_x_at	up	6.3493	2.6666	DCN
201926_s_at	up	5.94717	2.5722	CD55
201955_at	down	-512.667	-9.00188	CCNC
201984_s_at	down	-6.0929	-2.60713	EGFR
202007_at	down	-27.8077	-4.79741	NID1
202016_at	down	-13.2297	-3.72571	MEST
202071_at	down	-15.1874	-3.9248	SDC4
202132_at	down	-7.12964	-2.83383	WWTR1
202133_at	down	-6.12576	-2.61489	WWTR1
202203_s_at	up	15.5348	3.95743	AMFR
202213_s_at	up	5.91661	2.56477	CUL4B
202219_at	up	6.11774	2.613	SLC6A8
202242_at	up	22.0175	4.46058	TSPAN7
202267_at	down	-43.3827	-5.43905	LAMC2
202295_s_at	up	6.56647	2.71512	CTSH
202310_s_at	up	6.51068	2.70281	COL1A1
202319_at	down	-6.36017	-2.66907	SENP6
202341_s_at	up	8.46595	3.08167	TRIM2
202342_s_at	up	18.6156	4.21844	TRIM2
202369_s_at	down	-7.31972	-2.87179	TRAM2
202388_at	up	6.98909	2.80511	RGS2
202454_s_at	up	5.73027	2.5186	ERBB3
202497_x_at	up	12.927	3.69231	SLC2A3
202498_s_at	up	18.9345	4.24294	SLC2A3
202508_s_at	down	-7.19059	-2.84611	SNAP25
202546_at	up	113.953	6.83229	VAMP8
202551_s_at	down	-11.714	-3.55016	CRIM1
202552_s_at	down	-10.5327	-3.3968	CRIM1
202565_s_at	down	-5.29338	-2.40419	SVIL
202566_s_at	down	-6.94751	-2.7965	SVIL
202581_at	up	5.29031	2.40335	HSPA1A///HSPA1B
202598_at	down	-16.5407	-4.04795	S100A13
202627_s_at	down	-69.2482	-6.1137	SERPINE1
202628_s_at	down	-16.384	-4.03421	SERPINE1
202647_s_at	down	-11.155	-3.47962	NRAS
202660_at	down	-12.0232	-3.58775	ITPR2
202661_at	down	-5.42431	-2.43944	ITPR2
202662_s_at	down	-9.21588	-3.20412	ITPR2
202664_at	down	-7.97816	-2.99606	WIPF1
202685_s_at	down	-5.94567	-2.57184	AXL
202686_s_at	down	-153.386	-7.26103	AXL
202687_s_at	up	19.3137	4.27155	TNFSF10
202688_at	up	24.0461	4.58773	TNFSF10
202695_s_at	down	-5.40561	-2.43446	STK17A
202712_s_at	up	8.7783	3.13394	CKMT1A///CKMT1B
202741_at	down	-5.24873	-2.39197	PRKACB
202766_s_at	down	-40.6701	-5.3459	FBN1
202780_at	down	-57.9229	-5.85606	OXCT1
202783_at	down	-19.862	-4.31194	NNT
202784_s_at	down	-19.8603	-4.31182	NNT
202794_at	down	-23.1671	-4.534	INPP1
202833_s_at	down	-22.1271	-4.46774	SERPINA1
202863_at	down	-72.0682	-6.17129	SP100
202864_s_at	down	-50.9524	-5.67108	SP100
202887_s_at	down	-5.34745	-2.41885	DDIT4
202903_at	down	-5.25779	-2.39446	LSM5
202935_s_at	down	-6.10804	-2.61071	SOX9
202936_s_at	down	-13.4895	-3.75377	SOX9
202954_at	down	-103.414	-6.69229	UBE2C
202974_at	down	-10.3571	-3.37255	MPP1
202998_s_at	down	-12.1505	-3.60295	LOXL2
203096_s_at	up	7.25026	2.85803	RAPGEF2
203122_at	down	-6.26347	-2.64696	TRAPPC12
203139_at	up	31.7393	4.9882	DAPK1
203140_at	up	5.22823	2.38632	BCL6
203153_at	down	-61.5079	-5.9427	IFIT1
203158_s_at	up	9.2606	3.21111	GLS
203159_at	up	5.8219	2.54149	GLS
203178_at	up	14.7294	3.88063	GATM
203180_at	up	5.58329	2.48112	ALDH1A3
203186_s_at	up	16.6516	4.05759	S100A4
203202_at	down	-6.24155	-2.6419	KRR1
203300_x_at	down	-5.89006	-2.55828	AP1S2
203304_at	up	5.39174	2.43075	BAMBI
203320_at	down	-6.26483	-2.64728	SH2B3
203323_at	down	-311.106	-8.28126	CAV2
203324_s_at	down	-464.295	-8.8589	CAV2
203329_at	up	6.71183	2.74671	PTPRM
203372_s_at	down	-6.28335	-2.65153	SOCS2
203373_at	down	-5.90652	-2.56231	SOCS2
203378_at	down	-6.28577	-2.65209	PCF11
203379_at	up	5.58612	2.48185	RPS6KA1
203382_s_at	up	16.9735	4.08521	APOE
203408_s_at	down	-20.24	-4.33914	SATB1
203434_s_at	down	-6.14731	-2.61996	MME
203440_at	down	-23.5843	-4.55976	CDH2
203474_at	up	9.40386	3.23325	IQGAP2
203485_at	down	-18.4186	-4.20309	RTN1
203504_s_at	down	-45.766	-5.5162	ABCA1
203505_at	down	-81.4127	-6.34718	ABCA1
203567_s_at	down	-25.6662	-4.6818	TRIM38
203570_at	down	-32.6183	-5.02761	LOXL1
203595_s_at	down	-25.8473	-4.69194	IFIT5
203596_s_at	down	-15.2395	-3.92974	IFIT5
203603_s_at	down	-15.3672	-3.94178	ZEB2
203610_s_at	down	-9.26806	-3.21227	TRIM38
203632_s_at	up	11.6484	3.54206	GPRC5B
203638_s_at	up	7.56057	2.9185	FGFR2
203641_s_at	up	6.47228	2.69428	COBLL1
203642_s_at	up	5.46294	2.44968	COBLL1
203665_at	up	5.05453	2.33758	HMOX1
203708_at	up	12.4352	3.63636	PDE4B
203753_at	down	-8.87462	-3.14969	TCF4
203757_s_at	up	39.2163	5.29338	CEACAM6
203799_at	down	-86.2234	-6.43001	CD302///LY75-CD302
203817_at	up	11.4491	3.51716	GUCY1B3
203853_s_at	up	8.19691	3.03508	GAB2
203881_s_at	up	27.167	4.76378	DMD
203895_at	down	-10.562	-3.40082	PLCB4
203896_s_at	down	-10.8411	-3.43844	PLCB4
203917_at	up	16.2991	4.02672	CXADR
203929_s_at	up	7.96828	2.99427	MAPT
203932_at	up	5.92372	2.5665	HLA-DMB
203939_at	down	-782.462	-9.61188	NT5E
203962_s_at	up	5.71689	2.51523	NEBL
203964_at	down	-60.3137	-5.91441	NMI
203987_at	down	-158.533	-7.30864	FZD6
203998_s_at	down	-12.2809	-3.61834	SYT1
203999_at	down	-8.52246	-3.09127	SYT1
204019_s_at	up	19.4985	4.28529	SH3YL1
204032_at	down	-8.83158	-3.14267	BCAR3
204035_at	down	-27.3172	-4.77174	SCG2
204040_at	up	41.1169	5.36166	RNF144A
204042_at	up	8.37698	3.06643	WASF3
204044_at	up	92.8783	6.53727	LOC105369247///QPRT
204058_at	down	-71.2001	-6.15381	ME1
204059_s_at	down	-44.235	-5.46712	ME1
204062_s_at	down	-5.886	-2.55729	ULK2
204069_at	up	11.942	3.57798	MEIS1
204070_at	down	-7.21479	-2.85096	RARRES3
204072_s_at	up	5.71492	2.51473	FRY
204099_at	up	5.87877	2.55551	SMARCD3
204115_at	down	-296.26	-8.21072	GNG11
204154_at	down	-41.8897	-5.38852	CDO1
204158_s_at	down	-7.61419	-2.92869	TCIRG1
204160_s_at	up	13.9606	3.80329	ENPP4
204161_s_at	up	13.2296	3.72569	ENPP4
204172_at	up	6.37277	2.67192	CPOX
204221_x_at	down	-8.75501	-3.13011	GLIPR1
204222_s_at	down	-23.1318	-4.53181	GLIPR1
204224_s_at	up	5.7076	2.51288	GCH1
204236_at	down	-10.7039	-3.42006	FLI1
204260_at	down	-10.3963	-3.378	CHGB
204284_at	down	-15.9904	-3.99914	PPP1R3C
204285_s_at	down	-5.82822	-2.54305	PMAIP1
204286_s_at	down	-5.61681	-2.48975	PMAIP1
204298_s_at	down	-5.19812	-2.37799	LOX
204321_at	up	14.0632	3.81385	NEO1
204324_s_at	up	5.02737	2.3298	GOLIM4
204326_x_at	down	-6.15322	-2.62134	MT1X
204351_at	up	5.10016	2.35054	S100P
204352_at	down	-24.2645	-4.60078	TRAF5
204379_s_at	up	22.3495	4.48217	FGFR3
204388_s_at	up	13.8199	3.78868	MAOA
204389_at	up	10.6403	3.41147	MAOA
204401_at	down	-15.1478	-3.92104	KCNN4
204412_s_at	up	21.1815	4.40474	NEFH
204416_x_at	up	7.94153	2.98942	APOC1
204417_at	down	-61.6346	-5.94567	GALC
204420_at	down	-76.0775	-6.2494	FOSL1
204421_s_at	down	-11.0792	-3.46979	FGF2
204422_s_at	down	-21.522	-4.42774	FGF2
204454_at	up	35.3923	5.14536	LDOC1
204466_s_at	up	556.841	9.12112	SNCA
204467_s_at	up	41.3822	5.37094	SNCA
204469_at	down	-7.19527	-2.84705	PTPRZ1
204470_at	down	-9.27493	-3.21334	CXCL1
204475_at	down	-21.6082	-4.4335	MMP1
204483_at	up	13.9911	3.80644	ENO3
204489_s_at	down	-64.7663	-6.01717	CD44
204490_s_at	down	-101.073	-6.65925	CD44
204525_at	down	-8.97137	-3.16533	PHF14
204529_s_at	up	18.4692	4.20705	TOX
204533_at	down	-20.5662	-4.36221	CXCL10
204567_s_at	up	37.8267	5.24133	ABCG1
204573_at	down	-9.47073	-3.24348	CROT
204579_at	up	6.71184	2.74671	FGFR4
204584_at	up	7.33588	2.87497	L1CAM
204595_s_at	down	-98.7518	-6.62573	STC1
204596_s_at	down	-6.64004	-2.73119	STC1
204597_x_at	down	-194.29	-7.60206	STC1
204612_at	down	-8.16953	-3.03025	PKIA
204621_s_at	up	9.57896	3.25987	NR4A2
204622_x_at	up	8.59647	3.10374	NR4A2
204637_at	up	6.14317	2.61898	CGA
204642_at	down	-8.33291	-3.05882	S1PR1
204646_at	down	-60.4203	-5.91696	DPYD
204653_at	down	-5.94421	-2.57149	TFAP2A
204655_at	down	-51.0377	-5.67349	CCL5
204663_at	down	-11.7124	-3.54996	ME3
204667_at	up	30.5991	4.93542	FOXA1
204679_at	up	6.34347	2.66527	KCNK1
204682_at	down	-10.4364	-3.38355	LTBP2
204688_at	down	-141.818	-7.1479	SGCE
204698_at	down	-9.60168	-3.26329	ISG20
204717_s_at	up	7.80609	2.9646	SLC29A2
204734_at	down	-7.09302	-2.8264	KRT15
204747_at	down	-13.154	-3.71743	IFIT3
204749_at	up	73.7344	6.20427	NAP1L3
204780_s_at	down	-57.6566	-5.84941	FAS
204781_s_at	down	-13.3646	-3.74034	FAS
204790_at	down	-8.8762	-3.14994	SMAD7
204794_at	up	14.3351	3.84148	DUSP2
204798_at	up	5.06698	2.34113	MYB
204823_at	down	-23.3277	-4.54397	NAV3
204844_at	down	-10.0866	-3.33436	ENPEP
204845_s_at	down	-6.604	-2.72334	ENPEP
204872_at	up	10.3814	3.37593	TLE4
204880_at	up	6.34967	2.66668	MGMT
204883_s_at	up	5.08699	2.34681	HUS1
204894_s_at	up	10.8897	3.44489	AOC3
204950_at	down	-8.66383	-3.11501	CARD8
204953_at	down	-15.6355	-3.96676	SNAP91
204971_at	up	5.21378	2.38233	CSTA
204975_at	up	5.4566	2.448	EMP2
204984_at	up	7.07719	2.82318	GPC4
205016_at	down	-8.50702	-3.08865	TGFA
205029_s_at	up	114.294	6.8366	FABP7
205030_at	up	307.232	8.26318	FABP7
205080_at	up	43.616	5.44679	RARB
205081_at	down	-24.7084	-4.62693	CRIP1
205083_at	down	-24.7943	-4.63194	AOX1
205141_at	up	13.2357	3.72636	ANG
205158_at	up	6.4897	2.69815	RNASE4
205174_s_at	down	-78.0562	-6.28644	QPCT
205222_at	down	-7.41837	-2.8911	EHHADH
205226_at	up	9.9243	3.31096	PDGFRL
205227_at	down	-5.10845	-2.35289	IL1RAP
205229_s_at	down	-41.0611	-5.3597	COCH
205239_at	up	11.8728	3.56959	AREG
205347_s_at	up	13.215	3.72411	TMSB15A
205364_at	down	-11.3535	-3.50507	ACOX2
205366_s_at	up	58.084	5.86007	HOXB6
205372_at	down	-6.98782	-2.80484	PLAG1
205376_at	down	-7.36102	-2.8799	INPP4B
205379_at	down	-7.9052	-2.9828	CBR3
205382_s_at	up	5.38597	2.42921	CFD
205414_s_at	up	15.7542	3.97767	ARHGAP44
205466_s_at	up	6.94463	2.7959	HS3ST1
205479_s_at	down	-327.115	-8.35365	PLAU
205483_s_at	down	-5.00208	-2.32253	ISG15
205498_at	up	14.3123	3.83918	GHR
205500_at	down	-9.60215	-3.26336	C5
205501_at	down	-6.49891	-2.7002	PDE10A
205514_at	down	-7.69894	-2.94466	ZNF415
205517_at	up	9.99998	3.32193	GATA4
205534_at	up	20.8727	4.38354	PCDH7
205535_s_at	up	20.2044	4.33659	PCDH7
205544_s_at	up	6.67799	2.73941	CR2
205555_s_at	up	5.17339	2.37111	MSX2
205559_s_at	up	9.68551	3.27583	PCSK5
205560_at	up	6.65912	2.73533	PCSK5
205578_at	up	5.82296	2.54175	ROR2
205591_at	up	18.5269	4.21155	OLFM1
205593_s_at	up	9.66447	3.27269	PDE9A
205600_x_at	up	6.29072	2.65322	HOXB5
205603_s_at	up	41.0926	5.36081	DIAPH2
205609_at	down	-19.7826	-4.30616	ANGPT1
205625_s_at	up	199.582	7.64084	CALB1
205626_s_at	up	200.331	7.64624	CALB1
205627_at	up	10.569	3.40177	CDA
205637_s_at	up	5.64015	2.49573	SH3GL3
205640_at	down	-8.77093	-3.13273	ALDH3B1
205659_at	up	14.0515	3.81265	HDAC9
205660_at	down	-19.9624	-4.31921	OASL
205678_at	up	6.42675	2.68409	AP3B2
205680_at	down	-7.1297	-2.83384	MMP10
205694_at	up	14.3848	3.84647	TYRP1
205709_s_at	up	8.68808	3.11904	CDS1
205726_at	up	6.13265	2.61651	DIAPH2
205729_at	down	-6.96561	-2.80025	OSMR
205741_s_at	down	-7.94716	-2.99044	DTNA
205743_at	down	-5.72354	-2.51691	STAC
205751_at	up	12.1745	3.60579	SH3GL2
205756_s_at	down	-6.60401	-2.72334	F8
205758_at	up	6.83211	2.77233	CD8A
205774_at	up	5.61912	2.49034	F12
205775_at	down	-9.84151	-3.29888	FAM50B
205778_at	up	9.06713	3.18065	KLK7
205826_at	up	6.05578	2.59831	MYOM2
205829_at	up	10.7434	3.42538	HSD17B1
205850_s_at	up	5.40106	2.43324	GABRB3
205884_at	down	-14.98	-3.90497	ITGA4
205885_s_at	down	-14.4416	-3.85216	ITGA4
205896_at	down	-11.0656	-3.46801	SLC22A4
205932_s_at	up	8.96918	3.16498	MSX1
205935_at	up	5.00939	2.32464	FOXF1
205943_at	up	8.90597	3.15477	TDO2
205959_at	down	-6.50054	-2.70056	MMP13
205961_s_at	down	-49.1961	-5.62047	PSIP1
205968_at	up	6.91166	2.78903	KCNS3
205975_s_at	up	23.0695	4.52791	HOXD1
205980_s_at	up	35.0631	5.13188	ARHGAP8///PRR5-ARHGAP8
205990_s_at	up	36.4416	5.18751	WNT5A
205992_s_at	down	-13.6269	-3.76839	IL15
206023_at	down	-6.15735	-2.62231	NMU
206042_x_at	up	64.4371	6.00982	SNRPN///SNURF
206082_at	up	9.98315	3.3195	HCP5
206084_at	down	-9.37868	-3.22938	PTPRR
206104_at	up	46.0358	5.52468	ISL1
206112_at	down	-20.7247	-4.37328	ANKRD7
206125_s_at	up	6.69498	2.74308	KLK8
206155_at	up	6.5979	2.72201	ABCC2
206157_at	down	-71.7297	-6.1645	PTX3
206170_at	down	-29.2216	-4.86896	ADRB2
206172_at	down	-143.201	-7.1619	IL13RA2
206189_at	up	7.95446	2.99176	UNC5C
206204_at	up	21.9987	4.45935	GRB14
206232_s_at	down	-16.7821	-4.06885	B4GALT6
206233_at	down	-29.3499	-4.87529	B4GALT6
206240_s_at	down	-5.33989	-2.41681	ZNF136
206271_at	down	-6.90288	-2.7872	TLR3
206291_at	up	263.382	8.04102	NTS
206295_at	up	109.395	6.7734	IL18
206300_s_at	down	-15.9537	-3.99582	PTHLH
206307_s_at	down	-6.07139	-2.60203	FOXD1
206348_s_at	up	6.6309	2.7292	PDK3
206354_at	up	42.9533	5.4247	SLCO1B3
206375_s_at	up	7.19327	2.84665	HSPB3
206381_at	up	10.5966	3.40553	SCN2A
206382_s_at	down	-72.4197	-6.17831	BDNF
206414_s_at	down	-24.9101	-4.63866	ASAP2
206417_at	up	5.10114	2.35082	CNGA1
206424_at	up	13.3553	3.73934	CYP26A1
206440_at	up	8.86898	3.14877	LIN7A
206456_at	up	37.0282	5.21055	GABRA5
206461_x_at	down	-6.57804	-2.71766	MT1H
206474_at	down	-6.10656	-2.61036	CDK17
206489_s_at	up	5.97118	2.57802	DLGAP1
206490_at	up	6.58178	2.71848	DLGAP1
206493_at	up	5.39174	2.43075	ITGA2B
206542_s_at	down	-6.06538	-2.6006	SMARCA2
206544_x_at	down	-5.09781	-2.34988	SMARCA2
206546_at	down	-12.6361	-3.65948	SYCP2
206552_s_at	down	-14.1978	-3.82759	TAC1
206584_at	down	-9.42841	-3.23701	LY96
206632_s_at	up	482.286	8.91374	APOBEC3B
206634_at	up	14.4091	3.84891	SIX3
206640_x_at	down	-478.251	-8.90162	GAGE12B///GAGE12C///GAGE12D///GAGE12E///GAGE12F///GAGE12G///GAGE12H///GAGE12I///GAGE2A///GAGE2C///GAGE2D///GAGE2E///GAGE4///GAGE5///GAGE6///GAGE7///GAGE8
206659_at	up	11.2278	3.489
206687_s_at	up	37.5136	5.22934	PTPN6
206693_at	down	-29.9511	-4.90454	IL7
206695_x_at	down	-5.78374	-2.532	ZNF43
206710_s_at	up	50.904	5.66971	EPB41L3
206785_s_at	up	6.50932	2.70251	KLRC1///KLRC2
206857_s_at	up	6.17492	2.62642	FKBP1B
206884_s_at	up	46.3478	5.53443	SCEL
206907_at	up	27.1936	4.7652	TNFSF9
206950_at	down	-9.81782	-3.2954	SCN9A
206953_s_at	down	-5.08002	-2.34484	ADGRL2
206973_at	up	16.0217	4.00196	PPFIA2
207064_s_at	up	6.40442	2.67907	AOC2
207069_s_at	up	6.71184	2.74671	SMAD6
207086_x_at	down	-516.383	-9.0123	GAGE1///GAGE12B///GAGE12C///GAGE12D///GAGE12E///GAGE12F///GAGE12G///GAGE12H///GAGE12I///GAGE12J///GAGE13///GAGE2A///GAGE2B///GAGE2C///GAGE2D///GAGE2E///GAGE4///GAGE5///GAGE6///GAGE7///GAGE8
207111_at	up	8.497	3.08695	ADGRE1
207131_x_at	up	5.44334	2.44449	GGT1///GGT2///GGTLC1///GGTLC2///LOC102724197
207180_s_at	down	-11.3934	-3.51013	HTATIP2
207194_s_at	up	11.2349	3.48992	ICAM4
207233_s_at	up	47.514	5.57028	MITF
207238_s_at	up	6.05897	2.59907	PTPRC
207247_s_at	up	7.8266	2.96838	ZFX///ZFY
207304_at	down	-6.25378	-2.64473	ZNF45
207373_at	up	5.73513	2.51983	HOXD10
207381_at	up	8.14913	3.02665	ALOX12B
207397_s_at	up	18.6695	4.22261	HOXD13
207417_s_at	down	-16.7056	-4.06226	ZNF177///ZNF559-ZNF177
207610_s_at	up	8.42105	3.074	ADGRE2
207643_s_at	down	-56.5545	-5.82157	TNFRSF1A
207663_x_at	down	-274.23	-8.09924	GAGE3
207739_s_at	down	-575.912	-9.1697	GAGE1///GAGE12D///GAGE12F///GAGE12G///GAGE12I///GAGE12J///GAGE13///GAGE2A///GAGE2B///GAGE2C///GAGE2D///GAGE2E///GAGE3///GAGE4///GAGE5///GAGE6///GAGE7///GAGE8
207826_s_at	up	10.1671	3.34584	ID3
207827_x_at	up	101.244	6.66169	SNCA
207850_at	down	-13.1808	-3.72037	CXCL3
207920_x_at	up	5.59658	2.48454	ZFX
207963_at	up	56.8024	5.82788	KIF25-AS1
208012_x_at	down	-5.44056	-2.44375	SP110
208025_s_at	down	-11.5013	-3.52372	HMGA2
208078_s_at	up	16.9335	4.08181	LOC102724428///SIK1
208146_s_at	down	-6.41032	-2.6804	CPVL
208155_x_at	down	-424.883	-8.73092	GAGE1///GAGE12D///GAGE12F///GAGE12G///GAGE12I///GAGE12J///GAGE13///GAGE2B///GAGE2D///GAGE2E///GAGE4///GAGE5///GAGE6///GAGE7
208161_s_at	down	-6.62655	-2.72826	ABCC3
208180_s_at	up	6.9019	2.78699	HIST1H4H
208216_at	up	5.37892	2.42732	DLX4
208228_s_at	up	9.03828	3.17605	FGFR2
208235_x_at	down	-528.769	-9.04649	GAGE12D///GAGE12F///GAGE12G///GAGE12I///GAGE2D///GAGE2E///GAGE4///GAGE5///GAGE6///GAGE7
208283_at	down	-31.3002	-4.9681	GAGE1
208378_x_at	down	-10.941	-3.45168	FGF5
208463_at	down	-16.6336	-4.05603	GABRA4
208530_s_at	up	11.1115	3.47398	RARB
208540_x_at	down	-18.1271	-4.18008
208581_x_at	down	-9.13028	-3.19066	MT1X
208650_s_at	up	16.043	4.00388	CD24
208712_at	down	-6.66574	-2.73677	CCND1
208753_s_at	down	-5.19959	-2.3784	NAP1L1
208763_s_at	up	16.3679	4.03279	TSC22D3
208782_at	down	-6.22353	-2.63773	FSTL1
208794_s_at	down	-16.2819	-4.0252	SMARCA4
208891_at	down	-8.21809	-3.0388	DUSP6
208892_s_at	down	-7.92708	-2.98679	DUSP6
208893_s_at	down	-8.99078	-3.16845	DUSP6
208920_at	down	-5.64404	-2.49673	SRI
208925_at	up	5.44655	2.44534	CLDND1
208944_at	down	-6.00872	-2.58706	TGFBR2
208949_s_at	down	-36.5324	-5.19111	LGALS3
209016_s_at	down	-8.63665	-3.11047	KRT7
209101_at	down	-17.7452	-4.14936	CTGF
209129_at	down	-35.6487	-5.15578	TRIP6
209159_s_at	up	6.52128	2.70516	NDRG4
209168_at	up	6.70977	2.74626	GPM6B
209173_at	up	651.858	9.34841	AGR2
209184_s_at	up	17.6532	4.14186	IRS2
209185_s_at	up	91.1771	6.5106	IRS2
209197_at	up	10.9133	3.44801	SEPT11///SYT11
209198_s_at	up	7.12502	2.83289	SYT11
209209_s_at	up	5.68755	2.50781	FERMT2
209211_at	up	24.6174	4.62161	KLF5
209212_s_at	up	56.4618	5.8192	KLF5
209220_at	up	7.08124	2.824	GPC3
209242_at	up	79.0089	6.30394	PEG3
209260_at	up	9.3439	3.22403	SFN
209270_at	down	-9.93952	-3.31318	LAMB3
209277_at	down	-12.4462	-3.63764	TFPI2
209278_s_at	down	-10.8782	-3.44337	TFPI2
209285_s_at	down	-5.03076	-2.33078	FAM208A
209286_at	down	-25.0586	-4.64724	CDC42EP3
209287_s_at	down	-7.69823	-2.94453	CDC42EP3
209288_s_at	down	-11.8064	-3.5615	CDC42EP3
209291_at	up	39.1588	5.29126	ID4
209292_at	up	11.35	3.50461	ID4
209301_at	down	-13.9857	-3.80588	CA2
209310_s_at	down	-33.7055	-5.07491	CASP4
209318_x_at	down	-6.25078	-2.64404	PLAGL1
209337_at	down	-61.0246	-5.93132	PSIP1
209340_at	down	-5.58248	-2.48091	UAP1
209369_at	down	-5.84806	-2.54796	ANXA3
209409_at	up	60.9104	5.92862	GRB10
209410_s_at	up	11.7791	3.55816	GRB10
209417_s_at	up	5.35027	2.41961	IFI35
209447_at	down	-9.36644	-3.2275	SYNE1
209448_at	down	-64.5498	-6.01234	HTATIP2
209457_at	down	-19.0076	-4.24851	DUSP5
209459_s_at	up	6.89306	2.78514	ABAT
209460_at	up	5.13319	2.35986	ABAT
209465_x_at	down	-9.84713	-3.2997	PTN
209469_at	down	-18.0535	-4.1742	GPM6A
209470_s_at	down	-27.7522	-4.79453	GPM6A
209480_at	up	19.3739	4.27604	HLA-DQB1
209498_at	up	7.7079	2.94634	CEACAM1
209505_at	up	10.7651	3.42829	NR2F1
209506_s_at	up	9.0791	3.18255	NR2F1
209514_s_at	up	5.65728	2.50011	RAB27A
209539_at	down	-6.95065	-2.79715	ARHGEF6
209550_at	up	87.6736	6.45407	NDN
209591_s_at	up	12.7667	3.67431	BMP7
209602_s_at	up	8.01553	3.0028	GATA3
209604_s_at	up	6.18726	2.6293	GATA3
209619_at	up	24.9691	4.64207	CD74
209623_at	down	-20.0533	-4.32577	MCCC2
209624_s_at	down	-23.3053	-4.54259	MCCC2
209655_s_at	up	11.391	3.50983	TMEM47
209656_s_at	up	11.838	3.56536	TMEM47
209676_at	up	7.6421	2.93397	TFPI
209684_at	down	-30.1746	-4.91526	RIN2
209708_at	down	-9.3313	-3.22208	MOXD1
209710_at	up	7.57872	2.92195	GATA2
209723_at	down	-9.90109	-3.30759	SERPINB9
209735_at	up	8.61416	3.10671	ABCG2
209755_at	up	5.21378	2.38233	NMNAT2
209758_s_at	up	25.2368	4.65746	MFAP5
209762_x_at	down	-9.99093	-3.32062	SP110
209763_at	up	51.8206	5.69545	CHRDL1
209771_x_at	up	9.20925	3.20308	CD24
209774_x_at	down	-77.8396	-6.28243	CXCL2
209784_s_at	up	5.71748	2.51538	JAG2
209789_at	down	-24.506	-4.61506	CORO2B
209792_s_at	up	8.99491	3.16911	KLK10
209835_x_at	down	-94.0418	-6.55523	CD44
209839_at	up	27.3239	4.77209	DNM3
209859_at	up	79.8141	6.31857	TRIM9
209864_at	up	5.89505	2.5595	FRAT2
209866_s_at	up	7.68767	2.94255	ADGRL3
209867_s_at	up	7.55534	2.9175	ADGRL3
209875_s_at	down	-21.1828	-4.40482	SPP1
209897_s_at	up	8.65995	3.11436	SLIT2
209905_at	down	-56.4812	-5.8197	HOXA10-HOXA9///HOXA9
209917_s_at	down	-16.3695	-4.03294	TP53TG1
209919_x_at	up	5.75702	2.52532	GGT1///GGT2///GGTLC1///GGTLC2///LOC102724197
209959_at	up	6.08853	2.60609	NR4A3
209960_at	up	179.87	7.49081	HGF
209961_s_at	up	5.99288	2.58325	HGF
209989_at	down	-5.35201	-2.42008	ZNF268
209992_at	up	7.85427	2.97348	PFKFB2
209993_at	down	-8.87101	-3.1491	ABCB1
209994_s_at	down	-9.04721	-3.17747	ABCB1///ABCB4
210004_at	up	5.84824	2.548	OLR1
210015_s_at	up	23.506	4.55495	MAP2
210017_at	down	-5.03371	-2.33162	MALT1
210036_s_at	up	12.043	3.59013	KCNH2
210042_s_at	down	-5.06618	-2.3409	CTSZ
210046_s_at	up	6.97081	2.80133	IDH2
210074_at	up	11.3866	3.50927	CTSV
210095_s_at	down	-13.0539	-3.70641	IGFBP3
210135_s_at	down	-5.54125	-2.47021	SHOX2
210145_at	up	183.003	7.51572	PLA2G4A
210215_at	up	6.24673	2.6431	TFR2
210218_s_at	down	-10.9072	-3.44721	SP100
210222_s_at	down	-9.90928	-3.30878	RTN1
210233_at	down	-9.83989	-3.29864	IL1RAP
210236_at	up	5.80588	2.53752	PPFIA1
210241_s_at	down	-11.2578	-3.49285	TP53TG1
210247_at	up	7.51703	2.91016	SYN2
210253_at	down	-6.11121	-2.61146	HTATIP2
210257_x_at	up	7.66535	2.93835	CUL4B
210273_at	up	8.25034	3.04445	PCDH7
210299_s_at	down	-6.53548	-2.70829	FHL1
210310_s_at	down	-7.73829	-2.95202	FGF5
210311_at	down	-10.8344	-3.43755	FGF5
210355_at	down	-8.59785	-3.10398	PTHLH
210383_at	up	7.5035	2.90756	SCN1A
210426_x_at	up	11.6183	3.53833	RORA
210437_at	up	40.3731	5.33532	MAGEA9///MAGEA9B
210448_s_at	down	-6.28649	-2.65225	P2RX5
210467_x_at	down	-7.94643	-2.99031	MAGEA12
210479_s_at	up	7.15325	2.8386	RORA
210492_at	up	6.69527	2.74314	MFAP3L
210493_s_at	up	5.64274	2.4964	MFAP3L
210508_s_at	up	7.76063	2.95617	KCNQ2
210538_s_at	down	-73.2259	-6.19428	BIRC3
210546_x_at	down	-233.133	-7.86501	CTAG1A///CTAG1B
210567_s_at	up	6.08873	2.60614	SKP2
210587_at	up	27.106	4.76054	INHBE
210605_s_at	up	7.0345	2.81445	MFGE8
210607_at	up	5.84249	2.54658	FLT3LG
210619_s_at	up	6.63946	2.73107	HYAL1
210664_s_at	up	10.5323	3.39675	TFPI
210665_at	up	21.2238	4.40761	TFPI
210675_s_at	down	-9.55341	-3.25602	PTPRR
210683_at	up	14.6331	3.87117	NRTN
210715_s_at	up	22.681	4.50341	SPINT2
210755_at	up	52.419	5.71202	HGF
210758_at	down	-10.7279	-3.42329	PSIP1
210762_s_at	down	-40.7302	-5.34803	DLC1
210764_s_at	down	-9.6878	-3.27617	CYR61
210797_s_at	down	-7.09222	-2.82624	OASL
210845_s_at	down	-18.7698	-4.23034	PLAUR
210847_x_at	down	-8.42576	-3.07481	TNFRSF25
210852_s_at	down	-5.54029	-2.46996	AASS
210854_x_at	up	11.1029	3.47287	SLC6A8
210875_s_at	down	-8.07961	-3.01429	ZEB1
210882_s_at	up	6.04634	2.59606	TRO
210886_x_at	down	-21.9829	-4.45831	TP53TG1
210916_s_at	down	-9.19861	-3.20142	CD44
210929_s_at	up	10.9763	3.45632	AHSG
210941_at	up	23.8519	4.57603	PCDH7
210951_x_at	up	5.15277	2.36535	RAB27A
210985_s_at	down	-6.97115	-2.8014	SP100
210986_s_at	down	-7.02708	-2.81293	TPM1
210987_x_at	down	-5.51816	-2.46419	TPM1
210997_at	up	59.1826	5.8871	HGF
210998_s_at	up	8.68018	3.11772	HGF
210999_s_at	up	59.9453	5.90558	GRB10
211026_s_at	down	-6.26692	-2.64776	MGLL
211071_s_at	up	13.0937	3.7108	MLLT11
211122_s_at	down	-25.9454	-4.6974	CXCL11
211161_s_at	up	60.8662	5.92757	COL3A1
211200_s_at	down	-8.19017	-3.03389	EFCAB2
211302_s_at	up	14.4707	3.85506	PDE4B
211343_s_at	down	-20.6512	-4.36816	COL13A1
211429_s_at	down	-29.6167	-4.88834	SERPINA1
211456_x_at	down	-6.09591	-2.60784	MT1HL1
211546_x_at	up	59.4829	5.8944	SNCA
211547_s_at	down	-5.08027	-2.3449	PAFAH1B1
211555_s_at	up	6.30332	2.65611	GUCY1B3
211654_x_at	up	6.86204	2.77864	HLA-DQB1
211657_at	up	63.0519	5.97847	CEACAM6
211658_at	up	8.49793	3.08711	PRDX2
211668_s_at	down	-10.7663	-3.42845	PLAU
211674_x_at	down	-247.707	-7.95249	CTAG1A///CTAG1B
211685_s_at	up	7.74151	2.95261	NCALD
211700_s_at	up	6.73518	2.75172	TRO
211701_s_at	up	8.92524	3.15789	TRO
211737_x_at	down	-14.2033	-3.82816	PTN
211756_at	down	-41.2021	-5.36465	PTHLH
211776_s_at	up	34.3175	5.10087	EPB41L3
211778_s_at	up	5.9117	2.56357	OVOL2
211810_s_at	down	-6.49299	-2.69888	GALC
211924_s_at	down	-16.224	-4.02005	PLAUR
211964_at	up	11.7779	3.55801	COL4A2
211980_at	up	7.44297	2.89588	COL4A1
211990_at	up	28.2437	4.81986	HLA-DPA1
211991_s_at	up	7.53195	2.91302	HLA-DPA1
212014_x_at	down	-35.6201	-5.15462	CD44
212062_at	up	21.3663	4.41726	ATP9A
212063_at	down	-849.595	-9.73063	CD44
212092_at	down	-6.6519	-2.73377	PEG10
212093_s_at	up	6.24673	2.6431	MTUS1
212094_at	down	-393.469	-8.62011	PEG10
212096_s_at	up	39.2747	5.29553	MTUS1
212124_at	down	-5.10468	-2.35182	ZMIZ1
212148_at	up	15.9243	3.99316	PBX1
212151_at	up	5.70609	2.5125	PBX1
212154_at	up	38.0089	5.24826	SDC2
212158_at	up	25.5344	4.67437	SDC2
212185_x_at	down	-7.28052	-2.86404	MT2A
212224_at	up	1296.77	10.3407	ALDH1A1
212268_at	down	-35.3001	-5.1416	SERPINB1
212297_at	down	-6.44733	-2.6887	ATP13A3
212298_at	down	-10.2505	-3.35763	NRP1
212325_at	up	9.91532	3.30966	LIMCH1
212327_at	up	12.2064	3.60956	LIMCH1
212328_at	up	11.488	3.52206	LIMCH1
212338_at	up	6.57894	2.71785	MYO1D
212339_at	up	7.0142	2.81028	EPB41L1
212382_at	down	-9.56061	-3.2571	TCF4
212385_at	down	-7.54706	-2.91591	TCF4
212386_at	down	-34.8251	-5.12206	TCF4
212387_at	down	-6.33379	-2.66307	TCF4
212427_at	down	-6.4169	-2.68188	KIAA0368
212472_at	down	-11.3413	-3.50352	MICAL2
212473_s_at	down	-17.0029	-4.08771	MICAL2
212519_at	up	1033.57	10.0134	UBE2E1
212543_at	down	-77.2727	-6.27189	AIM1
212552_at	down	-8.21962	-3.03907	HPCAL1
212558_at	up	8.04025	3.00724	SPRY1
212586_at	down	-6.25657	-2.64537	CAST
212588_at	up	8.90597	3.15477	PTPRC
212599_at	up	11.6611	3.54364	AUTS2
212611_at	up	6.63946	2.73107	DTX4
212614_at	up	11.7867	3.55909	ARID5B
212622_at	up	5.96863	2.5774	TMEM41B
212623_at	up	5.25061	2.39248	TMEM41B
212636_at	down	-8.43197	-3.07587	QKI
212646_at	down	-15.2717	-3.93279	RFTN1
212660_at	down	-11.5237	-3.52653	JADE2
212664_at	up	6.91355	2.78943	TUBB4A
212666_at	down	-8.47564	-3.08332	SMURF1
212681_at	up	43.3112	5.43667	EPB41L3
212741_at	up	6.77893	2.76106	MAOA
212764_at	down	-8.06422	-3.01153	ZEB1
212805_at	down	-5.84295	-2.5467	PRUNE2
212810_s_at	down	-10.265	-3.35967	SLC1A4
212812_at	up	7.14497	2.83693	SERINC5
212819_at	down	-5.23448	-2.38805	ASB1
212850_s_at	up	12.6771	3.66415	LRP4
212884_x_at	up	12.6029	3.65568	APOE
212907_at	down	-9.71829	-3.2807	SLC30A1
212923_s_at	down	-14.9592	-3.90296	PXDC1
212944_at	up	6.82208	2.77021	SLC5A3
212976_at	up	5.09545	2.34921	LRRC8B
212989_at	down	-5.40185	-2.43345	SGMS1
212992_at	down	-39.0091	-5.28574	AHNAK2
212998_x_at	up	11.3033	3.49868	HLA-DQB1
212999_x_at	up	5.73514	2.51983	HLA-DQB1///HLA-DQB2
213005_s_at	up	63.9293	5.99841	KANK1
213050_at	up	36.2012	5.17796	COBL
213063_at	down	-5.4539	-2.44729	ZC3H14
213064_at	down	-5.26013	-2.3951	ZC3H14
213069_at	down	-8.72083	-3.12447	HEG1
213082_s_at	down	-119.206	-6.89731	SLC35D2
213083_at	down	-176.441	-7.46304	SLC35D2
213092_x_at	down	-6.83996	-2.77399	DNAJC9
213106_at	up	12.3409	3.62538	ATP8A1
213122_at	down	-139.328	-7.12234	TSPYL5
213131_at	up	29.0636	4.86114	OLFM1
213142_x_at	down	-19.0718	-4.25337	GSAP
213150_at	down	-13.2433	-3.72719	HOXA10
213156_at	down	-14.2905	-3.83698	ZBTB20
213158_at	down	-19.5414	-4.28846	ZBTB20
213164_at	up	6.80567	2.76674	SLC5A3
213230_at	up	5.97651	2.5793	CDR2L
213245_at	up	12.1217	3.59952	ADCY1
213249_at	up	11.7071	3.54931	FBXL7
213268_at	up	8.82759	3.14202	CAMTA1
213308_at	up	6.32478	2.66101	SHANK2
213325_at	down	-5.00973	-2.32473	PVRL3
213338_at	down	-83.1383	-6.37744	TMEM158
213353_at	up	6.89603	2.78577	ABCA5
213371_at	up	5.31245	2.40938	LDB3
213388_at	up	5.75405	2.52458	PDE4DIP
213397_x_at	up	7.04537	2.81668	RNASE4
213412_at	up	7.228	2.8536	TJP3
213416_at	down	-31.0752	-4.95769	ITGA4
213425_at	up	17.7489	4.14966	WNT5A
213438_at	up	8.99628	3.16933	NFASC
213447_at	up	16.8903	4.07812	IPW
213467_at	up	8.81765	3.14039	RND2
213469_at	down	-5.35636	-2.42125	PGAP1
213479_at	up	58.1291	5.86119	NPTX2
213519_s_at	down	-5.63767	-2.4951	LAMA2
213524_s_at	down	-133.755	-7.06344	G0S2
213537_at	up	9.17401	3.19755	HLA-DPA1
213540_at	down	-10.3472	-3.37117	HSD17B8
213572_s_at	down	-46.0632	-5.52554	SERPINB1
213652_at	up	8.41575	3.07309	PCSK5
213712_at	down	-61.0246	-5.93132	ELOVL2
213720_s_at	down	-8.23725	-3.04216	SMARCA4
213721_at	up	6.02709	2.59146	SOX2
213780_at	up	8.73083	3.12612	TCHH
213792_s_at	up	6.22849	2.63888	INSR
213797_at	down	-8.02571	-3.00463	RSAD2
213823_at	up	7.80426	2.96426	HOXA11
213843_x_at	up	15.5447	3.95835	SLC6A8
213844_at	up	9.10464	3.1866	HOXA5
213865_at	down	-6.8155	-2.76882	DCBLD2
213873_at	down	-7.07653	-2.82304	ST3GAL6
213891_s_at	down	-22.2994	-4.47893	TCF4
213906_at	down	-21.6728	-4.43781	MYBL1
213913_s_at	down	-6.23656	-2.64075	TBC1D30
213916_at	down	-17.2919	-4.11202	ZNF20///ZNF625-ZNF20
213931_at	up	11.9883	3.58355	ID2///ID2B
213943_at	up	11.6606	3.54357	TWIST1
213972_at	down	-5.86774	-2.55281
214033_at	down	-16.3248	-4.02899	ABCC6///ABCC6P1///ABCC6P2///LOC105369239
214043_at	up	9.44596	3.2397	PTPRD
214046_at	down	-10.8485	-3.43942	FUT9
214053_at	up	8.61585	3.10699	ERBB4
214058_at	up	11.2536	3.49231	MYCL
214059_at	down	-12.7307	-3.67024	IFI44
214073_at	up	9.48836	3.24616	CTTN
214074_s_at	up	8.73873	3.12742	CTTN
214077_x_at	down	-15.1162	-3.91803	MEIS3P1
214085_x_at	down	-17.2674	-4.10998	GLIPR1
214107_x_at	up	9.52022	3.251	LOC440434
214120_at	up	15.3427	3.93948	RFPL1S
214129_at	up	12.2637	3.61632	PDE4DIP
214130_s_at	up	12.3588	3.62746	PDE4DIP
214157_at	up	20.4643	4.35504	GNAS
214319_at	up	5.34476	2.41813	FRY
214321_at	down	-10.2825	-3.36212	NOV
214329_x_at	up	17.6519	4.14175	TNFSF10
214331_at	down	-7.78226	-2.96019	TSFM
214358_at	up	6.90847	2.78837	ACACA
214378_at	up	11.0765	3.46943	TFPI
214434_at	up	8.64972	3.11265	HSPA12A
214452_at	down	-23.5335	-4.55664	BCAT1
214453_s_at	down	-112.113	-6.80881	IFI44
214457_at	up	5.89548	2.55961	HOXA2
214469_at	down	-6.51042	-2.70275	HIST1H2AE
214472_at	up	5.54787	2.47193	HIST1H2AD///HIST1H3D
214567_s_at	down	-5.49132	-2.45715	XCL1///XCL2
214603_at	down	-131.273	-7.03643	MAGEA2///MAGEA2B
214624_at	up	10.5754	3.40264	UPK1A
214636_at	up	14.8764	3.89495	CALCB
214639_s_at	up	11.8808	3.57056	HOXA1
214651_s_at	down	-128.113	-7.00127	HOXA10-HOXA9///HOXA9
214657_s_at	up	5.55409	2.47355	NEAT1
214728_x_at	down	-5.94567	-2.57184	SMARCA4
214772_at	down	-19.0308	-4.25026	KIAA1549L
214791_at	down	-30.1406	-4.91364	SP140L
214841_at	down	-11.9403	-3.57777	CNIH3
214844_s_at	up	11.2267	3.48886	DOK5
214866_at	down	-32.0461	-5.00208	PLAUR
214898_x_at	up	5.65168	2.49868	MUC3B
214920_at	down	-5.73906	-2.52082	THSD7A
214933_at	down	-13.4679	-3.75146	CACNA1A
215001_s_at	down	-82.6402	-6.36877	GLUL
215008_at	up	5.5252	2.46603	TLL2
215016_x_at	down	-5.02098	-2.32797	DST
215047_at	down	-14.0127	-3.80867	TRIM58
215076_s_at	up	535.584	9.06497	COL3A1
215090_x_at	up	8.57816	3.10067	LOC440434
215132_at	up	7.30428	2.86874
215143_at	down	-20.8241	-4.38018	DPY19L2P2
215187_at	down	-10.3023	-3.3649	LOC55338
215193_x_at	up	6.96546	2.80022	HLA-DRB1///HLA-DRB3///HLA-DRB4///LOC105369230
215237_at	up	5.86931	2.55319	DOCK9
215241_at	down	-5.4752	-2.45291	ANO3
215307_at	down	-80.9903	-6.33968	ZNF529
215356_at	down	-257.576	-8.00885	TDRD12
215388_s_at	up	7.03372	2.81429	CFH///CFHR1
215425_at	up	45.9177	5.52098	BTG3
215446_s_at	down	-18.043	-4.17336	LOX
215523_at	up	6.2115	2.63494	ZNF391
215707_s_at	down	-8.27869	-3.0494	PRNP
215714_s_at	down	-8.68868	-3.11914	SMARCA4
215719_x_at	down	-35.3464	-5.14349	FAS
215733_x_at	down	-54.6763	-5.77284	CTAG2
215767_at	down	-9.24153	-3.20813	ZNF804A
215780_s_at	down	-5.38341	-2.42852	SET
215812_s_at	up	11.0637	3.46776	SLC6A10P///SLC6A10PB///SLC6A8
215847_at	down	-8.69972	-3.12097	HERC2P3
215997_s_at	up	7.90566	2.98289	CUL4B
216028_at	up	5.93109	2.5683
216236_s_at	up	18.7945	4.23224	SLC2A14///SLC2A3
216248_s_at	up	9.22969	3.20628	NR4A2
216252_x_at	down	-19.6198	-4.29424	FAS
216379_x_at	up	10.7902	3.43165	CD24
216733_s_at	up	17.3541	4.1172	GATM
216840_s_at	down	-13.1808	-3.72037	LAMA2
216902_s_at	up	8.25174	3.0447	RRN3///RRN3P1///RRN3P2
216958_s_at	down	-9.49246	-3.24678	IVD
217028_at	up	10.0239	3.32537	CXCR4
217165_x_at	down	-6.96088	-2.79927	MT1F
217220_at	down	-9.09915	-3.18573	LOC100287387
217339_x_at	down	-47.7685	-5.57799	CTAG1A///CTAG1B
217371_s_at	down	-8.79906	-3.13735	IL15
217478_s_at	up	25.7728	4.68778	HLA-DMA
217502_at	down	-15.7843	-3.98042	IFIT2
217523_at	down	-11.1807	-3.48294	CD44
217562_at	up	6.24673	2.6431	BRINP3
217644_s_at	up	5.00468	2.32328	SOS2
217707_x_at	down	-6.34012	-2.66451	SMARCA2
217728_at	up	9.34792	3.22465	S100A6
217820_s_at	up	7.92792	2.98694	ENAH
217867_x_at	up	18.5046	4.20981	BACE2
217890_s_at	down	-33.0385	-5.04608	PARVA
217904_s_at	down	-6.65269	-2.73394	BACE1
217979_at	up	30.8861	4.94888	TSPAN13
217996_at	down	-9.98611	-3.31992	PHLDA1
217997_at	down	-40.5378	-5.3412	PHLDA1
217998_at	down	-5.61928	-2.49038	PHLDA1
217999_s_at	down	-63.0536	-5.97851	PHLDA1
218005_at	down	-25.3945	-4.66644	ZNF22
218006_s_at	down	-7.88186	-2.97854	ZNF22
218087_s_at	up	11.7952	3.56013	SORBS1
218109_s_at	down	-30.7907	-4.94442	MFSD1
218157_x_at	up	5.78888	2.53328	CDC42SE1
218182_s_at	down	-23.7926	-4.57244	CLDN1
218222_x_at	up	5.75928	2.52589	ARNT
218284_at	down	-6.48525	-2.69716	SMAD3
218330_s_at	down	-13.6368	-3.76944	NAV2
218332_at	down	-110.625	-6.78953	BEX1
218400_at	down	-9.11932	-3.18893	OAS2///OAS3
218451_at	down	-78.0922	-6.28711	CDCP1
218521_s_at	down	-7.34422	-2.87661	UBE2W
218526_s_at	down	-9.17205	-3.19724	RANGRF
218543_s_at	down	-20.3026	-4.34359	PARP12
218559_s_at	up	8.00243	3.00044	MAFB
218574_s_at	up	6.93689	2.79429	LMCD1
218625_at	down	-13.626	-3.76829	NRN1
218631_at	up	12.0858	3.59524	AVPI1
218644_at	down	-12.0122	-3.58643	PLEK2
218689_at	up	5.23562	2.38836	FANCF
218694_at	down	-105.579	-6.72217	ARMCX1
218704_at	up	10.9035	3.44672	RNF43
218706_s_at	down	-10.0866	-3.33436	GRAMD3
218723_s_at	up	48.0628	5.58685	RGCC
218780_at	up	5.23304	2.38765	HOOK2
218792_s_at	up	7.33866	2.87552	BSPRY
218795_at	up	6.23516	2.64043	ACP6
218796_at	down	-6.80516	-2.76663	FERMT1
218820_at	up	51.1723	5.67729	C14orf132
218839_at	down	-9.26768	-3.21221	HEY1
218858_at	up	7.64681	2.93486	DEPTOR
218872_at	up	13.373	3.74125	TESC
218885_s_at	up	15.1462	3.92088	GALNT12
218900_at	up	6.03509	2.59338	CNNM4
218901_at	down	-5.48265	-2.45487	PLSCR4
218907_s_at	up	6.49078	2.69839	LRRC61
218915_at	down	-5.97632	-2.57926	NF2
218931_at	up	7.47548	2.90217	RAB17
218948_at	down	-14.3255	-3.84051	QRSL1
218952_at	up	5.59965	2.48534	PCSK1N
218966_at	down	-7.24174	-2.85634	MYO5C
218976_at	up	15.4814	3.95247	DNAJC12
218980_at	down	-12.7245	-3.66954	FHOD3
218983_at	up	16.9378	4.08218	C1RL
218986_s_at	down	-62.3209	-5.96164	DDX60
218988_at	down	-16.0098	-4.00088	SLC35E3
219010_at	up	11.7952	3.56013	C1orf106
219049_at	up	5.09545	2.34921	CSGALNACT1
219080_s_at	up	8.36246	3.06393	CTPS2
219109_at	down	-75.7526	-6.24322	SPAG16
219132_at	up	11.0988	3.47233	PELI2
219174_at	down	-24.0315	-4.58686	IFT74
219191_s_at	up	17.0808	4.09431	BIN2
219209_at	down	-42.7348	-5.41734	IFIH1
219228_at	up	6.92203	2.79119	ZNF331
219250_s_at	up	10.4298	3.38264	FLRT3
219257_s_at	up	9.34722	3.22454	SPHK1
219260_s_at	down	-16.0696	-4.00626	ELP5
219263_at	down	-9.52542	-3.25178	RNF128
219271_at	up	13.4707	3.75175	GALNT14
219281_at	down	-6.16704	-2.62458	MSRA
219282_s_at	down	-8.61833	-3.10741	TRPV2
219298_at	up	5.35027	2.41961	ECHDC3
219308_s_at	down	-20.5247	-4.35929	AK5
219342_at	down	-16.3433	-4.03063	CASD1
219358_s_at	up	6.98742	2.80476	ADAP2
219366_at	down	-7.65388	-2.93619	AVEN
219403_s_at	up	7.0049	2.80836	HPSE
219407_s_at	up	5.03687	2.33253	LAMC3
219423_x_at	down	-8.79806	-3.13719	TNFRSF25
219427_at	down	-5.58798	-2.48233	FAT4
219429_at	up	25.1556	4.65281	FA2H
219466_s_at	up	7.68582	2.9422	APOA2
219513_s_at	up	16.0897	4.00806	SH2D3A
219517_at	up	6.68245	2.74038	ELL3
219518_s_at	up	6.08704	2.60574	ELL3
219536_s_at	up	8.43399	3.07622	ZFP64
219557_s_at	down	-20.7312	-4.37373	NRIP3
219563_at	down	-67.3983	-6.07464	LINC00341///SYNE3
219569_s_at	down	-9.18883	-3.19988	SLC35G2
219573_at	up	6.64	2.73118	LRRC16A
219577_s_at	up	6.82172	2.77014	ABCA7
219616_at	up	56.4519	5.81895	ACSS3
219620_x_at	down	-9.05662	-3.17897	TOR4A
219671_at	up	9.95781	3.31583	HPCAL4
219682_s_at	up	8.36773	3.06484	TBX3
219691_at	down	-10.5816	-3.40348	SAMD9
219700_at	up	8.90529	3.15466	PLXDC1
219703_at	down	-14.6093	-3.86882	MNS1
219710_at	down	-5.27555	-2.39932	SH3TC2
219737_s_at	up	68.4573	6.09713	PCDH9
219738_s_at	up	11.7702	3.55707	PCDH9
219745_at	up	5.24864	2.39194	MFSD13A
219751_at	down	-9.05556	-3.1788	SETD6
219778_at	down	-6.10764	-2.61061	ZFPM2
219791_s_at	up	17.0505	4.09175	HAND2-AS1
219798_s_at	down	-6.1353	-2.61713	MEPCE
219806_s_at	up	8.08403	3.01507	SMCO4
219825_at	up	24.5176	4.61574	CYP26B1
219842_at	up	6.03107	2.59241	ARL15
219872_at	up	48.3544	5.59558	FAM198B
219932_at	up	7.32017	2.87188	SLC27A6
219937_at	down	-19.3344	-4.2731	TRHDE
219951_s_at	down	-5.09796	-2.34992	DZANK1
219959_at	down	-30.8459	-4.94701	MOCOS
219973_at	down	-11.7849	-3.55886	ARSJ
220004_at	down	-5.55546	-2.47391	DDX43
220009_at	down	-6.06677	-2.60093	LONRF3
220029_at	down	-6.02104	-2.59001	ELOVL2
220057_at	down	-129.954	-7.02186	XAGE1B///XAGE1E
220104_at	down	-9.48671	-3.24591	ZC3HAV1
220115_s_at	up	13.8719	3.7941	CDH10
220116_at	up	9.60724	3.26412	KCNN2
220129_at	down	-97.6659	-6.60978	CCDC169-SOHLH2///SOHLH2
220145_at	up	8.51515	3.09003	MAP9
220161_s_at	up	5.32712	2.41335	EPB41L4B
220180_at	down	-19.4467	-4.28145	CCDC68
220182_at	up	8.42915	3.07539	SLC25A23
220217_x_at	up	5.66048	2.50093	SPANXA1///SPANXA2///SPANXC
220225_at	up	10.7356	3.42433	IRX4
220257_x_at	down	-18.7312	-4.22737	NXF2///NXF2B
220289_s_at	up	6.67198	2.73811	AIM1L
220333_at	down	-6.59022	-2.72033	PAQR5
220354_at	up	17.448	4.12499	MCF2L-AS1
220356_at	up	10.1511	3.34357	CORIN
220361_at	down	-5.99284	-2.58324	IQCH
220390_at	down	-5.19812	-2.37799	AGBL2
220393_at	up	5.20416	2.37967	LGSN
220399_at	up	7.77284	2.95844	LINC00115
220445_s_at	down	-92.7332	-6.53501	CSAG3
220462_at	up	5.0426	2.33417	CSRNP3
220474_at	up	17.6532	4.14186	SLC25A21
220520_s_at	down	-33.5125	-5.06663	NUP62CL
220615_s_at	down	-43.3864	-5.43917	FAR2
220617_s_at	down	-11.0734	-3.46903	ZNF532
220663_at	up	6.13523	2.61712	IL1RAPL1
220738_s_at	up	8.65359	3.1133	RPS6KA6
220828_s_at	down	-10.3026	-3.36494	LOC55338
220922_s_at	up	8.94447	3.161	LOC105369237///SPANXA1///SPANXA2///SPANXB1///SPANXC
220945_x_at	down	-5.13226	-2.35959	MANSC1
220981_x_at	down	-22.8158	-4.51196	NXF2///NXF2B
220987_s_at	down	-5.24403	-2.39068	AKIP1///NUAK2
221024_s_at	up	10.3461	3.37101	SLC2A10
221027_s_at	up	6.30872	2.65735	PLA2G12A
221029_s_at	down	-5.57602	-2.47924	WNT5B
221080_s_at	up	5.34745	2.41885	DENND1C
221088_s_at	down	-5.73906	-2.52082	PPP1R9A
221210_s_at	up	5.09545	2.34921	NPL
221211_s_at	down	-26.2229	-4.71275	MAP3K7CL
221215_s_at	up	7.93923	2.989	RIPK4
221249_s_at	up	5.95562	2.57425	FAM117A
221257_x_at	down	-55.0633	-5.78302	FBXO38
221435_x_at	down	-5.50399	-2.46048	HYI
221497_x_at	up	5.17771	2.37231	EGLN1
221530_s_at	down	-7.18007	-2.844	BHLHE41
221558_s_at	down	-14.4298	-3.85098	LEF1
221581_s_at	down	-17.2211	-4.1061	LAT2
221583_s_at	down	-10.2853	-3.36251	KCNMA1
221584_s_at	down	-68.0512	-6.08855	KCNMA1
221586_s_at	down	-45.427	-5.50548	E2F5
221729_at	up	126.133	6.97881	COL5A2
221730_at	up	235.596	7.88017	COL5A2
221737_at	down	-5.49481	-2.45807	GNA12
221805_at	up	20.8552	4.38234	NEFL
221950_at	up	6.70425	2.74508	EMX2
221957_at	up	6.24673	2.6431	PDK3
221959_at	up	9.06869	3.18089	FAM110B
221974_at	up	25.953	4.69783	IPW
221999_at	down	-6.76761	-2.75865	VRK3
222025_s_at	up	9.28495	3.21489	OPLAH
222071_s_at	down	-8.16113	-3.02877	SLCO4C1
222088_s_at	up	16.8572	4.07529	SLC2A14///SLC2A3
222108_at	down	-302.726	-8.24187	AMIGO2
222116_s_at	up	6.02057	2.5899	TBC1D16
222125_s_at	up	6.79865	2.76525	P4HTM
222146_s_at	down	-10.9923	-3.45842	TCF4
222150_s_at	down	-14.9936	-3.90627	GSAP
222162_s_at	up	39.0077	5.28569	ADAMTS1
222196_at	up	12.0366	3.58936	LOC389906
222361_at	up	19.0769	4.25376	TUBBP5
266_s_at	up	6.74918	2.75471	CD24
33304_at	down	-9.27254	-3.21297	ISG20
33322_i_at	up	25.573	4.67655	SFN
33323_r_at	up	36.4826	5.18914	SFN
33767_at	up	45.3162	5.50196	NEFH
35148_at	up	7.88822	2.9797	TJP3
36030_at	down	-9.17939	-3.1984	IFFO1
37117_at	up	55.7206	5.80014	ARHGAP8///PRR5-ARHGAP8
39729_at	up	621.236	9.279	PRDX2
41577_at	up	5.86378	2.55183	PPP1R16B
44702_at	down	-9.65634	-3.27148	SYDE1
44783_s_at	down	-12.0793	-3.59446	HEY1
44790_s_at	up	7.5777	2.92176	KIAA0226L
60474_at	down	-22.4078	-4.48593	FERMT1
76897_s_at	down	-10.6828	-3.41722	FKBP15
222433_at	up	8.38318	3.0675	ENAH
222434_at	up	11.3715	3.50735	ENAH
222446_s_at	up	28.2969	4.82257	BACE2
222453_at	down	-7.91309	-2.98424	CYBRD1
222455_s_at	down	-16.8645	-4.07591	PARVA
222486_s_at	up	5.53662	2.46901	ADAMTS1
222513_s_at	up	5.10346	2.35148	SORBS1
222537_s_at	up	6.05863	2.59899	CDC42SE1
222549_at	down	-67.5619	-6.07814	CLDN1
222557_at	down	-15.6765	-3.97053	STMN3
222656_at	down	-6.57053	-2.71601	UBE2W
222664_at	down	-7.76831	-2.9576	KCTD15
222668_at	down	-8.65617	-3.11373	KCTD15
222691_at	down	-5.38899	-2.43002	SLC35B3
222773_s_at	up	9.65221	3.27086	GALNT12
222791_at	up	5.84824	2.548	RSBN1
222793_at	down	-9.2412	-3.20808	DDX58
222817_at	up	5.03948	2.33327	HSD3B7
222835_at	down	-10.7039	-3.42007	THSD4
222853_at	up	12.6021	3.65559	FLRT3
222862_s_at	down	-13.6903	-3.77508	AK5
222869_s_at	down	-6.4543	-2.69026	ELAC1
222878_s_at	down	-6.57503	-2.717	OTUB2
222890_at	up	5.73664	2.52021	CCDC113
222897_s_at	up	6.24525	2.64276	ZFP64
222900_at	down	-60.0872	-5.90899	NRIP3
222912_at	up	12.9144	3.69091	ARRB1
222939_s_at	up	5.00013	2.32197	SLC16A10
222942_s_at	up	5.94951	2.57277	TIAM2
223000_s_at	up	10.0489	3.32897	F11R
223044_at	down	-7.93768	-2.98872	SLC40A1
223075_s_at	up	9.07291	3.18157	AIF1L
223082_at	down	-8.58875	-3.10245	SH3KBP1
223120_at	down	-83.4822	-6.3834	FUCA2
223159_s_at	down	-12.341	-3.62538	NEK6
223170_at	up	11.9251	3.57593	TMEM98
223188_at	down	-5.31859	-2.41104	SMG9
223204_at	up	49.0499	5.61618	FAM198B
223214_s_at	down	-5.68975	-2.50837	ZHX1
223220_s_at	down	-14.1978	-3.82759	PARP9
223240_at	up	6.75553	2.75607	FBXO8
223251_s_at	up	6.1937	2.6308	ANKRD10
223254_s_at	down	-9.83152	-3.29741	G2E3
223255_at	down	-56.5301	-5.82095	G2E3
223256_at	down	-68.2147	-6.09201	G2E3
223257_at	down	-64.8994	-6.02013	G2E3
223258_s_at	down	-38.6618	-5.27284	G2E3
223287_s_at	up	14.3416	3.84214	FOXP1
223373_s_at	up	5.32241	2.41208	PLA2G12A
223405_at	up	5.47637	2.45322	NPL
223427_s_at	up	7.40428	2.88836	EPB41L4B
223434_at	down	-33.1833	-5.05238	GBP3
223454_at	up	7.52037	2.9108	CXCL16
223475_at	up	54.3514	5.76424	CRISPLD1
223493_at	down	-9.81678	-3.29525	FBXO4
223523_at	up	8.0806	3.01446	TMEM108
223524_s_at	up	18.843	4.23596	TMEM108
223535_at	down	-19.2982	-4.27039	NUDT12
223551_at	down	-8.15577	-3.02782	PKIB
223586_at	down	-7.47305	-2.9017	ARNTL2
223595_at	up	5.30859	2.40833	TMEM133
223599_at	down	-15.2207	-3.92796	TRIM6
223608_at	down	-7.59716	-2.92546	EFCAB2
223622_s_at	down	-7.70824	-2.9464	HYI
223627_at	up	7.79794	2.96309	MEX3B
223631_s_at	down	-28.3156	-4.82353	C19orf33
223636_at	up	7.09624	2.82705	ZMYND12
223655_at	down	-10.7985	-3.43276	CD163L1
223690_at	down	-14.7617	-3.88379	LTBP2
223721_s_at	up	6.27864	2.65045	DNAJC12
223769_x_at	down	-6.07891	-2.60381	HYI
223772_s_at	down	-8.51922	-3.09072	TMEM87A
223845_at	up	5.41596	2.43722	VSIG10
223930_at	up	12.6567	3.66182	TOR1AIP1
223937_at	up	9.2558	3.21036	FOXP1
223952_x_at	up	5.0547	2.33762	DHRS9
223977_s_at	down	-7.97815	-2.99606	LINC00470///LINC00470
224009_x_at	up	9.58958	3.26147	DHRS9
224027_at	down	-7.10366	-2.82856	CCL28
224032_x_at	up	18.9661	4.24535	SPANXA1///SPANXA2///SPANXC
224045_x_at	down	-5.48082	-2.45439	LINC00470///LINC00470
224048_at	down	-8.79896	-3.13733	USP44
224097_s_at	up	5.50192	2.45994	F11R
224169_at	down	-14.5484	-3.86278	NPFFR2
224209_s_at	down	-42.1753	-5.39833	GDA
224369_s_at	down	-12.2134	-3.6104	FBXO38
224370_s_at	down	-5.74347	-2.52192	CAPS2
224374_s_at	down	-14.5793	-3.86585	EMILIN2
224397_s_at	up	7.44734	2.89673	TMTC1
224456_s_at	up	6.1632	2.62368	FOXD2-AS1
224461_s_at	down	-9.19755	-3.20125	AIFM2
224463_s_at	down	-42.4086	-5.40628	C11orf70
224518_s_at	down	-32.0112	-5.0005	ZNF559
224650_at	up	519.979	9.02231	MAL2
224657_at	down	-8.23694	-3.04211	ERRFI1
224694_at	down	-6.69193	-2.74242	ANTXR1
224701_at	down	-10.1989	-3.35034	PARP14
224806_at	down	-10.0829	-3.33384	TRIM25
224814_at	down	-12.5026	-3.64416	DPP7
224822_at	down	-72.2446	-6.17482	DLC1
224833_at	down	-110.992	-6.79432	ETS1
224837_at	up	10.6874	3.41783	FOXP1
224838_at	up	9.72944	3.28236	FOXP1
224847_at	down	-58.7443	-5.87638	CDK6
224848_at	down	-42.5779	-5.41203	CDK6
224851_at	down	-38.7697	-5.27686	CDK6
224911_s_at	down	-31.281	-4.96721	DCBLD2
224918_x_at	down	-148.468	-7.21401	MGST1
224937_at	up	51.941	5.6988	PTGFRN
224950_at	up	10.4344	3.38327	PTGFRN
224985_at	down	-11.4697	-3.51975	NRAS
224996_at	down	-5.78374	-2.532	ASPH
224999_at	down	-13.31	-3.73444	EGFR
225008_at	down	-11.4042	-3.51149	ASPH
225021_at	down	-17.5488	-4.1333	ZNF532
225055_at	down	-44.9267	-5.4895	LINC00674
225066_at	up	13.8529	3.79211	PPP2R2D
225078_at	up	8.52109	3.09104	EMP2
225079_at	up	10.4257	3.38208	EMP2
225087_at	down	-12.6324	-3.65906	FOPNL
225088_at	down	-5.91756	-2.565	FOPNL
225102_at	down	-6.28576	-2.65209	MGLL
225116_at	down	-11.3533	-3.50505	HIPK2
225128_at	down	-40.0456	-5.32357	KDELC2
225136_at	down	-8.81801	-3.14045	PLEKHA2
225163_at	down	-13.4014	-3.74432	FRMD4A
225166_at	down	-9.38131	-3.22979	ARHGAP18
225168_at	down	-5.40022	-2.43302	FRMD4A
225171_at	down	-11.1001	-3.4725	ARHGAP18
225173_at	down	-6.74297	-2.75338	ARHGAP18
225242_s_at	down	-5.29723	-2.40524	CCDC80
225259_at	up	8.75206	3.12962	RAB6B
225270_at	up	5.73513	2.51983	NEO1
225283_at	up	44.2377	5.46721	ARRDC4
225285_at	down	-174.543	-7.44744	BCAT1
225303_at	down	-10.3005	-3.36464	KIRREL
225311_at	down	-8.99611	-3.1693	IVD
225321_s_at	down	-6.13357	-2.61673	PILRB///STAG3L5P-PVRIG2P-PILRB
225341_at	down	-7.40452	-2.88841	MTERF2
225346_at	down	-5.26592	-2.39669	MTERF2
225368_at	down	-20.0497	-4.32551	HIPK2
225381_at	down	-166.883	-7.38269	MIR100HG
225401_at	down	-6.56961	-2.71581	GLMP
225407_at	down	-15.587	-3.96227	MBP
225415_at	down	-41.1527	-5.36292	DTX3L
225436_at	up	5.61746	2.48992	ABHD17C
225482_at	up	6.22732	2.63861	KIF1A
225484_at	down	-15.8833	-3.98944	CEP41
225485_at	down	-26.2295	-4.71312	CEP41
225487_at	down	-5.90091	-2.56094	TMEM18
225512_at	down	-6.26232	-2.6467	ZBTB38
225524_at	down	-104.159	-6.70265	ANTXR2
225540_at	up	10.3237	3.36789	MAP2
225548_at	up	8.7749	3.13338	SHROOM3
225562_at	down	-12.0539	-3.59143	RASA3
225567_at	down	-5.86209	-2.55141	INAFM2
225611_at	up	8.46711	3.08187	MAST4
225612_s_at	down	-86.612	-6.43649	B3GNT5
225613_at	up	7.39125	2.88582	MAST4
225633_at	down	-6.03609	-2.59361	DPY19L3
225660_at	up	8.09666	3.01733	SEMA6A
225667_s_at	up	5.43291	2.44173	FAM84A
225681_at	up	6.42758	2.68427	CTHRC1
225685_at	down	-40.3359	-5.33399	CDC42EP3
225688_s_at	down	-7.81418	-2.9661	PHLDB2
225733_at	down	-6.54286	-2.70992	B3GALT6
225775_at	up	7.53668	2.91393	TSPAN33
225809_at	up	14.2796	3.83589	PARM1
225842_at	down	-21.9564	-4.45657	PHLDA1
225864_at	up	39.9985	5.32187	FAM84B
225895_at	up	10.5659	3.40135	SYNPO2
225912_at	down	-27.9308	-4.80378	TP53INP1
225930_at	up	59.527	5.89547	NKIRAS1
225961_at	down	-5.18895	-2.37544	KLHL42
225996_at	up	17.0981	4.09577	LONRF2
226016_at	down	-6.965	-2.80012	CD47
226018_at	up	15.7317	3.9756	MTURN
226021_at	up	8.77842	3.13396	RDH10
226028_at	down	-11.1122	-3.47407	ROBO4
226039_at	up	11.0586	3.4671	MGAT4A
226040_at	down	-22.413	-4.48627	TRIM56
226059_at	up	5.04736	2.33553	TOMM40L
226066_at	up	42.8862	5.42244	MITF
226122_at	up	20.7813	4.37721	PLEKHG1
226127_at	down	-46.1367	-5.52784	ALKBH3
226129_at	up	6.22774	2.63871	FAM83H
226136_at	down	-15.364	-3.94149	GLIPR1
226142_at	down	-8.22002	-3.03914	GLIPR1
226145_s_at	up	18.7573	4.22938	FRAS1
226179_at	down	-5.84935	-2.54828	SLC25A37
226185_at	up	13.9753	3.80481	CDS1
226213_at	up	8.34202	3.0604	ERBB3
226218_at	down	-6.70636	-2.74553	IL7R
226250_at	down	-6.5104	-2.70275	ZBTB20
226264_at	down	-6.29537	-2.65429	SUSD1
226275_at	down	-5.2137	-2.38231	MXD1
226279_at	down	-15.8888	-3.98994	PRSS23
226281_at	up	5.46803	2.45102	DNER
226322_at	up	11.8764	3.57002	TMTC1
226344_at	down	-8.20284	-3.03612	ZMAT1
226347_at	down	-5.74035	-2.52114
226361_at	down	-16.2593	-4.02319	TMEM42
226374_at	up	15.8463	3.98607	CXADR
226403_at	up	8.97998	3.16671	TMC4
226425_at	down	-15.2696	-3.93259	CLIP4
226448_at	up	12.9395	3.69371	FAM89A
226473_at	up	6.06694	2.60097	CBX2
226482_s_at	up	7.28386	2.8647	TSTD1
226492_at	up	6.13523	2.61712	SEMA6D
226511_at	down	-5.23638	-2.38857	DCAF10
226517_at	down	-122.619	-6.93804	BCAT1
226551_at	down	-5.17483	-2.37151	RIPK1
226561_at	down	-5.90912	-2.56294	AGFG1
226575_at	down	-9.60209	-3.26335	ZNF462
226603_at	down	-8.69148	-3.1196	SAMD9L
226621_at	down	-87.9726	-6.45898	OSMR
226695_at	down	-6.57837	-2.71773	PRRX1
226725_at	down	-12.5018	-3.64406	SLFN5
226733_at	up	6.11854	2.61319	PFKFB2
226751_at	down	-48.4289	-5.5978	CNRIP1
226756_at	down	-9.05796	-3.17919	CCDC71L
226757_at	down	-183.376	-7.51866	IFIT2
226766_at	up	6.57066	2.71604	ROBO2
226785_at	up	49.4127	5.62681	ATP11C
226808_at	up	6.019	2.58952	ZNF862
226822_at	up	10.5093	3.3936	STOX2
226834_at	down	-58.6127	-5.87314	CLMP
226863_at	up	88.857	6.47341	FAM110C
226864_at	down	-10.6303	-3.41012	PKIA
226907_at	up	12.0502	3.59099	PPP1R14C
226908_at	up	24.6066	4.62097	LRIG3
226933_s_at	up	13.633	3.76903	ID4
227001_at	down	-20.968	-4.39012	NIPAL2
227006_at	up	6.75149	2.75521	PPP1R14A
227020_at	up	6.38036	2.67364	YPEL2
227045_at	down	-25.2766	-4.65973	ZNF614
227048_at	up	17.1909	4.10357	LAMA1
227051_at	up	9.05521	3.17875	BACE2
227054_at	down	-17.9573	-4.1665	N6AMT2
227055_at	up	13.8604	3.7929	METTL7B
227067_x_at	up	5.0399	2.3334	LOC100996763///LOC101929796///NBPF14///NBPF19///NOTCH2///NOTCH2NL
227084_at	down	-6.93436	-2.79376	DTNA
227092_at	up	6.02246	2.59035	LOC101927752
227132_at	down	-5.66376	-2.50176	ZNF706
227148_at	up	10.1034	3.33677	PLEKHH2
227155_at	down	-7.79148	-2.9619	LMO4
227174_at	up	83.4102	6.38215	WDR72
227179_at	up	10.9542	3.45342	STAU2
227204_at	up	6.70977	2.74626	PARD6G
227230_s_at	up	5.57754	2.47963	KIAA1211
227238_at	down	-9.84658	-3.29962	MUC15
227240_at	down	-13.3159	-3.73508	NGEF
227241_at	down	-11.9519	-3.57917	MUC15
227272_at	down	-9.78439	-3.29048	C15orf52
227279_at	down	-30.6832	-4.93938	TCEAL3
227289_at	up	6.40198	2.67852	PCDH17
227314_at	up	8.61036	3.10607	ITGA2
227361_at	down	-12.8447	-3.6831	HS3ST3B1
227388_at	up	27.6624	4.78986	TUSC1
227394_at	down	-6.36451	-2.67005	NCAM1
227418_at	down	-55.1917	-5.78638	MSANTD4
227458_at	down	-5.84295	-2.5467	CD274
227467_at	up	10.6325	3.41041	RDH10
227468_at	up	8.82759	3.14202	CPT1C
227486_at	down	-33.9575	-5.08566	NT5E
227554_at	down	-12.6623	-3.66247	MAGI2-AS3
227559_at	down	-7.09301	-2.8264	NDUFAF4
227567_at	down	-8.20329	-3.0362	LINC00674
227598_at	up	12.8598	3.6848	ZBED6CL
227606_s_at	down	-13.514	-3.75638	STAMBPL1
227607_at	down	-13.65	-3.77082	STAMBPL1
227674_at	down	-97.0138	-6.60012	ZNF585A
227682_at	down	-8.03544	-3.00638	SPPL2A
227688_at	up	14.5903	3.86693	LRCH2
227703_s_at	up	5.96795	2.57724	SYTL4
227711_at	down	-123.312	-6.94617	GTSF1
227724_at	up	5.01561	2.32643	NUTM2A-AS1///NUTM2B-AS1
227754_at	up	5.02164	2.32816
227758_at	down	-20.476	-4.35586	RERG
227764_at	up	5.31278	2.40947	LYPD6
227769_at	up	19.5333	4.28786	GPR27
227801_at	down	-139.161	-7.12061	TRIM59
227803_at	up	56.7775	5.82725	ENPP5
227804_at	up	5.32774	2.41352	TLCD1
227844_at	down	-9.06128	-3.17972	FMNL3
227865_at	down	-11.9077	-3.57382	IDNK
227909_at	up	7.70197	2.94523	SMIM10L2A///SMIM10L2B
227910_at	down	-7.26228	-2.86042	XPNPEP3
227923_at	up	5.07593	2.34367	SHANK3
227929_at	up	6.74008	2.75277	LIN7A
227940_at	down	-8.94066	-3.16038	LOC339803
227948_at	up	5.50898	2.46178	FGD4
227970_at	up	9.15065	3.19387	GPR157
227998_at	down	-6.9079	-2.78825	S100A16
228033_at	down	-11.4592	-3.51844	E2F7
228038_at	up	181.998	7.50778	SOX2
228062_at	down	-77.2609	-6.27167	NAP1L5
228063_s_at	down	-90.0044	-6.49192	NAP1L5
228080_at	down	-13.6269	-3.76839	LAYN
228082_at	down	-9.12068	-3.18914	CLMP
228084_at	up	6.47139	2.69407	CASP6///PLA2G12A
228121_at	down	-9.40747	-3.23381	TGFB2///TGFB2-OT1
228131_at	down	-18.8214	-4.23431	ERCC1
228144_at	down	-23.3432	-4.54493	ZNF300
228152_s_at	down	-9.48629	-3.24584	DDX60L
228171_s_at	down	-5.98126	-2.58045	PLEKHG4
228176_at	up	11.4999	3.52355	S1PR3
228195_at	down	-6.6433	-2.7319	C2orf88
228211_at	down	-6.33684	-2.66376	ERCC6L2
228225_at	down	-5.47597	-2.45312	PEX2
228235_at	down	-11.5628	-3.53142	MIR503HG
228241_at	up	46.796	5.54831	AGR3
228280_at	up	5.01091	2.32507	ZC3HAV1L
228285_at	down	-101.715	-6.66838	TDRD9
228286_at	down	-8.69925	-3.12089	GEN1
228298_at	down	-7.46517	-2.90017	PCED1B
228304_at	down	-12.7357	-3.6708	RBM43
228310_at	up	9.02848	3.17448	ENAH
228320_x_at	up	8.27425	3.04863	CCDC64
228333_at	down	-11.3934	-3.51013	ZEB2
228334_x_at	up	7.63326	2.9323	CEP44
228346_at	down	-15.7867	-3.98063	ZNF844
228360_at	up	11.3741	3.50768	LYPD6B
228370_at	up	25.7912	4.68881
228381_at	up	6.07879	2.60378	ATF7IP2
228400_at	up	13.1191	3.7136	SHROOM3
228423_at	up	5.53408	2.46834	MAP9
228434_at	up	13.82	3.78869	BTNL9
228455_at	up	9.21524	3.20402	RBM15
228461_at	up	9.85725	3.30119	SH3RF3
228462_at	up	52.1567	5.70478	IRX2
228478_at	down	-9.91475	-3.30958	SPPL2A
228488_at	up	5.69594	2.50993	TBC1D16
228496_s_at	down	-10.7354	-3.4243	CRIM1
228502_at	up	7.00817	2.80904	RPS6KA6
228503_at	up	7.18921	2.84583	RPS6KA6
228529_at	up	5.09214	2.34827	LSM8///NAA38
228531_at	down	-70.8585	-6.14687	SAMD9
228573_at	down	-108.702	-6.76424	ANTXR2
228575_at	down	-6.6718	-2.73808	IL20RB
228600_x_at	down	-14.8585	-3.89322	FAM221A
228601_at	up	6.37241	2.67184	HAGLR
228608_at	down	-17.9062	-4.16238	NALCN
228614_at	down	-5.55186	-2.47297	LINC00116
228618_at	down	-5.55546	-2.47391	PEAR1
228635_at	up	6.54213	2.70976	PCDH10
228640_at	up	11.2534	3.49229	PCDH7
228642_at	up	11.6176	3.53824	HOTAIRM1
228708_at	down	-58.3638	-5.867	RAB27B
228716_at	up	17.8549	4.15825	THRB
228718_at	down	-9.87164	-3.30329	ZNF44
228726_at	down	-14.2951	-3.83745	SERPINB1
228734_at	down	-6.8895	-2.7844	UBE2V2
228741_s_at	up	5.26598	2.3967	HCN3
228748_at	down	-5.05596	-2.33799	CD59
228752_at	up	19.0771	4.25377	CRACR2A
228820_at	up	8.52199	3.09119	XPNPEP3
228843_at	up	11.2201	3.48801	ARL10
228850_s_at	up	85.4677	6.41731	SLIT2
228863_at	up	12.4147	3.63398	PCDH17
228882_at	up	42.836	5.42075	TUB
228906_at	down	-12.2629	-3.61623	TET1
228919_at	up	11.2435	3.49102	LOC105373316
228920_at	down	-5.49528	-2.45819	ZNF260
228933_at	up	5.69596	2.50994	NHS
228946_at	down	-13.247	-3.72759	INTU
228949_at	down	-17.4502	-4.12517	WLS
228950_s_at	down	-9.04493	-3.17711	WLS
228959_at	up	5.80708	2.53781	PDK3
228969_at	up	21.1841	4.40491	AGR2
228974_at	down	-70.2193	-6.1338	ZNF677
229014_at	up	8.83928	3.14393	NR2F1-AS1
229057_at	up	103.276	6.69036	SCN2A
229070_at	down	-44.3066	-5.46945	ADTRP
229094_at	up	5.59055	2.48299	ATP6V0E2-AS1
229120_s_at	up	6.40767	2.6798	CDC42SE1
229156_s_at	up	15.6826	3.97109	PRKAG2-AS1
229157_at	up	12.6848	3.66502	PRKAG2-AS1
229169_at	down	-28.3641	-4.826	CFAP70
229170_s_at	down	-28.8966	-4.85283	CFAP70
229205_at	down	-27.6119	-4.78722	ZNF793-AS1
229221_at	down	-16.3248	-4.02899	CD44
229222_at	up	65.1052	6.0247	ACSS3
229228_at	down	-5.70237	-2.51156	CREB5
229254_at	up	14.6842	3.87619	MFSD4
229286_at	up	5.82048	2.54114	MAGEE1
229294_at	up	14.4091	3.84891	JPH3
229302_at	up	6.05897	2.59907	TMEM178A
229310_at	down	-6.95205	-2.79744	KLHL29
229347_at	up	29.6193	4.88847	MIR4458HG
229349_at	down	-10.8906	-3.44501	LIN28B
229370_at	up	6.40598	2.67942	LOC105375591
229385_s_at	up	5.08265	2.34558	TINCR
229400_at	up	26.6659	4.73693	HOXD10
229402_at	down	-8.43515	-3.07641	SAMD13
229404_at	down	-16.4506	-4.04007	TWIST2
229405_at	up	5.74797	2.52305	KIF7
229435_at	down	-20.968	-4.39012	GLIS3
229441_at	down	-7.42561	-2.89251	PRSS23
229450_at	down	-380.369	-8.57126	IFIT3
229461_x_at	down	-5.66392	-2.5018	NEGR1
229485_x_at	up	24.9257	4.63956	SHISA3
229491_at	down	-14.9898	-3.90591	SLC9B2
229498_at	up	7.31892	2.87163	MBNL3
229559_at	up	8.81782	3.14042	PPM1N
229584_at	down	-14.3814	-3.84613	LRRK2
229620_at	up	13.0374	3.70459	SEPP1
229649_at	up	8.49687	3.08693	NRXN3
229657_at	up	5.61403	2.48904	THRB
229661_at	up	20.0122	4.32281	SALL4
229667_s_at	up	5.17483	2.37151	HOXB8
229700_at	down	-38.7563	-5.27636	ZNF738
229778_at	down	-20.9174	-4.38664	SPX
229794_at	down	-27.8812	-4.80122	ZNF585A
229795_at	down	-5.15895	-2.36708
229844_at	up	7.12961	2.83382	FOXP1
229849_at	up	5.46412	2.44999	WIPF3
229880_at	down	-10.2957	-3.36397	RNASEH1
229930_at	up	6.08336	2.60487	LINC01315
229975_at	down	-5.41011	-2.43566	BMPR1B
230030_at	up	54.6716	5.77272	HS6ST2
230112_at	down	-6.67715	-2.73923	MARCH4
230121_at	down	-18.3307	-4.19619	SERTAD4-AS1
230130_at	up	59.812	5.90236	SLIT2
230175_s_at	down	-12.9037	-3.68971	ST3GAL6
230183_at	down	-5.90731	-2.5625	EXT1
230193_at	down	-139.61	-7.12525	WDR66
230250_at	down	-7.02821	-2.81316	PTPRB
230261_at	down	-11.1898	-3.48411	ST8SIA4
230264_s_at	down	-6.4169	-2.68188	AP1S2
230272_at	up	6.3598	2.66898	LINC00461
230280_at	up	35.0292	5.13048	TRIM9
230287_at	up	5.98853	2.5822	SGSM1
230301_at	down	-5.24046	-2.38969
230314_at	up	5.3178	2.41083
230315_at	up	6.78907	2.76321
230356_at	up	16.9	4.07895	NKX1-2
230383_x_at	down	-6.6433	-2.7319	SLFN5
230441_at	up	8.00319	3.00057	PLEKHG4B
230487_at	down	-5.06965	-2.34188	C6orf99
230493_at	up	7.2827	2.86447	SHISA2
230551_at	up	5.73109	2.51881	KSR2
230552_at	down	-28.3314	-4.82433	LOC100134317///LOC284412
230559_x_at	up	5.45338	2.44715	FGD4
230574_at	down	-15.5389	-3.95782
230578_at	down	-10.7029	-3.41993	ZNF471
230619_at	up	8.10778	3.01931	ARNT
230626_at	up	5.37938	2.42744	TSPAN12
230640_at	down	-8.39039	-3.06874	FMNL3
230643_at	up	10.8665	3.44181	WNT9A
230672_at	up	8.8231	3.14129
230679_at	down	-6.62261	-2.7274	DCAF10
230720_at	down	-33.8583	-5.08144	RNF182
230738_at	up	6.40547	2.6793
230746_s_at	down	-89.8756	-6.48986
230747_s_at	up	11.6125	3.5376	TTC39C
230769_at	up	7.73684	2.95174	DENND2C
230785_at	down	-13.1234	-3.71407	SALL3
230793_at	up	6.10506	2.61001	LRRC16A
230836_at	down	-15.7923	-3.98115	ST8SIA4
230896_at	up	16.6096	4.05394	BEND4
230913_at	up	6.49647	2.69966	ABCG1
230927_at	down	-5.35211	-2.42011
230964_at	up	11.5309	3.52743	FREM2
230968_at	up	11.9956	3.58443	HDAC9
231018_at	up	7.02956	2.81343	PALM3
231102_at	down	-30.6119	-4.93602	CROT
231120_x_at	down	-10.5205	-3.39513	PKIB
231131_at	up	5.88558	2.55719	FAM133A
231145_at	up	9.86322	3.30206	PAX9
231175_at	down	-11.5945	-3.53537	BEND6
231192_at	down	-38.1269	-5.25274	LPAR3
231202_at	down	-40.6505	-5.3452	ALDH1L2
231233_at	up	18.8154	4.23384	PCAT6
231260_at	down	-6.6433	-2.7319	ZNF582-AS1
231265_at	down	-14.2792	-3.83585	COX7B2
231270_at	down	-11.5084	-3.52462	CA13
231285_at	up	9.21052	3.20328
231292_at	up	17.8403	4.15707	EID3
231428_at	up	5.92185	2.56605
231597_x_at	up	17.7773	4.15197
231618_s_at	up	10.0197	3.32477	SUN3
231726_at	down	-7.54706	-2.91592	PCDHB14
231736_x_at	down	-107.954	-6.75427	MGST1
231785_at	up	10.2678	3.36006	NTF4
231786_at	up	77.26	6.27165	HOXA13
231849_at	down	-42.5693	-5.41174	KRT80
231850_x_at	up	8.09429	3.0169	CEP44
231867_at	up	64.3074	6.00691	TENM2
231872_at	down	-5.26745	-2.3971	LRRCC1
231899_at	down	-20.3574	-4.34748	ZC3H12C
231928_at	up	5.2484	2.39188	HES2
231940_at	down	-6.12669	-2.61511	ZNF529
231969_at	up	26.0227	4.7017	STOX2
231980_at	down	-9.3449	-3.22418	DOK6
231991_at	up	10.8276	3.43665	CCM2L
232000_at	down	-6.60797	-2.72421	TTC39B
232020_at	down	-6.19493	-2.63109	SMURF2
232023_at	down	-6.96285	-2.79968	TMEM67
232035_at	up	10.3031	3.36501	HIST1H4H
232056_at	up	23.9396	4.58133	SCEL
232087_at	down	-6.85948	-2.7781	CXorf23
232090_at	up	74.3391	6.21605	DNM3OS
232113_at	down	-20.337	-4.34604
232126_at	up	8.12816	3.02293	COQ2
232164_s_at	up	13.7908	3.78564	EPPK1
232165_at	up	7.43914	2.89514	EPPK1
232231_at	down	-13.9439	-3.80156	RUNX2
232283_at	up	10.3734	3.37481	LYSMD1
232300_at	down	-7.3927	-2.8861	ADIRF-AS1
232449_at	up	13.9842	3.80572	BCO2
232549_at	up	14.1429	3.82201	RBM11
232752_at	down	-104.712	-6.71028	LOXL1-AS1
232781_at	up	7.8255	2.96818	LHX4
232994_s_at	down	-6.01162	-2.58775	ARHGEF28
233002_at	down	-16.3543	-4.03159	PPP4R4
233064_at	up	8.85762	3.14692	ZFR2
233070_at	down	-15.9405	-3.99462	ZNF197
233082_at	down	-8.48127	-3.08428	ZNF630
233092_s_at	up	10.6128	3.40773	LOC101060157
233182_x_at	down	-5.49467	-2.45803	ATXN3
233234_at	down	-5.72234	-2.5166	KCTD16
233364_s_at	down	-12.2627	-3.6162
233375_at	down	-8.69148	-3.1196	EFCAB2
233562_at	down	-51.2007	-5.67809	LINC00839
233589_x_at	down	-14.8756	-3.89488	TOR4A
233730_at	up	8.73926	3.12751	FAM135A
234173_s_at	down	-11.876	-3.56998	NXF2///NXF2B
234219_at	down	-9.94699	-3.31426	LOC101928820
234317_s_at	up	10.4985	3.39211	STOX2
234970_at	up	11.1867	3.48371	TC2N
234994_at	down	-132.258	-7.04721	TMEM200A
235017_s_at	up	7.54951	2.91638	CSRNP3
235018_at	up	12.7966	3.67769	CSRNP3
235019_at	down	-6.07122	-2.60199	CPM
235027_at	down	-21.2504	-4.40942	ZNF736
235046_at	down	-32.4802	-5.02149	INPP4B
235126_at	up	5.18978	2.37567	FLVCR1-AS1
235144_at	up	22.692	4.50411	RASEF
235146_at	down	-23.0309	-4.5255	TMCC3
235152_at	up	6.82855	2.77158	LOC101927204
235165_at	up	6.81051	2.76776	PARD6B
235205_at	up	6.67124	2.73795	OXR1
235207_at	up	15.1165	3.91805	LOC105371743
235236_at	down	-11.8228	-3.5635	FAM196B
235244_at	up	35.9476	5.16782	CCDC58
235259_at	up	6.36074	2.66919	PACRGL
235273_at	up	7.85776	2.97412	DYX1C1
235287_at	down	-7.63548	-2.93272	CDK6
235289_at	down	-5.41278	-2.43637	EIF5A2
235296_at	down	-6.23578	-2.64057	EIF5A2
235301_at	down	-8.73521	-3.12684	KIAA1324L
235315_at	down	-5.42597	-2.43988	TSC22D1
235324_at	down	-11.4853	-3.52172	SRSF3
235333_at	down	-21.1098	-4.39984	B4GALT6
235343_at	up	6.2983	2.65496	VASH2
235347_at	down	-5.0608	-2.33936	LRCH3
235355_at	up	44.4732	5.47486	CSRNP3
235382_at	down	-40.7832	-5.3499	LVRN
235411_at	down	-28.4465	-4.83018	PGBD1
235427_at	down	-5.87766	-2.55524	CFLAR
235473_at	down	-12.4671	-3.64005
235483_at	up	5.47481	2.45281	STX3
235486_at	down	-13.7891	-3.78545	KIAA1549L
235518_at	down	-49.743	-5.63642	SLC8A1
235527_at	up	11.1463	3.4785	DLGAP1
235550_at	up	8.36364	3.06413	MAP9
235557_at	down	-9.3449	-3.22418	GPAT2
235564_at	down	-5.69776	-2.51039	ZNF117
235579_at	down	-13.4487	-3.7494	SCAF11
235587_at	up	5.79655	2.53519	PAXIP1-AS1
235657_at	down	-5.03997	-2.33341
235683_at	up	8.01392	3.00251	SESN3
235690_at	down	-10.7506	-3.42635	ZNF594
235692_at	down	-14.2811	-3.83603	SH3KBP1
235700_at	up	29.678	4.89132	CT45A1///CT45A10///CT45A2///CT45A3///CT45A4///CT45A5///CT45A6///CT45A7///CT45A8///CT45A9
235702_at	down	-6.99524	-2.80637	ZNF225
235717_at	down	-6.12756	-2.61531	ZNF229
235721_at	down	-5.70703	-2.51274	DTX3
235745_at	up	6.34594	2.66583	ERN1
235810_at	down	-16.9352	-4.08195	ZNF182
235825_at	up	6.70987	2.74629	LOC101927330
235891_at	up	7.2827	2.86447	DNM3OS
235901_at	up	5.78561	2.53247
235940_at	down	-68.105	-6.08969	C9orf64
235953_at	down	-15.6185	-3.96519	ZNF610
235970_at	down	-8.29591	-3.0524	LCORL
235990_at	up	5.2931	2.40411	LOC100130987///RAD9A
236033_at	up	9.98533	3.31981	ASB12
236046_at	down	-6.30731	-2.65702	CCDC127
236065_at	down	-10.1915	-3.34929
236081_at	up	11.6266	3.53935	SNCA
236090_at	down	-5.046	-2.33514
236112_at	down	-5.94058	-2.5706	LINC01096
236113_at	up	10.2462	3.35702
236118_at	up	11.6763	3.54551	GATA6-AS1
236128_at	down	-10.1117	-3.33795	ZNF91
236141_at	up	37.8392	5.24181	HAND2-AS1
236180_at	up	9.19764	3.20126
236243_at	down	-7.62154	-2.93008	ZCCHC6
236281_x_at	down	-13.2593	-3.72893	HTR7
236290_at	down	-5.70272	-2.51165	DOK6
236305_at	down	-7.42119	-2.89165	RFESD
236313_at	down	-5.34037	-2.41694	CDKN2B
236328_at	down	-13.7638	-3.7828	ZNF285
236331_at	down	-13.36	-3.73985	CDKL2
236391_at	up	7.80426	2.96426
236411_at	up	7.34428	2.87662
236423_at	up	7.97105	2.99477
236471_at	down	-5.70335	-2.51181	NFE2L3
236543_at	up	24.7098	4.62701	CCSER1
236562_at	down	-11.573	-3.53269	ZNF439
236635_at	down	-25.7535	-4.6867	ZNF667
236656_s_at	down	-5.91912	-2.56538	LOC100288911
236657_at	down	-5.52335	-2.46554	LOC100288911
236681_at	up	8.88393	3.1512	HOXD13
236741_at	up	30.3457	4.92342	WDR72
236752_at	up	7.88052	2.97829
236765_at	down	-12.5724	-3.65218
236769_at	down	-7.30441	-2.86877	LOC158402
236782_at	down	-16.1646	-4.01477	SAMD3
236826_at	down	-7.0245	-2.8124	TTC39B
236840_at	down	-42.1366	-5.397	C12orf56
236856_x_at	up	9.51097	3.24959	LOC105371220
236892_s_at	up	44.3561	5.47106	HOXB-AS3
236893_at	up	14.9658	3.9036	HOXB-AS3
236898_at	down	-5.28392	-2.40161
236920_at	down	-115.185	-6.84781	RHOXF2///RHOXF2B
236967_at	up	7.50219	2.90731	MNX1-AS1
236982_at	up	5.46408	2.44998
237051_at	up	9.34181	3.2237
237054_at	up	15.1923	3.92527	ENPP5
237086_at	up	62.566	5.96731	FOXA1
237161_at	down	-8.31737	-3.05613	LOC105370809
237270_at	up	6.29348	2.65386
237329_at	up	5.74853	2.52319	RBMS3-AS3
237364_at	down	-6.94751	-2.7965	ZNF529-AS1
237465_at	up	5.02879	2.33021	USP53
237472_at	up	8.61134	3.10624	SOX1
237675_at	up	8.75903	3.13077	LINC01351
237702_at	up	6.78907	2.76321
237737_at	up	6.34347	2.66527	ANKRD20A12P///LOC100289026///LOC101060632///LOC101927345///LOC102723799///LOC105369263///LOC105374447///LOC105379272
237771_s_at	down	-7.54706	-2.91592	LOC101927305
237856_at	up	8.43185	3.07585	RAP1GDS1
237939_at	up	7.95524	2.99191	EPHA5
237991_at	down	-13.2918	-3.73247
238005_s_at	down	-5.70974	-2.51343	SIN3A
238012_at	up	5.94179	2.5709	DPP7
238025_at	down	-13.2433	-3.72719	MLKL
238050_at	down	-17.2114	-4.10529	ANTXR2
238066_at	down	-39.8598	-5.31686	RBP7
238151_at	down	-5.78139	-2.53142
238174_at	down	-6.80996	-2.76765	FBXL17
238183_at	down	-10.902	-3.44652
238228_at	up	10.1205	3.33921	COG3
238369_s_at	down	-6.84122	-2.77425	LINC01607
238429_at	down	-15.4934	-3.95359	TMEM71
238430_x_at	down	-5.0443	-2.33465	SLFN5
238493_at	down	-23.9811	-4.58383	ZNF506
238526_at	down	-5.28621	-2.40223	RAB3IP
238529_at	up	6.31414	2.65859
238542_at	up	5.09094	2.34793	ULBP2
238546_at	down	-24.2619	-4.60062	SLC8A1
238571_at	up	11.5579	3.53081	HOXA13
238573_at	up	5.8892	2.55807	OTUD7B
238593_at	up	5.11678	2.35524	C11orf80
238600_at	up	7.93716	2.98862	JAKMIP1
238614_x_at	down	-6.54781	-2.71101	ZNF430
238634_x_at	down	-9.0019	-3.17023	LIPJ
238693_at	down	-5.92446	-2.56669	PHC3
238697_at	up	5.16498	2.36876	SMIM10L2A
238740_at	up	11.801	3.56084	PTGES3L
238750_at	down	-14.9352	-3.90065	CCL28
238763_at	up	8.21894	3.03895	RBM20
238808_at	up	30.8612	4.94772	HOXA13
238846_at	down	-6.08699	-2.60573	TNFRSF11A
238852_at	down	-7.53661	-2.91392	PRRX1
238888_at	up	14.8691	3.89425
238919_at	up	40.2609	5.33131	PCDH9
238927_at	up	8.30893	3.05466
238946_at	up	6.49319	2.69893
238952_x_at	down	-6.92733	-2.7923	ZNF829
238962_at	down	-9.68127	-3.2752	ZNF681
238966_at	up	5.52307	2.46547	CELF4
238969_at	down	-26.3004	-4.71701	PQLC2L
239002_at	up	23.9556	4.58229	ASPM
239043_at	down	-35.202	-5.13758	ZNF404
239108_at	down	-22.9005	-4.51731	FAR2
239142_at	down	-12.9993	-3.70036	RFESD
239146_at	up	26.7236	4.74004	CLDND1
239148_at	up	60.5596	5.92028	MARVELD3
239155_at	up	38.6813	5.27357	CXADR
239169_at	up	9.19191	3.20037	RDM1
239208_s_at	up	12.4453	3.63753	YBEY
239250_at	down	-10.8507	-3.43972	ZNF542P
239260_at	up	10.5966	3.40553	CORIN
239261_s_at	up	11.6197	3.5385	CORIN
239294_at	down	-20.2824	-4.34216	PIK3CG
239367_at	down	-19.613	-4.29374	BDNF
239381_at	up	9.68551	3.27583	KLK7
239443_at	down	-38.8958	-5.28154	PCDHB6
239468_at	down	-7.70889	-2.94652	MKX
239515_at	down	-6.91277	-2.78926
239538_at	down	-5.99068	-2.58272	ZRANB3
239579_at	down	-33.5745	-5.0693	EPHX4
239587_at	down	-9.04721	-3.17747	TLR3
239615_at	up	11.1179	3.47481	SLC22A5
239669_at	up	6.09037	2.60653
239708_at	up	8.79382	3.13649
239738_at	up	5.89813	2.56026	DACH2
239752_at	up	6.7869	2.76275	CECR2
239763_at	down	-7.76713	-2.95738	LOC101060179///PRDM11
239764_at	up	12.2893	3.61934	ITPR1-AS1
239773_at	down	-9.47073	-3.24348	GTPBP10///LOC101927446
239791_at	up	5.46412	2.44999	HOXB-AS3
239802_at	up	13.1171	3.71337	SAP30L
239825_at	up	14.5751	3.86543
239913_at	down	-49.6771	-5.63451	SLC10A4
239934_x_at	up	9.06869	3.18089
239942_at	down	-6.48907	-2.69801	GNG11
239949_at	up	6.75394	2.75573	THNSL2
239951_at	down	-8.85312	-3.14619
239989_at	down	-5.41704	-2.43751	CNTLN
240084_at	up	5.93177	2.56846	CBX2
240122_at	up	8.30192	3.05344	DIRAS2
240259_at	up	11.0579	3.467	FLRT2///LOC100506718
240309_at	up	5.40344	2.43388
240312_at	up	8.71569	3.12361	LOC389895
240365_at	up	5.65919	2.5006	MIR924HG
240382_at	up	7.11723	2.83132	LOC101928076
240407_at	down	-5.78374	-2.532	LOC100126784
240528_s_at	down	-7.71333	-2.94735	EXOC4
240549_at	down	-13.0277	-3.7035	NRSN2-AS1
240592_at	down	-6.21263	-2.6352	LCORL
240687_at	down	-25.4689	-4.67066	PASD1
240801_at	up	12.7935	3.67734	LINC01549
241014_at	up	6.29416	2.65401	FLG-AS1
241036_at	up	29.6887	4.89184
241198_s_at	down	-17.1147	-4.09716	C11orf70
241224_x_at	down	-121.596	-6.92595	DSCR8
241234_at	down	-9.94704	-3.31427	LOC100506797
241365_at	down	-6.6527	-2.73394	SATB1
241396_at	up	12.0201	3.58737	NEDD4L
241412_at	down	-7.63953	-2.93348	BTC
241426_at	up	10.0631	3.331	CEP44
241431_at	up	7.1123	2.83032
241437_s_at	up	8.85451	3.14641	EP400NL
241482_at	up	7.19558	2.84711	EPHA1
241535_at	up	23.203	4.53624	LOC101060391
241607_at	down	-5.53509	-2.46861	LOC730102
241652_x_at	up	7.42896	2.89316	LIN7A
241710_at	down	-9.54284	-3.25442	C1GALT1C1L
241730_at	down	-6.24023	-2.6416	MYNN
241752_at	down	-9.81635	-3.29519	SLC8A1
241765_at	down	-10.3399	-3.37016	CPM
241813_at	up	11.4053	3.51164	MBD1
241815_at	down	-13.2822	-3.73142
241835_at	down	-6.24345	-2.64234
241841_at	up	5.33957	2.41672
241871_at	down	-5.81715	-2.54031	CAMK4
241887_at	down	-7.97426	-2.99535	UBE2W
242002_at	up	15.586	3.96218	NKAIN2
242005_at	down	-80.3229	-6.32774
242042_s_at	up	8.09046	3.01622	HAGLR
242053_at	up	9.1016	3.18612
242054_s_at	up	56.9427	5.83144	SIX3
242109_at	up	18.7573	4.22938
242255_at	up	8.59261	3.1031	WDR37
242270_at	up	5.30304	2.40682	ACP6
242292_at	up	86.719	6.43828	FAM226A///FAM226B
242313_at	up	6.38232	2.67408	LOC728730
242323_at	up	6.02051	2.58989	CASP6///PLA2G12A
242348_at	up	22.873	4.51557	FAM19A4
242387_at	up	7.34728	2.87721	TDRP
242414_at	up	31.1091	4.95926	QPRT
242477_at	down	-9.75873	-3.28669	TTC39B
242517_at	up	88.4974	6.46756	KISS1R
242521_at	down	-7.05463	-2.81857	CARD8-AS1
242565_x_at	up	7.53195	2.91302	YBEY
242835_s_at	up	6.05936	2.59917	LOC728730
242843_at	down	-5.56094	-2.47533	LOC105371453
242871_at	down	-7.01133	-2.80969	PAQR5
242909_at	down	-14.3814	-3.84613
242915_at	down	-10.5324	-3.39676	ZNF682
242919_at	down	-16.7489	-4.066	ZNF253
242931_at	down	-44.528	-5.47664
242943_at	down	-10.8584	-3.44074	ST8SIA4
242961_x_at	down	-5.85414	-2.54946	DDX58
242963_at	up	5.73579	2.51999	SGMS2
243000_at	down	-10.2161	-3.35277	CDK6
243018_at	down	-15.38	-3.94298	BBOX1-AS1
243063_at	up	5.04389	2.33454
243150_at	up	9.16724	3.19649
243174_at	up	20.028	4.32395
243175_at	up	43.814	5.45332	UTS2B
243324_x_at	up	8.47018	3.08239	TNPO1
243366_s_at	down	-9.93575	-3.31263	ITGA4
243440_at	up	5.27892	2.40024	SIX3-AS1
243446_at	up	6.80157	2.76587	AJUBA
243492_at	up	5.44684	2.44542	THEM4
243541_at	down	-45.6015	-5.51101	IL31RA
243581_at	up	18.0922	4.1773	LOC100422526
243672_at	down	-12.4474	-3.63777	SALL3
243770_at	up	6.63029	2.72907	ZNF483
243790_at	down	-27.2639	-4.76892	ZNF585A
243797_at	up	7.75847	2.95577	STK17B
243812_at	up	5.85891	2.55063	IFT27
243824_at	down	-10.0592	-3.33044	LINC01410///LOC105379818
243880_at	up	16.893	4.07835	GOSR2
243918_at	up	11.7555	3.55526
243924_at	down	-11.9025	-3.57319	LINC00665
243928_s_at	up	5.79607	2.53508	ABCC4
243999_at	down	-7.49532	-2.90599	SLFN5
244007_at	down	-6.55002	-2.7115	ZNF462
244080_at	up	7.96144	2.99303
244165_at	up	5.6341	2.49419	FAM208B
244241_x_at	up	13.1629	3.71841
244261_at	down	-8.2062	-3.03671	IFNLR1
244368_x_at	down	-6.30881	-2.65737	SUGT1
244403_at	up	18.9631	4.24512	CRB1
244406_at	down	-65.6091	-6.03582	ZNF625///ZNF625-ZNF20
244407_at	up	7.40291	2.88809
244424_at	up	21.7013	4.43971	LOC439938
244503_at	down	-7.51925	-2.91059
244523_at	up	27.4233	4.77733	MMD
244552_at	down	-18.2289	-4.18816	ZNF788
244644_at	down	-14.2891	-3.83684	FAM9C
244734_at	up	12.7112	3.66803	MTHFSD
244740_at	down	-6.96989	-2.80113
244741_s_at	down	-41.5505	-5.37679	ZNF667-AS1
244743_x_at	down	-12.7578	-3.67331	ZNF138
244745_at	down	-16.3815	-4.034	RERG
244749_at	up	5.65919	2.5006	LOC101927204
244848_at	up	6.05333	2.59773
244855_at	down	-5.19812	-2.37799	LOC105374888
244879_at	up	9.69038	3.27655
1552301_a_at	up	6.43763	2.68653	CORO6
1552307_a_at	up	5.00555	2.32353	TTC39C
1552378_s_at	up	15.38	3.94298	RDH10
1552381_at	up	11.4186	3.51332	SRSF12
1552487_a_at	down	-18.163	-4.18293	BNC1
1552496_a_at	up	5.9982	2.58453	COBL
1552521_a_at	up	8.35997	3.0635	TMEM74
1552546_a_at	down	-22.3039	-4.47923	LETM2
1552557_a_at	down	-6.18678	-2.62919	ZDHHC15
1552643_at	down	-11.0481	-3.46572	ZNF626
1552658_a_at	down	-17.548	-4.13324	NAV3
1552755_at	up	11.2703	3.49446	C9orf66
1552766_at	up	7.9985	2.99973	HS6ST2
1552767_a_at	up	50.7639	5.66573	HS6ST2
1552785_at	down	-9.58056	-3.26011	ZNF781
1552793_at	up	7.28257	2.86445	C8orf31
1552849_at	down	-7.45444	-2.8981	M1AP
1552946_at	up	8.43657	3.07666	ZNF114
1552947_x_at	up	6.04009	2.59457	ZNF114
1552988_at	down	-7.98528	-2.99734	C11orf65
1553132_a_at	up	23.9762	4.58353	TC2N
1553133_at	up	11.77	3.55705	C9orf72
1553134_s_at	up	12.5744	3.65242	C9orf72
1553216_at	up	5.70012	2.51099	ZNF41
1553269_at	down	-6.87083	-2.78048	ZNF718
1553299_at	up	6.85244	2.77662	DUSP5P1///LOC105373132
1553313_s_at	up	5.30757	2.40805	SLC5A3
1561687_a_at	down	-27.5917	-4.78616	ZNF382
1553411_s_at	down	-8.34872	-3.06155	SALL3
1553608_a_at	down	-13.5211	-3.75714	LINC00189
1553654_at	down	-5.70477	-2.51217	SYT14
1553672_at	up	7.85574	2.97375	ENAH
1553696_s_at	down	-5.35971	-2.42216	ZNF569
1553746_a_at	up	40.5854	5.34289	OTOGL
1562309_s_at	up	10.722	3.4225	PHF21B
1553830_s_at	down	-116.347	-6.86228	MAGEA2///MAGEA2B
1553861_at	up	5.40667	2.43474	TCP11L2
1553994_at	down	-183.49	-7.51956	NT5E
1553995_a_at	down	-295.852	-8.20873	NT5E
1554004_a_at	down	-5.1832	-2.37384	ARHGEF28
1554008_at	down	-9.10336	-3.1864	OSMR
1554018_at	up	215.489	7.75147	GPNMB
1554057_at	up	5.2192	2.38383	ASH1L-AS1
1554101_a_at	up	5.53285	2.46802	TMTC4
1554106_at	up	5.68041	2.506	NBEAL1
1554149_at	up	5.96433	2.57636	CLDND1
1554168_a_at	down	-9.15761	-3.19497	SH3KBP1
1554171_at	down	-5.43263	-2.44165	ZMYM3
1554220_a_at	down	-9.00449	-3.17064
1554242_a_at	down	-32.6526	-5.02912	COCH
1554246_at	up	6.92517	2.79185	C1orf210
1554445_at	down	-18.2477	-4.18964	ZNF85
1554453_at	up	5.00311	2.32282	HNRNPLL
1554536_at	down	-5.33989	-2.41681	DPYD
1554555_a_at	down	-14.909	-3.89812	SETD6
1554717_a_at	up	35.9198	5.16671	PDE4D
1554806_a_at	up	7.47975	2.90299	FBXO8
1555716_a_at	up	13.2679	3.72987	CXADR
1554921_a_at	up	7.97485	2.99546	SCEL
1554923_at	up	20.3413	4.34634	ANKS6
1555095_at	up	8.99764	3.16955	LINC01558
1555244_at	up	5.79607	2.53508	LOC554207
1555355_a_at	down	-11.6885	-3.54702	ETS1
1555370_a_at	up	6.44561	2.68832	CAMTA1
1555431_a_at	down	-6.21835	-2.63653	IL31RA
1555579_s_at	up	14.2914	3.83708	PTPRM
1555673_at	down	-17.3496	-4.11683	KRTAP2-3
1555865_at	up	7.40405	2.88832	TOLLIP-AS1
1555938_x_at	down	-11.7965	-3.56028	VIM
1555950_a_at	up	5.78836	2.53316	CD55
1555967_at	up	6.83293	2.77251
1555968_a_at	up	5.90459	2.56184
1556007_s_at	down	-6.10401	-2.60976
1556047_s_at	up	6.08997	2.60644	MAGEE1
1556060_a_at	down	-5.19812	-2.37799	ZNF451
1556064_at	up	5.06773	2.34134	LOC284926
1556121_at	down	-9.49305	-3.24687	NAP1L1
1556195_a_at	up	5.18765	2.37508	LOC105376796///LOC105379524
1556216_s_at	down	-6.36365	-2.66985	LOC105370687
1556389_at	down	-5.78075	-2.53126	CNPY3
1556395_at	down	-102.615	-6.68109
1556499_s_at	up	105.477	6.72078	COL1A1
1556545_at	up	9.22945	3.20624
1556581_at	up	5.7903	2.53364	ZNF778
1556639_at	up	8.68808	3.11904	LOC100996455
1556695_a_at	up	5.19781	2.3779	NR2F1-AS1
1556735_at	down	-10.3665	-3.37386
1556773_at	down	-9.63466	-3.26823
1557051_s_at	up	16.983	4.08602	HOTAIRM1
1557078_at	down	-6.33243	-2.66276	SLFN5
1557118_a_at	up	8.09046	3.01622	INTS6-AS1
1557126_a_at	up	5.61531	2.48937	PLD1
1557166_at	up	10.0743	3.33261	PDCD4
1557257_at	up	9.65704	3.27158	BCL10
1557258_a_at	up	5.26421	2.39622	BCL10
1557260_a_at	down	-45.8831	-5.51989	ZNF382
1557261_at	down	-5.12652	-2.35798	WHAMMP2///WHAMMP3
1557265_at	up	5.21467	2.38258
1557302_at	down	-77.3492	-6.27332	ZNF585B
1557311_at	up	12.5058	3.64453
1557322_at	down	-9.82192	-3.29601	ZNF230
1557383_a_at	up	14.3831	3.8463	LOC105376896
[truncated: 69 more rows]

## Sheet: Overlay
Probe Set ID	Regulation	Ford change	Log 2	Gene Symbol
1405_i_at	up	21.9739	4.45772	CCL5
1552301_a_at	down	-7.80698	-2.96476	CORO6
1552378_s_at	down	-8.04618	-3.0083	RDH10
1552381_at	down	-6.13409	-2.61685	SRSF12
1552487_a_at	up	13.9073	3.79777	BNC1
1552496_a_at	down	-8.13708	-3.02451	COBL
1552521_a_at	down	-5.03541	-2.33211	TMEM74
1552546_a_at	up	21.2188	4.40727	LETM2
1552643_at	up	5.77434	2.52966	ZNF626
1552658_a_at	up	29.0919	4.86255	NAV3
1552755_at	down	-8.16247	-3.02901	C9orf66
1552766_at	down	-8.32667	-3.05774	HS6ST2
1552767_a_at	down	-57.0976	-5.83536	HS6ST2
1552849_at	up	7.26554	2.86107	M1AP
1552946_at	down	-9.48833	-3.24615	ZNF114
1552947_x_at	down	-5.99085	-2.58276	ZNF114
1553132_a_at	down	-23.3049	-4.54256	TC2N
1553133_at	down	-26.823	-4.7454	C9orf72
1553134_s_at	down	-13.2355	-3.72634	C9orf72
1553269_at	up	10.3717	3.37458	ZNF718
1553299_at	down	-10.3776	-3.37541	DUSP5P1///LOC105373132
1553313_s_at	down	-9.60587	-3.26392	SLC5A3
1553411_s_at	up	9.55752	3.25664	SALL3
1553608_a_at	up	8.87475	3.14971	LINC00189
1553672_at	down	-8.47084	-3.08251	ENAH
1553746_a_at	down	-23.577	-4.55931	OTOGL
1553830_s_at	up	101.469	6.66489	MAGEA2///MAGEA2B
1553861_at	down	-7.29167	-2.86625	TCP11L2
1553994_at	up	117.367	6.87489	NT5E
1553995_a_at	up	174.183	7.44446	NT5E
1554008_at	up	5.54699	2.4717	OSMR
1554018_at	down	-149.95	-7.22834	GPNMB
1554106_at	down	-7.71889	-2.94839	NBEAL1
1554149_at	down	-7.03551	-2.81466	CLDND1
1554168_a_at	up	6.60923	2.72448	SH3KBP1
1554242_a_at	up	38.0672	5.25048	COCH
1554445_at	up	6.24552	2.64282	ZNF85
1554453_at	down	-7.25046	-2.85807	HNRNPLL
1554555_a_at	up	11.5282	3.5271	SETD6
1554717_a_at	down	-54.9417	-5.77983	PDE4D
1554806_a_at	down	-8.74636	-3.12868	FBXO8
1554921_a_at	down	-5.87999	-2.55581	SCEL
1554923_at	down	-9.224	-3.20539	ANKS6
1555355_a_at	up	13.7601	3.78242	ETS1
1555579_s_at	down	-15.1837	-3.92445	PTPRM
1555673_at	up	40.1379	5.32689	KRTAP2-3
1555716_a_at	down	-12.4455	-3.63755	CXADR
1555865_at	down	-19.9246	-4.31648	TOLLIP-AS1
1555938_x_at	up	9.48325	3.24538	VIM
1555950_a_at	down	-9.55485	-3.25623	CD55
1555967_at	down	-17.4052	-4.12145
1555968_a_at	down	-6.83267	-2.77245
1556047_s_at	down	-6.20015	-2.6323	MAGEE1
1556064_at	down	-5.42469	-2.43954	LOC284926
1556121_at	up	6.54712	2.71086	NAP1L1
1556395_at	up	104.542	6.70794
1556499_s_at	down	-47.4083	-5.56707	COL1A1
1556545_at	down	-5.66322	-2.50162
1556639_at	down	-10.507	-3.39328	LOC100996455
1556695_a_at	down	-7.3501	-2.87776	NR2F1-AS1
1556735_at	up	5.00041	2.32205
1556773_at	up	6.07374	2.60258
1557051_s_at	down	-40.33	-5.33378	HOTAIRM1
1557118_a_at	down	-8.09438	-3.01692	INTS6-AS1
1557126_a_at	down	-6.9327	-2.79342	PLD1
1557166_at	down	-7.78329	-2.96038	PDCD4
1557257_at	down	-9.21067	-3.20331	BCL10
1557258_a_at	down	-6.97193	-2.80156	BCL10
1557260_a_at	up	27.6108	4.78716	ZNF382
1557302_at	up	58.1389	5.86143	ZNF585B
1557311_at	down	-5.5772	-2.47954
1557322_at	up	5.68633	2.5075	ZNF230
1557383_a_at	down	-12.8345	-3.68196	LOC105376896
1557905_s_at	up	39.9877	5.32148	CD44
1558295_a_at	down	-9.71686	-3.28049	PPFIA2
1558501_at	down	-32.6013	-5.02686	DNM3
1558692_at	up	16.4087	4.03639	GLMP
1558693_s_at	up	6.02916	2.59196	GLMP
1558801_at	up	30.3819	4.92514	NNT-AS1
1558834_s_at	up	9.11059	3.18754	AKNAD1
1558882_at	up	19.0465	4.25146	HTATSF1P2
1558930_at	up	5.05434	2.33752	LINC00460
1559060_a_at	down	-6.79361	-2.76418	FNIP1
1559064_at	up	11.8212	3.5633	NUP153
1559213_at	up	10.8082	3.43405	LINC01419
1559220_at	down	-14.3587	-3.84386	LOC101929054
1559258_a_at	down	-81.4842	-6.34845	CT83
1559280_a_at	down	-7.11217	-2.83029	APELA
1559477_s_at	down	-6.06096	-2.59955	MEIS1
1559584_a_at	down	-30.303	-4.92139	C16orf54///LOC105369277
1559789_a_at	up	8.82626	3.1418	ZNF781
1560258_a_at	up	12.9313	3.69279
1560573_at	up	10.4453	3.38479	LINC00944
1560622_at	down	-6.05643	-2.59847
1560625_s_at	down	-9.89546	-3.30677	CATIP-AS1
1560861_at	down	-18.1154	-4.17915	THRA1/BTR
1561266_at	down	-8.63793	-3.11069	LOC105374290
1561408_at	down	-9.58608	-3.26094
1561687_a_at	up	10.6661	3.41496	ZNF382
1561757_a_at	down	-13.6021	-3.76576	LOC283352
1561948_at	down	-7.45032	-2.8973	COQ10B
1561985_at	up	7.96287	2.99329	C14orf39
1562309_s_at	down	-19.3692	-4.27569	PHF21B
1562761_at	down	-5.84071	-2.54614	NMRK1
1562988_at	down	-13.3419	-3.73789	ZSCAN30
1564139_at	down	-7.78223	-2.96018	A2M-AS1
1564220_a_at	up	10.1003	3.33633	LINC01234
1565162_s_at	up	114.53	6.83958	MGST1
1566557_at	down	-39.8947	-5.31813	BAIAP2-AS1
1566558_x_at	down	-26.1421	-4.7083	BAIAP2-AS1
1568574_x_at	up	6.29438	2.65406	SPP1
1568627_at	down	-13.7823	-3.78474	PPP4R3B
1568780_at	down	-7.91512	-2.98461	LOC729732
1568817_at	down	-6.9446	-2.79589
1568838_at	down	-35.1965	-5.13736	WASIR2
1568868_at	up	30.4565	4.92868	CYP27C1
1568899_at	down	-16.0135	-4.00121	LOC101929511
1569191_at	up	23.9841	4.58401	ZNF826P
1569256_a_at	down	-8.96376	-3.1641	FAM43B
1569454_a_at	down	-47.4036	-5.56692	LOC283352
1569464_at	down	-5.01381	-2.32591	PPFIBP1
1569878_at	up	55.6608	5.79859	CCNYL2
1570038_at	down	-21.7942	-4.44587	ZNF595///ZNF718
1570153_at	up	16.5661	4.05016	CCDC169
200621_at	up	8.93538	3.15953	CSRP1
200660_at	up	18.3652	4.1989	S100A11
200951_s_at	down	-8.95356	-3.16246	CCND2
200965_s_at	down	-20.4864	-4.35659	ABLIM1
200984_s_at	up	6.46712	2.69312	CD59
200985_s_at	up	6.1266	2.61509	CD59
201015_s_at	down	-5.74819	-2.52311	JUP
201067_at	up	6.27408	2.6494	PSMC2
201105_at	up	10.9802	3.45684	LGALS1
201131_s_at	down	-248.467	-7.95691	CDH1
201137_s_at	down	-10.3417	-3.3704	HLA-DPB1
201141_at	down	-134.013	-7.06622	GPNMB
201169_s_at	down	-26.9108	-4.75011	BHLHE40
201185_at	up	20.6687	4.36938	HTRA1
201200_at	down	-11.2502	-3.49188	CREG1
201236_s_at	down	-12.3592	-3.62752	BTG2
201289_at	up	7.65003	2.93547	CYR61
201295_s_at	down	-23.4808	-4.55341	WSB1
201313_at	up	35.5451	5.15158	ENO2
201341_at	up	38.3612	5.26157	ENC1
201416_at	down	-28.9084	-4.85342	SOX4
201417_at	down	-26.4312	-4.72417	SOX4
201422_at	down	-6.3816	-2.67392	IFI30
201427_s_at	down	-56.3918	-5.81741	SEPP1
201466_s_at	up	9.30339	3.21776	JUN
201474_s_at	up	8.14053	3.02512	ITGA3
201506_at	up	104.738	6.71064	TGFBI
201522_x_at	down	-81.2873	-6.34496	SNRPN///SNURF
201565_s_at	down	-7.8855	-2.9792	ID2
201566_x_at	down	-9.99902	-3.32179	ID2
201586_s_at	up	6.65638	2.73474	SFPQ///SFPQ
201645_at	up	17.5859	4.13635	TNC
201666_at	up	80.1496	6.32462	TIMP1
201667_at	down	-271.899	-8.08693	GJA1
201744_s_at	down	-153.869	-7.26556	LUM
201839_s_at	down	-324.964	-8.34414	EPCAM
201852_x_at	down	-306.861	-8.26144	COL3A1
201859_at	down	-9.14494	-3.19297	SRGN
201884_at	down	-82.1871	-6.36084	CEACAM5
201926_s_at	down	-9.36573	-3.22739	CD55
201955_at	up	533.705	9.0599	CCNC
201984_s_at	up	5.87984	2.55578	EGFR
202007_at	up	34.4378	5.10592	NID1
202016_at	up	7.11581	2.83103	MEST
202071_at	up	9.6814	3.27522	SDC4
202132_at	up	5.63564	2.49458	WWTR1
202203_s_at	down	-10.981	-3.45694	AMFR
202213_s_at	down	-5.70716	-2.51277	CUL4B
202219_at	down	-5.67294	-2.5041	SLC6A8
202242_at	down	-19.0209	-4.24951	TSPAN7
202267_at	up	24.7553	4.62967	LAMC2
202295_s_at	down	-5.73704	-2.52031	CTSH
202310_s_at	down	-10.1788	-3.3475	COL1A1
202341_s_at	down	-5.36618	-2.4239	TRIM2
202342_s_at	down	-38.8727	-5.28069	TRIM2
202369_s_at	up	8.58275	3.10144	TRAM2
202388_at	down	-6.15919	-2.62274	RGS2
202454_s_at	down	-5.44447	-2.44479	ERBB3
202497_x_at	down	-20.8438	-4.38154	SLC2A3
202498_s_at	down	-27.1725	-4.76407	SLC2A3
202546_at	down	-143.042	-7.1603	VAMP8
202551_s_at	up	14.8839	3.89568	CRIM1
202552_s_at	up	12.4534	3.63847	CRIM1
202565_s_at	up	5.60795	2.48747	SVIL
202598_at	up	13.3491	3.73868	S100A13
202627_s_at	up	105.512	6.72127	SERPINE1
202628_s_at	up	14.3729	3.84528	SERPINE1
202647_s_at	up	12.8921	3.68841	NRAS
202660_at	up	6.37217	2.67178	ITPR2
202662_s_at	up	5.83337	2.54433	ITPR2
202664_at	up	9.49538	3.24723	WIPF1
202685_s_at	up	5.51433	2.46318	AXL
202686_s_at	up	116.884	6.86893	AXL
202687_s_at	down	-11.5644	-3.53162	TNFSF10
202688_at	down	-19.7591	-4.30445	TNFSF10
202712_s_at	down	-7.34651	-2.87706	CKMT1A///CKMT1B
202766_s_at	up	25.7723	4.68775	FBN1
202780_at	up	42.4963	5.40927	OXCT1
202783_at	up	14.7018	3.87792	NNT
202784_s_at	up	20.6771	4.36996	NNT
202794_at	up	21.5326	4.42845	INPP1
202833_s_at	up	29.3916	4.87733	SERPINA1
202863_at	up	27.6785	4.79069	SP100
202864_s_at	up	51.0324	5.67334	SP100
202935_s_at	up	6.91178	2.78906	SOX9
202936_s_at	up	9.0108	3.17166	SOX9
202954_at	up	132.99	7.05518	UBE2C
202974_at	up	17.0795	4.09419	MPP1
202998_s_at	up	44.5684	5.47795	LOXL2
203122_at	up	5.75589	2.52504	TRAPPC12
203139_at	down	-49.9188	-5.64151	DAPK1
203140_at	down	-7.75597	-2.95531	BCL6
203153_at	up	50.9429	5.67081	IFIT1
203158_s_at	down	-9.88397	-3.30509	GLS
203159_at	down	-6.74767	-2.75439	GLS
203178_at	down	-9.29446	-3.21637	GATM
203186_s_at	down	-30.239	-4.91834	S100A4
203202_at	up	5.37404	2.42601	KRR1
203300_x_at	up	8.10551	3.0189	AP1S2
203304_at	down	-5.9816	-2.58053	BAMBI
203323_at	up	269.697	8.07519	CAV2
203324_s_at	up	493.387	8.94657	CAV2
203329_at	down	-12.0269	-3.58819	PTPRM
203382_s_at	down	-12.3722	-3.62902	APOE
203408_s_at	up	20.8114	4.3793	SATB1
203440_at	up	20.6335	4.36692	CDH2
203474_at	down	-8.94263	-3.1607	IQGAP2
203485_at	up	28.4321	4.82945	RTN1
203504_s_at	up	23.5003	4.55461	ABCA1
203505_at	up	24.3318	4.60477	ABCA1
203567_s_at	up	18.1253	4.17994	TRIM38
203570_at	up	27.6219	4.78774	LOXL1
203595_s_at	up	24.8755	4.63666	IFIT5
203596_s_at	up	13.3057	3.73398	IFIT5
203603_s_at	up	15.2563	3.93133	ZEB2
203610_s_at	up	6.60155	2.7228	TRIM38
203632_s_at	down	-6.20068	-2.63243	GPRC5B
203638_s_at	down	-7.07317	-2.82236	FGFR2
203708_at	down	-12.9577	-3.69574	PDE4B
203753_at	up	13.1506	3.71706	TCF4
203757_s_at	down	-25.4774	-4.67115	CEACAM6
203799_at	up	73.3088	6.19592	CD302///LY75-CD302
203853_s_at	down	-8.81683	-3.14026	GAB2
203881_s_at	down	-27.2947	-4.77055	DMD
203895_at	up	7.22581	2.85316	PLCB4
203896_s_at	up	9.13598	3.19156	PLCB4
203917_at	down	-13.2258	-3.72529	CXADR
203929_s_at	down	-11.5258	-3.5268	MAPT
203932_at	down	-5.10994	-2.35331	HLA-DMB
203939_at	up	428.115	8.74186	NT5E
203962_s_at	down	-6.63455	-2.73	NEBL
203964_at	up	109.782	6.7785	NMI
203987_at	up	170.244	7.41146	FZD6
204019_s_at	down	-49.1295	-5.61852	SH3YL1
204032_at	up	6.6154	2.72583	BCAR3
204035_at	up	10.1771	3.34726	SCG2
204040_at	down	-29.3976	-4.87763	RNF144A
204042_at	down	-7.04406	-2.81641	WASF3
204044_at	down	-67.7599	-6.08236	LOC105369247///QPRT
204058_at	up	48.0161	5.58545	ME1
204059_s_at	up	34.1756	5.09489	ME1
204062_s_at	up	5.07719	2.34403	ULK2
204069_at	down	-11.7777	-3.55799	MEIS1
204072_s_at	down	-10.7723	-3.42926	FRY
204099_at	down	-5.00043	-2.32205	SMARCD3
204115_at	up	279.605	8.12725	GNG11
204154_at	up	29.3205	4.87384	CDO1
204158_s_at	up	10.5783	3.40303	TCIRG1
204160_s_at	down	-14.4849	-3.85648	ENPP4
204161_s_at	down	-9.83764	-3.29831	ENPP4
204221_x_at	up	15.9212	3.99288	GLIPR1
204222_s_at	up	47.0257	5.55538	GLIPR1
204236_at	up	14.5433	3.86228	FLI1
204284_at	up	11.4895	3.52224	PPP1R3C
204285_s_at	up	5.51203	2.46258	PMAIP1
204286_s_at	up	5.01255	2.32555	PMAIP1
204298_s_at	up	7.19718	2.84743	LOX
204321_at	down	-11.2488	-3.4917	NEO1
204326_x_at	up	5.24251	2.39026	MT1X
204351_at	down	-7.78329	-2.96038	S100P
204352_at	up	30.4194	4.92692	TRAF5
204379_s_at	down	-13.7402	-3.78033	FGFR3
204388_s_at	down	-16.3399	-4.03033	MAOA
204389_at	down	-7.89572	-2.98107	MAOA
204401_at	up	12.3504	3.62649	KCNN4
204412_s_at	down	-11.4558	-3.51801	NEFH
204416_x_at	down	-7.89415	-2.98078	APOC1
204417_at	up	63.0841	5.9792	GALC
204420_at	up	106.468	6.73428	FOSL1
204421_s_at	up	5.85808	2.55043	FGF2
204422_s_at	up	14.4537	3.85337	FGF2
204454_at	down	-36.2775	-5.181	LDOC1
204466_s_at	down	-469.167	-8.87396	SNCA
204467_s_at	down	-24.104	-4.5912	SNCA
204469_at	up	16.0854	4.00768	PTPRZ1
204470_at	up	9.99014	3.32051	CXCL1
204475_at	up	6.97769	2.80275	MMP1
204483_at	down	-16.3615	-4.03223	ENO3
204489_s_at	up	95.9774	6.58462	CD44
204490_s_at	up	137.285	7.10104	CD44
204529_s_at	down	-18.2614	-4.19072	TOX
204533_at	up	12.2946	3.61995	CXCL10
204567_s_at	down	-36.8778	-5.20468	ABCG1
204573_at	up	10.5229	3.39546	CROT
204584_at	down	-7.51073	-2.90895	L1CAM
204595_s_at	up	53.0918	5.73042	STC1
204597_x_at	up	97.4437	6.6065	STC1
204612_at	up	7.04156	2.81589	PKIA
204621_s_at	down	-7.05299	-2.81823	NR4A2
204622_x_at	down	-9.15712	-3.19489	NR4A2
204637_at	down	-5.56159	-2.4755	CGA
204642_at	up	7.39969	2.88747	S1PR1
204646_at	up	44.3523	5.47094	DPYD
204653_at	up	5.58184	2.48074	TFAP2A
204655_at	up	20.4813	4.35624	CCL5
204663_at	up	32.7531	5.03356	ME3
204667_at	down	-29.0592	-4.86092	FOXA1
204679_at	down	-5.10199	-2.35106	KCNK1
204682_at	up	10.5441	3.39836	LTBP2
204688_at	up	238.298	7.89662	SGCE
204717_s_at	down	-11.0763	-3.46941	SLC29A2
204734_at	up	5.85502	2.54968	KRT15
204747_at	up	15.3808	3.94306	IFIT3
204749_at	down	-64.2528	-6.00569	NAP1L3
204780_s_at	up	85.6308	6.42006	FAS
204781_s_at	up	26.3171	4.71793	FAS
204790_at	up	11.4394	3.51594	SMAD7
204794_at	down	-7.56562	-2.91946	DUSP2
204823_at	up	21.1471	4.40239	NAV3
204844_at	up	5.97355	2.57859	ENPEP
204872_at	down	-6.92792	-2.79242	TLE4
204880_at	down	-7.66104	-2.93754	MGMT
204894_s_at	down	-11.0074	-3.4604	AOC3
204950_at	up	7.01188	2.8098	CARD8
204953_at	up	9.79148	3.29153	SNAP91
204971_at	down	-12.1909	-3.60773	CSTA
204984_at	down	-6.996	-2.80653	GPC4
205016_at	up	7.60105	2.9262	TGFA
205029_s_at	down	-90.9549	-6.50708	FABP7
205030_at	down	-123.128	-6.94402	FABP7
205080_at	down	-24.6341	-4.62259	RARB
205081_at	up	18.247	4.18959	CRIP1
205083_at	up	21.3557	4.41655	AOX1
205141_at	down	-18.0191	-4.17145	ANG
205158_at	down	-7.54587	-2.91569	RNASE4
205174_s_at	up	71.117	6.15212	QPCT
205222_at	up	6.49794	2.69998	EHHADH
205226_at	down	-8.37419	-3.06595	PDGFRL
205229_s_at	up	71.1305	6.1524	COCH
205239_at	down	-46.5118	-5.53953	AREG
205347_s_at	down	-5.77948	-2.53094	TMSB15A
205364_at	up	8.62464	3.10846	ACOX2
205366_s_at	down	-31.7477	-4.98858	HOXB6
205376_at	up	7.22368	2.85273	INPP4B
205379_at	up	15.588	3.96236	CBR3
205382_s_at	down	-11.7078	-3.5494	CFD
205414_s_at	down	-22.2552	-4.47607	ARHGAP44
205466_s_at	down	-5.26248	-2.39574	HS3ST1
205479_s_at	up	291.667	8.18818	PLAU
205498_at	down	-8.3802	-3.06698	GHR
205500_at	up	5.07432	2.34321	C5
205514_at	up	6.65666	2.7348	ZNF415
205517_at	down	-8.16247	-3.02901	GATA4
205534_at	down	-12.0296	-3.58852	PCDH7
205535_s_at	down	-12.9507	-3.69496	PCDH7
205544_s_at	down	-6.65413	-2.73425	CR2
205559_s_at	down	-17.2764	-4.11073	PCSK5
205560_at	down	-5.7142	-2.51455	PCSK5
205578_at	down	-14.179	-3.82568	ROR2
205591_at	down	-8.11107	-3.01989	OLFM1
205593_s_at	down	-10.2089	-3.35176	PDE9A
205603_s_at	down	-47.4651	-5.56879	DIAPH2
205609_at	up	15.163	3.92248	ANGPT1
205625_s_at	down	-146.763	-7.19734	CALB1
205626_s_at	down	-120.237	-6.90973	CALB1
205627_at	down	-11.4246	-3.51407	CDA
205659_at	down	-15.0239	-3.90919	HDAC9
205660_at	up	12.5441	3.64894	OASL
205678_at	down	-6.78843	-2.76308	AP3B2
205694_at	down	-9.28308	-3.2146	TYRP1
205709_s_at	down	-5.21517	-2.38271	CDS1
205726_at	down	-6.68396	-2.7407	DIAPH2
205741_s_at	up	8.70931	3.12256	DTNA
205743_at	up	6.08162	2.60446	STAC
205751_at	down	-14.5639	-3.86433	SH3GL2
205758_at	down	-9.66929	-3.27341	CD8A
205775_at	up	10.5738	3.40242	FAM50B
205778_at	down	-7.73311	-2.95105	KLK7
205826_at	down	-6.27735	-2.65015	MYOM2
205829_at	down	-9.04516	-3.17715	HSD17B1
205850_s_at	down	-7.44326	-2.89594	GABRB3
205884_at	up	27.2301	4.76713	ITGA4
205885_s_at	up	22.8514	4.51421	ITGA4
205896_at	up	10.1446	3.34264	SLC22A4
205932_s_at	down	-6.30186	-2.65578	MSX1
205935_at	down	-5.75267	-2.52423	FOXF1
205943_at	down	-10.5053	-3.39304	TDO2
205961_s_at	up	36.3154	5.18251	PSIP1
205968_at	down	-8.67391	-3.11668	KCNS3
205975_s_at	down	-18.1139	-4.17902	HOXD1
205980_s_at	down	-77.0486	-6.2677	ARHGAP8///PRR5-ARHGAP8
205990_s_at	down	-19.7051	-4.3005	WNT5A
205992_s_at	up	8.83695	3.14355	IL15
206023_at	up	12.2717	3.61726	NMU
206042_x_at	down	-28.9248	-4.85424	SNRPN///SNURF
206082_at	down	-14.5452	-3.86247	HCP5
206104_at	down	-34.3281	-5.10132	ISL1
206112_at	up	8.62811	3.10905	ANKRD7
206125_s_at	down	-5.96183	-2.57575	KLK8
206155_at	down	-10.8973	-3.44589	ABCC2
206157_at	up	59.451	5.89363	PTX3
206170_at	up	51.6091	5.68955	ADRB2
206172_at	up	129.343	7.01506	IL13RA2
206189_at	down	-7.48313	-2.90364	UNC5C
206204_at	down	-19.0126	-4.24888	GRB14
206232_s_at	up	21.7408	4.44233	B4GALT6
206233_at	up	23.7727	4.57123	B4GALT6
206291_at	down	-266.64	-8.05875	NTS
206295_at	down	-116.274	-6.86138	IL18
206300_s_at	up	8.22346	3.03974	PTHLH
206307_s_at	up	6.54312	2.70998	FOXD1
206354_at	down	-19.4471	-4.28149	SLCO1B3
206375_s_at	down	-8.77817	-3.13392	HSPB3
206381_at	down	-10.0015	-3.32215	SCN2A
206382_s_at	up	47.7729	5.57812	BDNF
206414_s_at	up	16.8753	4.07684	ASAP2
206417_at	down	-5.00577	-2.32359	CNGA1
206424_at	down	-12.1588	-3.60393	CYP26A1
206440_at	down	-11.5012	-3.52371	LIN7A
206456_at	down	-38.2681	-5.25807	GABRA5
206461_x_at	up	5.81141	2.53889	MT1H
206489_s_at	down	-7.31985	-2.87181	DLGAP1
206542_s_at	up	6.06972	2.60163	SMARCA2
206544_x_at	up	6.72581	2.74971	SMARCA2
206546_at	up	10.2723	3.36069	SYCP2
206584_at	up	6.35587	2.66809	LY96
206632_s_at	down	-269.835	-8.07593	APOBEC3B
206634_at	down	-16.1463	-4.01313	SIX3
206640_x_at	up	500.644	8.96764	GAGE12B///GAGE12C///GAGE12D///GAGE12E///GAGE12F///GAGE12G///GAGE12H///GAGE12I///GAGE2A///GAGE2C///GAGE2D///GAGE2E///GAGE4///GAGE5///GAGE6///GAGE7///GAGE8
206659_at	down	-17.614	-4.13865
206687_s_at	down	-47.2949	-5.56361	PTPN6
206693_at	up	36.5406	5.19143	IL7
206695_x_at	up	5.67474	2.50455	ZNF43
206710_s_at	down	-58.2396	-5.86393	EPB41L3
206785_s_at	down	-23.0953	-4.52952	KLRC1///KLRC2
206857_s_at	down	-7.07724	-2.82319	FKBP1B
206884_s_at	down	-33.0761	-5.04772	SCEL
206907_at	down	-10.3616	-3.37317	TNFSF9
206973_at	down	-20.7084	-4.37214	PPFIA2
207064_s_at	down	-11.7094	-3.5496	AOC2
207069_s_at	down	-7.2392	-2.85583	SMAD6
207086_x_at	up	457.906	8.83891	GAGE1///GAGE12B///GAGE12C///GAGE12D///GAGE12E///GAGE12F///GAGE12G///GAGE12H///GAGE12I///GAGE12J///GAGE13///GAGE2A///GAGE2B///GAGE2C///GAGE2D///GAGE2E///GAGE4///GAGE5///GAGE6///GAGE7///GAGE8
207111_at	down	-11.6405	-3.54108	ADGRE1
207180_s_at	up	8.76983	3.13255	HTATIP2
207194_s_at	down	-10.9501	-3.45287	ICAM4
207233_s_at	down	-92.3421	-6.52892	MITF
207247_s_at	down	-6.72823	-2.75023	ZFX///ZFY
207304_at	up	5.75202	2.52407	ZNF45
207373_at	down	-7.43746	-2.89481	HOXD10
207381_at	down	-13.2901	-3.73228	ALOX12B
207397_s_at	down	-11.9981	-3.58474	HOXD13
207417_s_at	up	7.37397	2.88244	ZNF177///ZNF559-ZNF177
207610_s_at	down	-9.34922	-3.22485	ADGRE2
207643_s_at	up	44.2286	5.46691	TNFRSF1A
207663_x_at	up	296.862	8.21365	GAGE3
207739_s_at	up	595.284	9.21743	GAGE1///GAGE12D///GAGE12F///GAGE12G///GAGE12I///GAGE12J///GAGE13///GAGE2A///GAGE2B///GAGE2C///GAGE2D///GAGE2E///GAGE3///GAGE4///GAGE5///GAGE6///GAGE7///GAGE8
207826_s_at	down	-6.2425	-2.64212	ID3
207827_x_at	down	-61.6275	-5.9455	SNCA
207920_x_at	down	-6.04764	-2.59637	ZFX
207963_at	down	-52.4421	-5.71265	KIF25-AS1
208012_x_at	up	5.37364	2.4259	SP110
208025_s_at	up	10.5921	3.40491	HMGA2
208078_s_at	down	-19.7807	-4.30602	LOC102724428///SIK1
208146_s_at	up	5.85465	2.54958	CPVL
208155_x_at	up	435.014	8.76492	GAGE1///GAGE12D///GAGE12F///GAGE12G///GAGE12I///GAGE12J///GAGE13///GAGE2B///GAGE2D///GAGE2E///GAGE4///GAGE5///GAGE6///GAGE7
208180_s_at	down	-9.50013	-3.24795	HIST1H4H
208216_at	down	-6.04945	-2.5968	DLX4
208228_s_at	down	-6.73864	-2.75246	FGFR2
208235_x_at	up	887.113	9.79297	GAGE12D///GAGE12F///GAGE12G///GAGE12I///GAGE2D///GAGE2E///GAGE4///GAGE5///GAGE6///GAGE7
208283_at	up	29.3131	4.87348	GAGE1
208378_x_at	up	14.3623	3.84422	FGF5
208463_at	up	21.5441	4.42922	GABRA4
208530_s_at	down	-7.12094	-2.83207	RARB
208540_x_at	up	13.6733	3.77329
208581_x_at	up	7.61929	2.92966	MT1X
208650_s_at	down	-9.40016	-3.23269	CD24
208712_at	up	7.47424	2.90193	CCND1
208753_s_at	up	5.95527	2.57417	NAP1L1
208763_s_at	down	-20.288	-4.34255	TSC22D3
208782_at	up	8.32742	3.05787	FSTL1
208794_s_at	up	16.9415	4.08249	SMARCA4
208925_at	down	-6.67185	-2.73809	CLDND1
208949_s_at	up	58.1406	5.86148	LGALS3
209101_at	up	19.5722	4.29074	CTGF
209129_at	up	51.6354	5.69029	TRIP6
209159_s_at	down	-6.50264	-2.70103	NDRG4
209173_at	down	-717.12	-9.48607	AGR2
209184_s_at	down	-17.5947	-4.13706	IRS2
209185_s_at	down	-138.663	-7.11544	IRS2
209197_at	down	-12.3542	-3.62693	SEPT11///SYT11
209211_at	down	-18.2097	-4.18664	KLF5
209212_s_at	down	-27.7612	-4.795	KLF5
209220_at	down	-5.79803	-2.53556	GPC3
209242_at	down	-46.3269	-5.53378	PEG3
209260_at	down	-13.2659	-3.72965	SFN
209270_at	up	6.80395	2.76637	LAMB3
209277_at	up	28.8968	4.85284	TFPI2
209278_s_at	up	24.5086	4.61522	TFPI2
209286_at	up	15.8576	3.9871	CDC42EP3
209291_at	down	-17.433	-4.12375	ID4
209292_at	down	-9.51448	-3.25013	ID4
209301_at	up	19.5716	4.29069	CA2
209310_s_at	up	36.6464	5.1956	CASP4
209318_x_at	up	7.90591	2.98293	PLAGL1
209337_at	up	37.5094	5.22918	PSIP1
209369_at	up	12.6303	3.65882	ANXA3
209409_at	down	-61.8362	-5.95038	GRB10
209410_s_at	down	-10.9436	-3.45201	GRB10
209448_at	up	49.9201	5.64155	HTATIP2
209457_at	up	9.49118	3.24659	DUSP5
209459_s_at	down	-14.5204	-3.86001	ABAT
209460_at	down	-10.0267	-3.32578	ABAT
209465_x_at	up	11.6098	3.53727	PTN
209469_at	up	11.4966	3.52314	GPM6A
209470_s_at	up	11.1103	3.47382	GPM6A
209480_at	down	-17.8647	-4.15904	HLA-DQB1
209498_at	down	-11.7702	-3.55707	CEACAM1
209505_at	down	-10.2985	-3.36437	NR2F1
209506_s_at	down	-9.23653	-3.20735	NR2F1
209550_at	down	-104.684	-6.7099	NDN
209591_s_at	down	-17.133	-4.09871	BMP7
209602_s_at	down	-11.5296	-3.52727	GATA3
209604_s_at	down	-9.67248	-3.27389	GATA3
209619_at	down	-12.2203	-3.6112	CD74
209623_at	up	32.7005	5.03124	MCCC2
209624_s_at	up	24.5052	4.61502	MCCC2
209655_s_at	down	-13.0828	-3.70959	TMEM47
209656_s_at	down	-19.3706	-4.2758	TMEM47
209676_at	down	-13.5649	-3.76181	TFPI
209684_at	up	19.6325	4.29517	RIN2
209708_at	up	19.7679	4.30509	MOXD1
209723_at	up	16.8062	4.07092	SERPINB9
209755_at	down	-12.1223	-3.59959	NMNAT2
209758_s_at	down	-21.0276	-4.39421	MFAP5
209762_x_at	up	11.6149	3.53791	SP110
209763_at	down	-32.9914	-5.04402	CHRDL1
209771_x_at	down	-7.77369	-2.9586	CD24
209774_x_at	up	14.1559	3.82333	CXCL2
209789_at	up	20.1283	4.33115	CORO2B
209792_s_at	down	-7.9791	-2.99623	KLK10
209835_x_at	up	123.528	6.94869	CD44
209839_at	down	-33.3225	-5.05842	DNM3
209859_at	down	-67.495	-6.07671	TRIM9
209867_s_at	down	-12.1814	-3.60661	ADGRL3
209875_s_at	up	13.4165	3.74594	SPP1
209897_s_at	down	-9.55256	-3.25589	SLIT2
209905_at	up	47.7364	5.57702	HOXA10-HOXA9///HOXA9
209917_s_at	up	23.7115	4.56752	TP53TG1
209919_x_at	down	-6.24535	-2.64278	GGT1///GGT2///GGTLC1///GGTLC2///LOC102724197
209959_at	down	-5.93816	-2.57002	NR4A3
209960_at	down	-161.942	-7.33934	HGF
209961_s_at	down	-11.0632	-3.4677	HGF
209992_at	down	-8.40524	-3.07129	PFKFB2
209993_at	up	23.7375	4.5691	ABCB1
209994_s_at	up	19.529	4.28755	ABCB1///ABCB4
210015_s_at	down	-58.8536	-5.87906	MAP2
210036_s_at	down	-24.6633	-4.62429	KCNH2
210046_s_at	down	-6.47646	-2.69521	IDH2
210074_at	down	-6.54714	-2.71087	CTSV
210095_s_at	up	29.48	4.88166	IGFBP3
210135_s_at	up	5.2238	2.3851	SHOX2
210145_at	down	-168.711	-7.39841	PLA2G4A
210215_at	down	-5.88177	-2.55625	TFR2
210218_s_at	up	9.11261	3.18786	SP100
210222_s_at	up	12.8638	3.68524	RTN1
210236_at	down	-5.58493	-2.48154	PPFIA1
210241_s_at	up	11.4998	3.52353	TP53TG1
210247_at	down	-6.81127	-2.76792	SYN2
210253_at	up	7.58796	2.92371	HTATIP2
210257_x_at	down	-5.65236	-2.49885	CUL4B
210273_at	down	-11.4644	-3.51909	PCDH7
210310_s_at	up	10.74	3.42492	FGF5
210311_at	up	9.43074	3.23737	FGF5
210355_at	up	6.72562	2.74967	PTHLH
210383_at	down	-7.32786	-2.87339	SCN1A
210426_x_at	down	-10.0205	-3.32489	RORA
210437_at	down	-28.8444	-4.85022	MAGEA9///MAGEA9B
210448_s_at	up	8.47305	3.08288	P2RX5
210467_x_at	up	11.5092	3.52472	MAGEA12
210479_s_at	down	-7.24716	-2.85742	RORA
210492_at	down	-6.44298	-2.68773	MFAP3L
210493_s_at	down	-5.15451	-2.36584	MFAP3L
210508_s_at	down	-6.91169	-2.78904	KCNQ2
210538_s_at	up	98.4609	6.62148	BIRC3
210546_x_at	up	140.967	7.13921	CTAG1A///CTAG1B
210587_at	down	-18.8513	-4.23659	INHBE
210607_at	down	-8.41029	-3.07216	FLT3LG
210619_s_at	down	-5.63299	-2.4939	HYAL1
210664_s_at	down	-9.06291	-3.17997	TFPI
210665_at	down	-44.0025	-5.45951	TFPI
210675_s_at	up	6.58047	2.71819	PTPRR
210683_at	down	-15.4806	-3.95239	NRTN
210715_s_at	down	-26.396	-4.72225	SPINT2
210755_at	down	-28.803	-4.84815	HGF
210758_at	up	5.91002	2.56316	PSIP1
210762_s_at	up	17.4874	4.12825	DLC1
210764_s_at	up	12.6539	3.66151	CYR61
210845_s_at	up	17.018	4.08899	PLAUR
210847_x_at	up	10.8189	3.43548	TNFRSF25
210854_x_at	down	-9.16585	-3.19627	SLC6A8
210875_s_at	up	7.23643	2.85528	ZEB1
210886_x_at	up	7.77453	2.95876	TP53TG1
210916_s_at	up	14.1968	3.8275	CD44
210929_s_at	down	-14.4533	-3.85333	AHSG
210941_at	down	-17.7833	-4.15245	PCDH7
210986_s_at	up	12.988	3.6991	TPM1
210987_x_at	up	11.6533	3.54267	TPM1
210997_at	down	-65.4083	-6.0314	HGF
210998_s_at	down	-10.5053	-3.39304	HGF
210999_s_at	down	-66.3306	-6.0516	GRB10
211026_s_at	up	7.60392	2.92674	MGLL
211071_s_at	down	-7.33612	-2.87502	MLLT11
211122_s_at	up	10.7202	3.42226	CXCL11
211161_s_at	down	-71.5799	-6.16148	COL3A1
211200_s_at	up	6.26016	2.6462	EFCAB2
211302_s_at	down	-8.00145	-3.00026	PDE4B
211343_s_at	up	16.8034	4.07068	COL13A1
211429_s_at	up	32.9887	5.0439	SERPINA1
211456_x_at	up	6.28005	2.65078	MT1HL1
211546_x_at	down	-65.7085	-6.03801	SNCA
211654_x_at	down	-7.13926	-2.83578	HLA-DQB1
211657_at	down	-54.142	-5.75868	CEACAM6
211668_s_at	up	17.6887	4.14475	PLAU
211674_x_at	up	160.716	7.32837	CTAG1A///CTAG1B
211685_s_at	down	-8.77825	-3.13393	NCALD
211700_s_at	down	-5.88324	-2.55661	TRO
211701_s_at	down	-8.48904	-3.0856	TRO
211737_x_at	up	14.7732	3.88491	PTN
211756_at	up	10.5564	3.40005	PTHLH
211776_s_at	down	-33.979	-5.08657	EPB41L3
211778_s_at	down	-8.46029	-3.08071	OVOL2
211810_s_at	up	6.04933	2.59678	GALC
211924_s_at	up	11.6064	3.53685	PLAUR
211980_at	down	-12.3313	-3.62425	COL4A1
211990_at	down	-34.8545	-5.12327	HLA-DPA1
212014_x_at	up	72.5194	6.1803	CD44
212062_at	down	-33.8456	-5.0809	ATP9A
212063_at	up	856.128	9.74168	CD44
212092_at	up	24.434	4.61082	PEG10
212094_at	up	410.712	8.68198	PEG10
212096_s_at	down	-26.9337	-4.75134	MTUS1
212148_at	down	-18.3034	-4.19404	PBX1
212154_at	down	-20.8574	-4.38249	SDC2
212158_at	down	-22.7487	-4.50771	SDC2
212185_x_at	up	7.35691	2.8791	MT2A
212224_at	down	-1586.61	-10.6317	ALDH1A1
212268_at	up	24.5452	4.61737	SERPINB1
212297_at	up	5.0344	2.33182	ATP13A3
212298_at	up	9.36938	3.22795	NRP1
212325_at	down	-6.11736	-2.61291	LIMCH1
212327_at	down	-6.4422	-2.68755	LIMCH1
212328_at	down	-5.58522	-2.48162	LIMCH1
212338_at	down	-8.72471	-3.12511	MYO1D
212339_at	down	-6.33746	-2.6639	EPB41L1
212382_at	up	8.39492	3.06952	TCF4
212385_at	up	8.20972	3.03733	TCF4
212386_at	up	35.6966	5.15772	TCF4
212387_at	up	6.95797	2.79867	TCF4
212473_s_at	up	6.98333	2.80391	MICAL2
212519_at	down	-833.489	-9.70302	UBE2E1
212543_at	up	70.4395	6.13831	AIM1
212552_at	up	6.14468	2.61934	HPCAL1
212558_at	down	-11.5755	-3.533	SPRY1
212586_at	up	5.59996	2.48542	CAST
212588_at	down	-15.1322	-3.91955	PTPRC
212599_at	down	-13.7156	-3.77775	AUTS2
212611_at	down	-5.04749	-2.33557	DTX4
212614_at	down	-19.2143	-4.26411	ARID5B
212622_at	down	-10.0861	-3.3343	TMEM41B
212623_at	down	-8.98233	-3.16709	TMEM41B
212636_at	up	8.55973	3.09757	QKI
212646_at	up	20.1306	4.33132	RFTN1
212660_at	up	16.1989	4.01782	JADE2
212666_at	up	7.25757	2.85949	SMURF1
212681_at	down	-40.6881	-5.34653	EPB41L3
212741_at	down	-7.53735	-2.91406	MAOA
212764_at	up	6.98498	2.80426	ZEB1
212812_at	down	-7.21704	-2.85141	SERINC5
212850_s_at	down	-12.2071	-3.60965	LRP4
212884_x_at	down	-9.33043	-3.22194	APOE
212907_at	up	7.27034	2.86202	SLC30A1
212923_s_at	up	9.96104	3.3163	PXDC1
212944_at	down	-7.54486	-2.91549	SLC5A3
212976_at	down	-5.20129	-2.37887	LRRC8B
212989_at	up	5.96875	2.57743	SGMS1
212992_at	up	22.7111	4.50533	AHNAK2
212998_x_at	down	-9.93359	-3.31232	HLA-DQB1
213005_s_at	down	-23.8085	-4.5734	KANK1
213050_at	down	-28.9143	-4.85371	COBL
213069_at	up	8.69763	3.12062	HEG1
213082_s_at	up	59.1973	5.88746	SLC35D2
213083_at	up	87.1497	6.44542	SLC35D2
213092_x_at	up	6.66294	2.73616	DNAJC9
213106_at	down	-17.2563	-4.10905	ATP8A1
213122_at	up	203.075	7.66587	TSPYL5
213131_at	down	-31.2382	-4.96524	OLFM1
213142_x_at	up	13.2273	3.72545	GSAP
213150_at	up	20.0224	4.32354	HOXA10
213156_at	up	6.40362	2.67889	ZBTB20
213158_at	up	8.23211	3.04126	ZBTB20
213164_at	down	-7.24181	-2.85635	SLC5A3
213245_at	down	-11.7865	-3.55906	ADCY1
213249_at	down	-5.68855	-2.50806	FBXL7
213268_at	down	-5.42571	-2.43981	CAMTA1
213308_at	down	-9.73021	-3.28247	SHANK2
213325_at	up	5.74182	2.52151	PVRL3
213338_at	up	61.9049	5.95198	TMEM158
213353_at	down	-11.5152	-3.52547	ABCA5
213371_at	down	-7.53736	-2.91406	LDB3
213388_at	down	-7.16018	-2.84	PDE4DIP
213397_x_at	down	-7.06628	-2.82095	RNASE4
213416_at	up	30.4	4.926	ITGA4
213425_at	down	-34.9937	-5.12902	WNT5A
213438_at	down	-10.3318	-3.36902	NFASC
213447_at	down	-24.1053	-4.59128	IPW
213467_at	down	-11.4558	-3.51801	RND2
213479_at	down	-45.7796	-5.51663	NPTX2
213524_s_at	up	177.313	7.47016	G0S2
213537_at	down	-9.32617	-3.22128	HLA-DPA1
213572_s_at	up	21.9278	4.45469	SERPINB1
213652_at	down	-11.0243	-3.46261	PCSK5
213712_at	up	92.3856	6.5296	ELOVL2
213720_s_at	up	6.18414	2.62857	SMARCA4
213721_at	down	-5.26536	-2.39653	SOX2
213780_at	down	-7.33273	-2.87435	TCHH
213792_s_at	down	-5.90257	-2.56134	INSR
213823_at	down	-11.1886	-3.48396	HOXA11
213843_x_at	down	-12.0654	-3.5928	SLC6A8
213844_at	down	-8.23288	-3.0414	HOXA5
213865_at	up	6.624	2.7277	DCBLD2
213873_at	up	7.97346	2.99521	ST3GAL6
213891_s_at	up	15.8533	3.98671	TCF4
213906_at	up	22.8425	4.51365	MYBL1
213913_s_at	up	6.69411	2.74289	TBC1D30
213916_at	up	9.7602	3.28691	ZNF20///ZNF625-ZNF20
213931_at	down	-9.78209	-3.29014	ID2///ID2B
213943_at	down	-10.657	-3.41373	TWIST1
213972_at	up	6.90252	2.78712
214043_at	down	-7.36415	-2.88052	PTPRD
214046_at	up	15.8222	3.98388	FUT9
214053_at	down	-8.43134	-3.07576	ERBB4
214058_at	down	-16.1683	-4.0151	MYCL
214059_at	up	8.41467	3.07291	IFI44
214073_at	down	-14.6919	-3.87695	CTTN
214074_s_at	down	-9.78012	-3.28985	CTTN
214077_x_at	up	5.96188	2.57577	MEIS3P1
214085_x_at	up	28.1602	4.81559	GLIPR1
214107_x_at	down	-11.5805	-3.53362	LOC440434
214120_at	down	-18.9728	-4.24586	RFPL1S
214129_at	down	-6.11969	-2.61346	PDE4DIP
214130_s_at	down	-9.74316	-3.28439	PDE4DIP
214157_at	down	-24.562	-4.61836	GNAS
214319_at	down	-6.85642	-2.77745	FRY
214321_at	up	11.9259	3.57603	NOV
214329_x_at	down	-16.3146	-4.02809	TNFSF10
214331_at	up	5.87605	2.55485	TSFM
214358_at	down	-8.76617	-3.13195	ACACA
214378_at	down	-14.9318	-3.90031	TFPI
214434_at	down	-14.1018	-3.81781	HSPA12A
214452_at	up	13.7108	3.77724	BCAT1
214453_s_at	up	77.628	6.27851	IFI44
214457_at	down	-7.12169	-2.83222	HOXA2
214469_at	up	5.09323	2.34858	HIST1H2AE
214472_at	down	-5.11737	-2.3554	HIST1H2AD///HIST1H3D
214603_at	up	132.015	7.04456	MAGEA2///MAGEA2B
214624_at	down	-5.66472	-2.50201	UPK1A
214636_at	down	-54.3136	-5.76324	CALCB
214639_s_at	down	-13.1868	-3.72103	HOXA1
214651_s_at	up	107.238	6.74468	HOXA10-HOXA9///HOXA9
214657_s_at	down	-26.3982	-4.72236	NEAT1
214728_x_at	up	11.2585	3.49294	SMARCA4
214772_at	up	20.6591	4.36871	KIAA1549L
214791_at	up	18.9446	4.24371	SP140L
214844_s_at	down	-6.02894	-2.5919	DOK5
214866_at	up	46.2589	5.53166	PLAUR
214933_at	up	13.7227	3.77849	CACNA1A
215001_s_at	up	84.3791	6.39881	GLUL
215008_at	down	-5.77907	-2.53084	TLL2
215047_at	up	16.9961	4.08713	TRIM58
215076_s_at	down	-482.303	-8.9138	COL3A1
215090_x_at	down	-11.3982	-3.51074	LOC440434
215132_at	down	-7.49989	-2.90687
215143_at	up	20.924	4.38709	DPY19L2P2
215187_at	up	6.0611	2.59958	LOC55338
215193_x_at	down	-7.60979	-2.92786	HLA-DRB1///HLA-DRB3///HLA-DRB4///LOC105369230
215237_at	down	-6.55759	-2.71317	DOCK9
215307_at	up	45.2331	5.49931	ZNF529
215356_at	up	212.984	7.7346	TDRD12
215388_s_at	down	-9.18408	-3.19913	CFH///CFHR1
215425_at	down	-22.5713	-4.49641	BTG3
215446_s_at	up	26.9593	4.75271	LOX
215523_at	down	-12.7539	-3.67286	ZNF391
215719_x_at	up	67.8725	6.08476	FAS
215733_x_at	up	40.9636	5.35627	CTAG2
215767_at	up	11.6296	3.53973	ZNF804A
215780_s_at	up	8.13653	3.02441	SET
215812_s_at	down	-9.48768	-3.24606	SLC6A10P///SLC6A10PB///SLC6A8
215847_at	up	9.34204	3.22374	HERC2P3
215997_s_at	down	-5.97043	-2.57783	CUL4B
216236_s_at	down	-21.9577	-4.45666	SLC2A14///SLC2A3
216248_s_at	down	-8.89401	-3.15283	NR4A2
216252_x_at	up	22.6275	4.5	FAS
216379_x_at	down	-8.72143	-3.12456	CD24
216733_s_at	down	-14.9646	-3.90349	GATM
216958_s_at	up	19.9194	4.3161	IVD
217028_at	down	-6.99526	-2.80638	CXCR4
217165_x_at	up	6.81014	2.76769	MT1F
217339_x_at	up	36.3904	5.18549	CTAG1A///CTAG1B
217478_s_at	down	-16.4366	-4.03884	HLA-DMA
217502_at	up	12.5632	3.65114	IFIT2
217523_at	up	37.1543	5.21546	CD44
217562_at	down	-8.66407	-3.11505	BRINP3
217707_x_at	up	6.45912	2.69134	SMARCA2
217728_at	down	-5.97782	-2.57962	S100A6
217820_s_at	down	-6.59339	-2.72102	ENAH
217867_x_at	down	-21.7662	-4.44402	BACE2
217890_s_at	up	40.2646	5.33144	PARVA
217979_at	down	-22.671	-4.50278	TSPAN13
217996_at	up	8.66602	3.11537	PHLDA1
217997_at	up	16.7933	4.06982	PHLDA1
217998_at	up	5.00665	2.32385	PHLDA1
217999_s_at	up	45.5082	5.50805	PHLDA1
218005_at	up	18.7018	4.22511	ZNF22
218087_s_at	down	-8.93926	-3.16016	SORBS1
218109_s_at	up	27.9556	4.80507	MFSD1
218157_x_at	down	-5.67397	-2.50436	CDC42SE1
218222_x_at	down	-6.21365	-2.63544	ARNT
218284_at	up	7.05217	2.81807	SMAD3
218330_s_at	up	13.4157	3.74585	NAV2
218332_at	up	89.8915	6.49011	BEX1
218400_at	up	18.0503	4.17395	OAS2///OAS3
218451_at	up	50.7328	5.66485	CDCP1
218543_s_at	up	18.0835	4.1766	PARP12
218559_s_at	down	-10.5041	-3.39289	MAFB
218574_s_at	down	-6.24236	-2.64209	LMCD1
218625_at	up	8.10594	3.01898	NRN1
218631_at	down	-13.7139	-3.77757	AVPI1
218644_at	up	13.1907	3.72145	PLEK2
218689_at	down	-5.89815	-2.56026	FANCF
218694_at	up	148.032	7.20976	ARMCX1
218704_at	down	-12.2435	-3.61394	RNF43
218706_s_at	up	8.0278	3.005	GRAMD3
218723_s_at	down	-22.4744	-4.49021	RGCC
218795_at	down	-8.60454	-3.1051	ACP6
218796_at	up	14.8181	3.88929	FERMT1
218820_at	down	-72.9845	-6.18952	C14orf132
218858_at	down	-8.77762	-3.13383	DEPTOR
218872_at	down	-9.12266	-3.18945	TESC
218885_s_at	down	-14.1063	-3.81827	GALNT12
218900_at	down	-5.88727	-2.5576	CNNM4
218907_s_at	down	-8.48459	-3.08485	LRRC61
218915_at	up	8.71702	3.12383	NF2
218948_at	up	13.9073	3.79777	QRSL1
218952_at	down	-6.21278	-2.63524	PCSK1N
218966_at	up	11.4794	3.52097	MYO5C
218976_at	down	-11.2242	-3.48854	DNAJC12
218980_at	up	15.1607	3.92227	FHOD3
218983_at	down	-41.8088	-5.38574	C1RL
218986_s_at	up	35.5319	5.15104	DDX60
218988_at	up	16.3186	4.02844	SLC35E3
219010_at	down	-11.6739	-3.54522	C1orf106
219049_at	down	-5.14192	-2.36231	CSGALNACT1
219080_s_at	down	-6.43131	-2.68511	CTPS2
219109_at	up	38.0869	5.25122	SPAG16
219132_at	down	-18.0036	-4.17021	PELI2
219174_at	up	33.4573	5.06425	IFT74
219191_s_at	down	-22.0174	-4.46057	BIN2
219209_at	up	27.5025	4.78149	IFIH1
219228_at	down	-7.73928	-2.9522	ZNF331
219250_s_at	down	-11.3491	-3.5045	FLRT3
219260_s_at	up	17.9459	4.16558	ELP5
219263_at	up	10.2756	3.36116	RNF128
219271_at	down	-8.07581	-3.01361	GALNT14
219282_s_at	up	8.86573	3.14824	TRPV2
219298_at	down	-5.83865	-2.54564	ECHDC3
219308_s_at	up	20.5917	4.36399	AK5
219342_at	up	10.6289	3.40992	CASD1
219358_s_at	down	-7.45103	-2.89744	ADAP2
219366_at	up	7.02529	2.81256	AVEN
219403_s_at	down	-5.49248	-2.45746	HPSE
219423_x_at	up	15.1924	3.92528	TNFRSF25
219429_at	down	-17.9151	-4.16311	FA2H
219466_s_at	down	-5.42571	-2.43981	APOA2
219513_s_at	down	-17.2922	-4.11205	SH2D3A
219517_at	down	-5.43644	-2.44266	ELL3
219518_s_at	down	-5.62228	-2.49116	ELL3
219536_s_at	down	-10.5129	-3.39409	ZFP64
219557_s_at	up	16.8634	4.07583	NRIP3
219563_at	up	56.8405	5.82885	LINC00341///SYNE3
219569_s_at	up	9.30649	3.21824	SLC35G2
219573_at	down	-6.30519	-2.65654	LRRC16A
219577_s_at	down	-5.23686	-2.3887	ABCA7
219616_at	down	-58.5447	-5.87147	ACSS3
219620_x_at	up	10.5337	3.39695	TOR4A
219671_at	down	-11.5615	-3.53126	HPCAL4
219682_s_at	down	-9.7055	-3.2788	TBX3
219691_at	up	11.9627	3.58047	SAMD9
219700_at	down	-6.6625	-2.73606	PLXDC1
219703_at	up	50.3316	5.65339	MNS1
219737_s_at	down	-32.4359	-5.01952	PCDH9
219738_s_at	down	-6.54605	-2.71062	PCDH9
219745_at	down	-5.98299	-2.58087	MFSD13A
219751_at	up	6.35982	2.66899	SETD6
219778_at	up	11.4998	3.52353	ZFPM2
219791_s_at	down	-24.4174	-4.60984	HAND2-AS1
219798_s_at	up	7.11649	2.83117	MEPCE
219825_at	down	-16.8468	-4.0744	CYP26B1
219872_at	down	-43.6423	-5.44765	FAM198B
219932_at	down	-6.20068	-2.63243	SLC27A6
219937_at	up	21.1594	4.40323	TRHDE
219959_at	up	7.69671	2.94424	MOCOS
219973_at	up	14.3051	3.83846	ARSJ
220009_at	up	6.93357	2.7936	LONRF3
220029_at	up	6.86332	2.77891	ELOVL2
220057_at	up	193.087	7.59311	XAGE1B///XAGE1E
220115_s_at	down	-13.6097	-3.76656	CDH10
220116_at	down	-8.58545	-3.10189	KCNN2
220129_at	up	132.134	7.04585	CCDC169-SOHLH2///SOHLH2
220145_at	down	-10.9715	-3.45569	MAP9
220180_at	up	28.4819	4.83197	CCDC68
220182_at	down	-7.88818	-2.97969	SLC25A23
220217_x_at	down	-5.47082	-2.45176	SPANXA1///SPANXA2///SPANXC
220225_at	down	-8.08991	-3.01612	IRX4
220257_x_at	up	18.6147	4.21837	NXF2///NXF2B
220289_s_at	down	-13.4212	-3.74644	AIM1L
220354_at	down	-23.9093	-4.5795	MCF2L-AS1
220356_at	down	-13.25	-3.72793	CORIN
220393_at	down	-7.97239	-2.99501	LGSN
220445_s_at	up	96.4462	6.59165	CSAG3
220474_at	down	-11.0763	-3.46941	SLC25A21
220520_s_at	up	31.8434	4.99292	NUP62CL
220615_s_at	up	34.2969	5.10001	FAR2
220617_s_at	up	8.50563	3.08842	ZNF532
220738_s_at	down	-8.11213	-3.02008	RPS6KA6
220922_s_at	down	-8.38509	-3.06783	LOC105369237///SPANXA1///SPANXA2///SPANXB1///SPANXC
220945_x_at	up	6.35305	2.66745	MANSC1
220981_x_at	up	19.1187	4.25691	NXF2///NXF2B
220987_s_at	up	5.84557	2.54734	AKIP1///NUAK2
221024_s_at	down	-9.18661	-3.19953	SLC2A10
221027_s_at	down	-5.55879	-2.47477	PLA2G12A
221029_s_at	up	15.5131	3.95541	WNT5B
221210_s_at	down	-10.3264	-3.36826	NPL
221211_s_at	up	16.2931	4.02619	MAP3K7CL
221215_s_at	down	-6.41602	-2.68168	RIPK4
221249_s_at	down	-7.08818	-2.82542	FAM117A
221257_x_at	up	39.6805	5.31036	FBXO38
221435_x_at	up	6.03933	2.59439	HYI
221530_s_at	up	5.28511	2.40193	BHLHE41
221558_s_at	up	21.3679	4.41737	LEF1
221581_s_at	up	13.9224	3.79933	LAT2
221583_s_at	up	8.23914	3.04249	KCNMA1
221584_s_at	up	139.013	7.11908	KCNMA1
221586_s_at	up	28.4248	4.82908	E2F5
221729_at	down	-283.795	-8.1487	COL5A2
221730_at	down	-291.624	-8.18796	COL5A2
221737_at	up	5.27058	2.39796	GNA12
221805_at	down	-14.5368	-3.86163	NEFL
221950_at	down	-9.62408	-3.26665	EMX2
221959_at	down	-9.6313	-3.26773	FAM110B
221974_at	down	-27.5622	-4.78462	IPW
221999_at	up	10.5044	3.39292	VRK3
222025_s_at	down	-9.62301	-3.26649	OPLAH
222088_s_at	down	-28.5062	-4.8332	SLC2A14///SLC2A3
222108_at	up	267.315	8.0624	AMIGO2
222116_s_at	down	-5.0202	-2.32775	TBC1D16
222125_s_at	down	-5.29375	-2.40429	P4HTM
222146_s_at	up	11.8644	3.56857	TCF4
222150_s_at	up	7.68392	2.94184	GSAP
222162_s_at	down	-21.6313	-4.43505	ADAMTS1
222196_at	down	-14.6728	-3.87507	LOC389906
222361_at	down	-12.0421	-3.59001	TUBBP5
222433_at	down	-7.67059	-2.93934	ENAH
222434_at	down	-11.9204	-3.57536	ENAH
222446_s_at	down	-38.0667	-5.25046	BACE2
222453_at	up	5.19894	2.37822	CYBRD1
222455_s_at	up	14.7661	3.88421	PARVA
222486_s_at	down	-7.18087	-2.84416	ADAMTS1
222513_s_at	down	-5.11933	-2.35596	SORBS1
222537_s_at	down	-8.18191	-3.03244	CDC42SE1
222549_at	up	14.5167	3.85964	CLDN1
222557_at	up	19.9718	4.31989	STMN3
222664_at	up	5.78684	2.53278	KCTD15
222668_at	up	7.53764	2.91411	KCTD15
222691_at	up	5.20016	2.37856	SLC35B3
222773_s_at	down	-10.8292	-3.43686	GALNT12
222791_at	down	-5.22398	-2.38515	RSBN1
222793_at	up	5.17672	2.37204	DDX58
222853_at	down	-9.01295	-3.172	FLRT3
222862_s_at	up	14.4757	3.85556	AK5
222878_s_at	up	14.4474	3.85274	OTUB2
222890_at	down	-13.9208	-3.79917	CCDC113
222900_at	up	50.4929	5.65801	NRIP3
222912_at	down	-7.87048	-2.97645	ARRB1
222942_s_at	down	-8.84775	-3.14531	TIAM2
223000_s_at	down	-8.7649	-3.13174	F11R
223044_at	up	7.75563	2.95524	SLC40A1
223075_s_at	down	-9.35369	-3.22554	AIF1L
223082_at	up	6.51338	2.70341	SH3KBP1
223120_at	up	110.647	6.78982	FUCA2
223159_s_at	up	17.0459	4.09135	NEK6
223170_at	down	-14.157	-3.82344	TMEM98
223188_at	up	5.41413	2.43673	SMG9
223204_at	down	-35.5607	-5.15221	FAM198B
223220_s_at	up	13.7836	3.78488	PARP9
223240_at	down	-7.04475	-2.81655	FBXO8
223254_s_at	up	16.682	4.06022	G2E3
223255_at	up	63.3241	5.98468	G2E3
223256_at	up	84.7244	6.40471	G2E3
223257_at	up	30.9822	4.95337	G2E3
223258_s_at	up	34.7652	5.11957	G2E3
223287_s_at	down	-18.9435	-4.24363	FOXP1
223405_at	down	-7.44749	-2.89675	NPL
223427_s_at	down	-5.03284	-2.33137	EPB41L4B
223434_at	up	26.4563	4.72554	GBP3
223454_at	down	-9.15542	-3.19463	CXCL16
223475_at	down	-46.8957	-5.55138	CRISPLD1
223493_at	up	5.76709	2.52784	FBXO4
223523_at	down	-6.07505	-2.6029	TMEM108
223524_s_at	down	-17.9414	-4.16522	TMEM108
223535_at	up	10.4453	3.38479	NUDT12
223551_at	up	7.2755	2.86305	PKIB
223586_at	up	8.63328	3.10991	ARNTL2
223595_at	down	-9.30601	-3.21816	TMEM133
223599_at	up	19.2176	4.26436	TRIM6
223608_at	up	8.61623	3.10706	EFCAB2
223622_s_at	up	7.42312	2.89203	HYI
223631_s_at	up	18.3667	4.19902	C19orf33
223655_at	up	10.3778	3.37542	CD163L1
223690_at	up	10.4213	3.38147	LTBP2
223721_s_at	down	-5.25272	-2.39306	DNAJC12
223769_x_at	up	7.00571	2.80853	HYI
223772_s_at	up	8.52868	3.09232	TMEM87A
223845_at	down	-5.25913	-2.39482	VSIG10
223930_at	down	-14.0926	-3.81686	TOR1AIP1
223937_at	down	-13.6123	-3.76683	FOXP1
223952_x_at	down	-5.50699	-2.46126	DHRS9
224009_x_at	down	-6.91169	-2.78904	DHRS9
224027_at	up	5.5722	2.47825	CCL28
224032_x_at	down	-12.2501	-3.61472	SPANXA1///SPANXA2///SPANXC
224045_x_at	up	5.46334	2.44978	LINC00470///LINC00470
224169_at	up	21.088	4.39835	NPFFR2
224209_s_at	up	29.1117	4.86353	GDA
224369_s_at	up	17.924	4.16382	FBXO38
224374_s_at	up	9.56828	3.25826	EMILIN2
224397_s_at	down	-8.5358	-3.09353	TMTC1
224461_s_at	up	28.3584	4.82571	AIFM2
224463_s_at	up	19.9425	4.31777	C11orf70
224518_s_at	up	30.3869	4.92538	ZNF559
224650_at	down	-304.161	-8.24869	MAL2
224694_at	up	6.68975	2.74195	ANTXR1
224701_at	up	14.4404	3.85204	PARP14
224814_at	up	7.96368	2.99344	DPP7
224822_at	up	37.6495	5.23456	DLC1
224833_at	up	55.4151	5.79221	ETS1
224837_at	down	-12.0439	-3.59023	FOXP1
224838_at	down	-10.8426	-3.43865	FOXP1
224847_at	up	45.8375	5.51846	CDK6
224848_at	up	49.8461	5.63941	CDK6
224851_at	up	32.3614	5.0162	CDK6
224911_s_at	up	29.5468	4.88493	DCBLD2
224918_x_at	up	142.977	7.15964	MGST1
224937_at	down	-54.1056	-5.75771	PTGFRN
224950_at	down	-12.5426	-3.64876	PTGFRN
224985_at	up	11.8829	3.57082	NRAS
224996_at	up	5.00273	2.32272	ASPH
224999_at	up	13.5328	3.75838	EGFR
225008_at	up	8.56917	3.09916	ASPH
225021_at	up	12.4346	3.63629	ZNF532
225055_at	up	18.9283	4.24247	LINC00674
225066_at	down	-9.76911	-3.28823	PPP2R2D
225087_at	up	16.1354	4.01216	FOPNL
225088_at	up	9.16542	3.1962	FOPNL
225102_at	up	5.51196	2.46257	MGLL
225116_at	up	13.635	3.76925	HIPK2
225128_at	up	63.5549	5.98993	KDELC2
225136_at	up	5.36653	2.42399	PLEKHA2
225163_at	up	22.8562	4.51451	FRMD4A
225166_at	up	5.39353	2.43123	ARHGAP18
225171_at	up	7.19963	2.84792	ARHGAP18
225173_at	up	8.54327	3.09479	ARHGAP18
225242_s_at	up	9.82873	3.29701	CCDC80
225259_at	down	-7.16892	-2.84176	RAB6B
225270_at	down	-6.60099	-2.72268	NEO1
225283_at	down	-68.9637	-6.10776	ARRDC4
225285_at	up	56.9978	5.83283	BCAT1
225303_at	up	11.0204	3.4621	KIRREL
225311_at	up	10.2991	3.36444	IVD
225341_at	up	5.26115	2.39538	MTERF2
225346_at	up	6.56946	2.71578	MTERF2
225368_at	up	17.3758	4.11901	HIPK2
225381_at	up	93.876	6.55269	MIR100HG
225401_at	up	10.6241	3.40927	GLMP
225407_at	up	9.72952	3.28237	MBP
225415_at	up	50.5738	5.66032	DTX3L
225482_at	down	-15.8931	-3.99033	KIF1A
225484_at	up	12.2681	3.61684	CEP41
225485_at	up	27.1388	4.76228	CEP41
225524_at	up	125.968	6.97692	ANTXR2
225540_at	down	-49.2342	-5.62159	MAP2
225548_at	down	-9.97538	-3.31837	SHROOM3
225562_at	up	8.13614	3.02434	RASA3
225567_at	up	8.10463	3.01875	INAFM2
225611_at	down	-11.7752	-3.55768	MAST4
225612_s_at	up	101.046	6.65888	B3GNT5
225613_at	down	-11.6597	-3.54345	MAST4
225660_at	down	-13.5236	-3.7574	SEMA6A
225681_at	down	-6.42967	-2.68474	CTHRC1
225685_at	up	21.0644	4.39674	CDC42EP3
225688_s_at	up	5.6481	2.49776	PHLDB2
225733_at	up	7.07558	2.82285	B3GALT6
225809_at	down	-11.7499	-3.55458	PARM1
225842_at	up	15.3563	3.94076	PHLDA1
225864_at	down	-82.4566	-6.36556	FAM84B
225895_at	down	-9.49168	-3.24666	SYNPO2
225912_at	up	28.5089	4.83334	TP53INP1
225930_at	down	-32.2139	-5.00961	NKIRAS1
225996_at	down	-15.8427	-3.98575	LONRF2
226016_at	up	7.09516	2.82684	CD47
226018_at	down	-8.18742	-3.03341	MTURN
226021_at	down	-5.98186	-2.5806	RDH10
226039_at	down	-10.0908	-3.33496	MGAT4A
226040_at	up	19.1961	4.26274	TRIM56
226066_at	down	-74.4557	-6.21831	MITF
226122_at	down	-55.7593	-5.80114	PLEKHG1
226127_at	up	30.464	4.92903	ALKBH3
226129_at	down	-8.23059	-3.041	FAM83H
226136_at	up	25.2166	4.6563	GLIPR1
226142_at	up	21.396	4.41927	GLIPR1
226145_s_at	down	-18.1934	-4.18534	FRAS1
226179_at	up	5.02412	2.32887	SLC25A37
226185_at	down	-7.80844	-2.96503	CDS1
226213_at	down	-7.23052	-2.8541	ERBB3
226264_at	up	10.0935	3.33536	SUSD1
226279_at	up	27.5888	4.78601	PRSS23
226322_at	down	-17.4037	-4.12132	TMTC1
226347_at	up	6.12786	2.61538
226361_at	up	6.19097	2.63017	TMEM42
226374_at	down	-13.9545	-3.80266	CXADR
226403_at	down	-7.02588	-2.81268	TMC4
226425_at	up	6.58493	2.71917	CLIP4
226448_at	down	-7.5921	-2.9245	FAM89A
226482_s_at	down	-16.217	-4.01944	TSTD1
226492_at	down	-5.32084	-2.41165	SEMA6D
226517_at	up	60.6719	5.92296	BCAT1
226551_at	up	6.44177	2.68746	RIPK1
226561_at	up	5.4975	2.45878	AGFG1
226575_at	up	10.9693	3.45539	ZNF462
226603_at	up	10.0899	3.33483	SAMD9L
226621_at	up	89.3179	6.48088	OSMR
226695_at	up	12.4298	3.63573	PRRX1
226733_at	down	-14.6798	-3.87576	PFKFB2
226751_at	up	61.1408	5.93406	CNRIP1
226757_at	up	155.007	7.27619	IFIT2
226766_at	down	-8.21654	-3.03853	ROBO2
226785_at	down	-41.3663	-5.37038	ATP11C
226808_at	down	-10.706	-3.42035	ZNF862
226822_at	down	-8.53832	-3.09395	STOX2
226834_at	up	90.9537	6.50706	CLMP
226863_at	down	-71.075	-6.15127	FAM110C
226864_at	up	8.37041	3.0653	PKIA
226907_at	down	-8.75437	-3.13	PPP1R14C
226908_at	down	-21.2087	-4.40658	LRIG3
226933_s_at	down	-7.25489	-2.85895	ID4
227001_at	up	25.1781	4.6541	NIPAL2
227006_at	down	-5.11648	-2.35515	PPP1R14A
227020_at	down	-12.866	-3.68549	YPEL2
227045_at	up	24.3943	4.60847	ZNF614
227048_at	down	-18.6826	-4.22363	LAMA1
227051_at	down	-8.90417	-3.15448	BACE2
227054_at	up	23.8367	4.57511	N6AMT2
227055_at	down	-22.955	-4.52073	METTL7B
227092_at	down	-6.97339	-2.80186	LOC101927752
227148_at	down	-14.1553	-3.82327	PLEKHH2
227174_at	down	-31.483	-4.9765	WDR72
227230_s_at	down	-6.38359	-2.67437	KIAA1211
227238_at	up	15.9216	3.99291	MUC15
227240_at	up	9.41685	3.23524	NGEF
227241_at	up	14.1214	3.81981	MUC15
227272_at	up	13.3694	3.74087	C15orf52
227279_at	up	35.8826	5.16521	TCEAL3
227289_at	down	-7.1557	-2.83909	PCDH17
227314_at	down	-9.02923	-3.1746	ITGA2
227361_at	up	6.45091	2.6895	HS3ST3B1
227388_at	down	-20.7601	-4.37574	TUSC1
227418_at	up	73.707	6.20373	MSANTD4
227458_at	up	5.48043	2.45429	CD274
227467_at	down	-8.83052	-3.1425	RDH10
227468_at	down	-10.6518	-3.41302	CPT1C
227486_at	up	33.6375	5.072	NT5E
227554_at	up	6.45207	2.68976	MAGI2-AS3
227598_at	down	-8.65774	-3.11399	ZBED6CL
227606_s_at	up	12.7637	3.67397	STAMBPL1
227607_at	up	12.6427	3.66024	STAMBPL1
227674_at	up	96.9494	6.59916	ZNF585A
227682_at	up	6.15655	2.62212	SPPL2A
227688_at	down	-15.3731	-3.94233	LRCH2
227711_at	up	99.3607	6.6346	GTSF1
227754_at	down	-6.98984	-2.80526
227758_at	up	9.61833	3.26579	RERG
227769_at	down	-17.4462	-4.12484	GPR27
227801_at	up	114.838	6.84345	TRIM59
227803_at	down	-51.2102	-5.67836	ENPP5
227844_at	up	12.355	3.62702	FMNL3
227909_at	down	-10.2334	-3.35522	SMIM10L2A///SMIM10L2B
227929_at	down	-6.52744	-2.70652	LIN7A
227940_at	up	5.70814	2.51302	LOC339803
227948_at	down	-5.65776	-2.50023	FGD4
227970_at	down	-8.47753	-3.08364	GPR157
227998_at	up	6.46424	2.69248	S100A16
228038_at	down	-49.0854	-5.61722	SOX2
228062_at	up	76.1712	6.25117	NAP1L5
228063_s_at	up	69.0977	6.11057	NAP1L5
228080_at	up	15.7976	3.98163	LAYN
228082_at	up	5.87661	2.55498	CLMP
228084_at	down	-5.25107	-2.39261	CASP6///PLA2G12A
228121_at	up	10.9424	3.45186	TGFB2///TGFB2-OT1
228131_at	up	11.5588	3.53092	ERCC1
228144_at	up	25.3818	4.66572	ZNF300
228152_s_at	up	11.3332	3.50249	DDX60L
228176_at	down	-9.76143	-3.28709	S1PR3
228241_at	down	-54.9232	-5.77934	AGR3
228285_at	up	64.8101	6.01815	TDRD9
228286_at	up	7.81602	2.96644	GEN1
228304_at	up	8.23565	3.04188	RBM43
228310_at	down	-11.4272	-3.5144	ENAH
228320_x_at	down	-6.48442	-2.69698	CCDC64
228333_at	up	5.77829	2.53064	ZEB2
228334_x_at	down	-8.24846	-3.04412	CEP44
228346_at	up	7.4786	2.90277	ZNF844
228360_at	down	-15.0311	-3.90988	LYPD6B
228370_at	down	-27.5622	-4.78462
228381_at	down	-5.78916	-2.53335	ATF7IP2
228400_at	down	-11.7945	-3.56004	SHROOM3
228423_at	down	-8.49856	-3.08722	MAP9
228434_at	down	-7.31096	-2.87006	BTNL9
228455_at	down	-5.31454	-2.40995	RBM15
228461_at	down	-12.2458	-3.61422	SH3RF3
228462_at	down	-65.2494	-6.02789	IRX2
228478_at	up	11.2916	3.49718	SPPL2A
228488_at	down	-7.10457	-2.82875	TBC1D16
228496_s_at	up	14.8283	3.89028	CRIM1
228502_at	down	-11.9313	-3.57667	RPS6KA6
228503_at	down	-10.6243	-3.4093	RPS6KA6
228529_at	down	-9.92975	-3.31176	LSM8///NAA38
228531_at	up	76.7843	6.26274	SAMD9
228573_at	up	95.214	6.5731	ANTXR2
228600_x_at	up	9.52443	3.25163	FAM221A
228608_at	up	12.0531	3.59133	NALCN
228614_at	up	9.92988	3.31178	LINC00116
228618_at	up	8.94781	3.16153	PEAR1
228640_at	down	-11.8828	-3.5708	PCDH7
228642_at	down	-14.215	-3.82934	HOTAIRM1
228708_at	up	45.1544	5.4968	RAB27B
228716_at	down	-22.7102	-4.50527	THRB
228734_at	up	5.91751	2.56499	UBE2V2
228741_s_at	down	-5.62166	-2.491	HCN3
228752_at	down	-15.3325	-3.93852	CRACR2A
228820_at	down	-6.35387	-2.66764	XPNPEP3
228843_at	down	-10.0512	-3.3293	ARL10
228850_s_at	down	-59.6662	-5.89884	SLIT2
228863_at	down	-9.53453	-3.25316	PCDH17
228882_at	down	-27.6288	-4.7881	TUB
228906_at	up	10.4944	3.39154	TET1
228919_at	down	-13.4177	-3.74606	LOC105373316
228933_at	down	-10.1981	-3.35022	NHS
228946_at	up	14.0046	3.80783	INTU
228949_at	up	20.7125	4.37243	WLS
228950_s_at	up	8.45658	3.08007	WLS
228969_at	down	-13.828	-3.78952	AGR2
228974_at	up	42.0936	5.39553	ZNF677
229014_at	down	-11.4891	-3.5222	NR2F1-AS1
229057_at	down	-82.6853	-6.36956	SCN2A
229070_at	up	15.4174	3.94649	ADTRP
229120_s_at	down	-6.74692	-2.75423	CDC42SE1
229156_s_at	down	-16.2229	-4.01996	PRKAG2-AS1
229157_at	down	-15.856	-3.98696	PRKAG2-AS1
229169_at	up	12.8667	3.68557	CFAP70
229170_s_at	up	11.2012	3.48558	CFAP70
229205_at	up	17.2819	4.11119	ZNF793-AS1
229221_at	up	22.4602	4.4893	CD44
229222_at	down	-48.1087	-5.58823	ACSS3
229254_at	down	-20.3307	-4.34559	MFSD4
229286_at	down	-7.85327	-2.97329	MAGEE1
229294_at	down	-12.6404	-3.65997	JPH3
229302_at	down	-10.1835	-3.34816	TMEM178A
229347_at	down	-38.2214	-5.25631	MIR4458HG
229349_at	up	11.6197	3.53851	LIN28B
229400_at	down	-32.2517	-5.01131	HOXD10
229404_at	up	15.5871	3.96228	TWIST2
229435_at	up	12.823	3.68066	GLIS3
229441_at	up	8.69803	3.12069	PRSS23
229450_at	up	291.057	8.18516	IFIT3
229461_x_at	up	5.32814	2.41363	NEGR1
229485_x_at	down	-11.5469	-3.52943	SHISA3
229491_at	up	19.3964	4.27771	SLC9B2
229559_at	down	-10.8057	-3.43371	PPM1N
229584_at	up	14.6762	3.8754	LRRK2
229620_at	down	-13.809	-3.78754	SEPP1
229649_at	down	-14.1131	-3.81896	NRXN3
229661_at	down	-16.3734	-4.03329	SALL4
229667_s_at	down	-6.43438	-2.6858	HOXB8
229700_at	up	56.1512	5.81124	ZNF738
229794_at	up	21.647	4.4361	ZNF585A
229844_at	down	-8.60886	-3.10582	FOXP1
229880_at	up	6.9298	2.79281	RNASEH1
229930_at	down	-7.5741	-2.92107	LINC01315
230030_at	down	-33.2884	-5.05695	HS6ST2
230112_at	up	12.1849	3.60703	MARCH4
230121_at	up	29.7667	4.89563	SERTAD4-AS1
230130_at	down	-101.927	-6.67139	SLIT2
230175_s_at	up	10.7917	3.43185	ST3GAL6
230193_at	up	100.063	6.64477	WDR66
230250_at	up	5.51847	2.46427	PTPRB
230261_at	up	6.02502	2.59097	ST8SIA4
230264_s_at	up	7.15815	2.83959	AP1S2
230272_at	down	-8.28863	-3.05113	LINC00461
230280_at	down	-54.5662	-5.76993	TRIM9
230314_at	down	-5.28308	-2.40138
230356_at	down	-20.6832	-4.37039	NKX1-2
230441_at	down	-10.4211	-3.38144	PLEKHG4B
230487_at	up	6.07374	2.60259	C6orf99
230493_at	down	-8.66407	-3.11504	SHISA2
230551_at	down	-5.60892	-2.48772	KSR2
230552_at	up	28.9257	4.85428	LOC100134317///LOC284412
230559_x_at	down	-5.54602	-2.47145	FGD4
230574_at	up	15.5871	3.96228
230619_at	down	-9.72721	-3.28203	ARNT
230640_at	up	10.3861	3.37658	FMNL3
230643_at	down	-6.99743	-2.80682	WNT9A
230720_at	up	36.5505	5.19182	RNF182
230738_at	down	-7.56071	-2.91852
230746_s_at	up	68.9734	6.10797
230747_s_at	down	-12.1005	-3.597	TTC39C
230769_at	down	-8.91302	-3.15591	DENND2C
230785_at	up	16.375	4.03342	SALL3
230793_at	down	-7.56456	-2.91926	LRRC16A
230836_at	up	12.8484	3.68352	ST8SIA4
230896_at	down	-10.3399	-3.37015	BEND4
230913_at	down	-6.41279	-2.68095	ABCG1
230927_at	up	5.25719	2.39429
230964_at	down	-15.5948	-3.96299	FREM2
230968_at	down	-10.3123	-3.36629	HDAC9
231102_at	up	22.3261	4.48066	CROT
231120_x_at	up	8.02149	3.00387	PKIB
231131_at	down	-5.66537	-2.50217	FAM133A
231145_at	down	-11.5994	-3.53598	PAX9
231175_at	up	5.73522	2.51985	BEND6
231192_at	up	51.4826	5.68601	LPAR3
231233_at	down	-39.8843	-5.31775	PCAT6
231265_at	up	20.9394	4.38815	COX7B2
231270_at	up	6.38017	2.67359	CA13
231285_at	down	-5.24039	-2.38967
231292_at	down	-10.2163	-3.3528	EID3
231428_at	down	-5.5234	-2.46556
231597_x_at	down	-26.2961	-4.71678
231618_s_at	down	-20.7139	-4.37253	SUN3
231726_at	up	8.64619	3.11206	PCDHB14
231736_x_at	up	193.733	7.59792	MGST1
231785_at	down	-11.1264	-3.47591	NTF4
231786_at	down	-56.412	-5.81793	HOXA13
231849_at	up	64.9489	6.02123	KRT80
231850_x_at	down	-8.44667	-3.07838	CEP44
231867_at	down	-35.5972	-5.15369	TENM2
231872_at	up	6.30707	2.65697	LRRCC1
231899_at	up	11.3645	3.50646	ZC3H12C
231969_at	down	-20.9234	-4.38704	STOX2
231991_at	down	-11.7702	-3.55707	CCM2L
232035_at	down	-12.8044	-3.67857	HIST1H4H
232056_at	down	-17.4101	-4.12186	SCEL
232090_at	down	-92.6648	-6.53395	DNM3OS
232113_at	up	16.9057	4.07944
232126_at	down	-5.77208	-2.52909	COQ2
232164_s_at	down	-12.0227	-3.58769	EPPK1
232165_at	down	-10.191	-3.34923	EPPK1
232231_at	up	5.91811	2.56514	RUNX2
232283_at	down	-8.90346	-3.15437	LYSMD1
232300_at	up	5.51941	2.46451	ADIRF-AS1
232449_at	down	-12.4317	-3.63595	BCO2
232549_at	down	-12.8571	-3.68449	RBM11
232752_at	up	83.0015	6.37507	LOXL1-AS1
232994_s_at	up	6.22841	2.63886	ARHGEF28
233002_at	up	9.1524	3.19415	PPP4R4
233064_at	down	-12.1567	-3.60367	ZFR2
233070_at	up	8.37396	3.06591	ZNF197
233082_at	up	6.6122	2.72513	ZNF630
233092_s_at	down	-12.2487	-3.61455	LOC101060157
233364_s_at	up	6.40362	2.67889
233375_at	up	6.95976	2.79904	EFCAB2
233562_at	up	38.6785	5.27346	LINC00839
233589_x_at	up	9.87591	3.30391	TOR4A
233730_at	down	-15.2671	-3.93235	FAM135A
234173_s_at	up	13.9773	3.80501	NXF2///NXF2B
234219_at	up	9.88955	3.3059	LOC101928820
234317_s_at	down	-11.0903	-3.47123	STOX2
234970_at	down	-13.2957	-3.73289	TC2N
234994_at	up	82.2828	6.36252	TMEM200A
235017_s_at	down	-5.76683	-2.52778	CSRNP3
235018_at	down	-15.2176	-3.92767	CSRNP3
235019_at	up	14.8508	3.89247	CPM
235027_at	up	14.7661	3.88421	ZNF736
235046_at	up	13.3237	3.73592	INPP4B
235126_at	down	-5.66021	-2.50085	FLVCR1-AS1
235144_at	down	-24.4239	-4.61022	RASEF
235146_at	up	8.39924	3.07026	TMCC3
235165_at	down	-10.9578	-3.45388	PARD6B
235205_at	down	-6.0537	-2.59782	OXR1
235207_at	down	-8.27453	-3.04868	LOC105371743
235236_at	up	29.9132	4.90271	FAM196B
235244_at	down	-28.7021	-4.84308	CCDC58
235273_at	down	-10.2502	-3.35758	DYX1C1
235289_at	up	5.50541	2.46085	EIF5A2
235296_at	up	5.90534	2.56202	EIF5A2
235301_at	up	5.06337	2.3401	KIAA1324L
235324_at	up	6.46933	2.69362	SRSF3
235333_at	up	18.2682	4.19126	B4GALT6
235343_at	down	-6.0953	-2.6077	VASH2
235355_at	down	-35.1571	-5.13574	CSRNP3
235382_at	up	12.3504	3.62649	LVRN
235411_at	up	25.0762	4.64825	PGBD1
235473_at	up	6.46233	2.69205
235483_at	down	-5.08505	-2.34626	STX3
235486_at	up	16.3846	4.03427	KIAA1549L
235518_at	up	36.1321	5.17521	SLC8A1
235527_at	down	-5.84071	-2.54614	DLGAP1
235550_at	down	-8.5358	-3.09353	MAP9
235557_at	up	13.8673	3.79362	GPAT2
235564_at	up	5.18988	2.3757	ZNF117
235579_at	up	5.46982	2.45149	SCAF11
235587_at	down	-5.92427	-2.56664	PAXIP1-AS1
235683_at	down	-6.35403	-2.66767	SESN3
235690_at	up	7.83914	2.9707	ZNF594
235692_at	up	11.1876	3.48382	SH3KBP1
235700_at	down	-28.0804	-4.81149	CT45A1///CT45A10///CT45A2///CT45A3///CT45A4///CT45A5///CT45A6///CT45A7///CT45A8///CT45A9
235745_at	down	-5.61159	-2.48841	ERN1
235810_at	up	12.89	3.68818	ZNF182
235825_at	down	-9.21067	-3.20331	LOC101927330
235891_at	down	-9.6668	-3.27304	DNM3OS
235901_at	down	-6.32132	-2.66023
235940_at	up	41.3865	5.37109	C9orf64
235953_at	up	14.4474	3.85274	ZNF610
235970_at	up	5.12982	2.35891	LCORL
236033_at	down	-9.59948	-3.26296	ASB12
236081_at	down	-16.7424	-4.06543	SNCA
236090_at	up	5.71842	2.51562
236113_at	down	-19.0481	-4.25158
236118_at	down	-16.5576	-4.04942	GATA6-AS1
236128_at	up	7.00048	2.80745	ZNF91
236141_at	down	-34.2693	-5.09885	HAND2-AS1
236180_at	down	-10.3477	-3.37124
236243_at	up	9.10687	3.18695	ZCCHC6
236281_x_at	up	11.1477	3.47867	HTR7
236328_at	up	5.70864	2.51315	ZNF285
236331_at	up	8.34198	3.06039	CDKL2
236391_at	down	-8.75209	-3.12963
236423_at	down	-22.3885	-4.48468
236471_at	up	9.54676	3.25501	NFE2L3
236543_at	down	-32.071	-5.0032	CCSER1
236562_at	up	14.5725	3.86518	ZNF439
236635_at	up	15.7458	3.9769	ZNF667
236681_at	down	-6.31913	-2.65973	HOXD13
236741_at	down	-27.9323	-4.80386	WDR72
236765_at	up	8.66093	3.11452
236769_at	up	5.26115	2.39538	LOC158402
236782_at	up	17.081	4.09432	SAMD3
236840_at	up	17.8569	4.15841	C12orf56
236856_x_at	down	-11.2945	-3.49755	LOC105371220
236892_s_at	down	-62.2002	-5.95885	HOXB-AS3
236893_at	down	-19.7804	-4.306	HOXB-AS3
236920_at	up	170.283	7.41179	RHOXF2///RHOXF2B
236967_at	down	-6.15481	-2.62171	MNX1-AS1
236982_at	down	-7.35618	-2.87896
237054_at	down	-15.856	-3.98696	ENPP5
237086_at	down	-62.7645	-5.97188	FOXA1
237329_at	down	-7.65498	-2.9364	RBMS3-AS3
237465_at	down	-21.6372	-4.43544	USP53
237472_at	down	-7.92769	-2.9869	SOX1
237675_at	down	-6.87121	-2.78056	LINC01351
237737_at	down	-5.91473	-2.56431	ANKRD20A12P///LOC100289026///LOC101060632///LOC101927345///LOC102723799///LOC105369263///LOC105374447///LOC105379272
237771_s_at	up	9.79333	3.2918	LOC101927305
237856_at	down	-9.45379	-3.24089	RAP1GDS1
237939_at	down	-12.2979	-3.62034	EPHA5
237991_at	up	10.9369	3.45114
238005_s_at	up	5.81971	2.54095	SIN3A
238025_at	up	31.3233	4.96916	MLKL
238050_at	up	20.1255	4.33096	ANTXR2
238066_at	up	52.7133	5.72009	RBP7
238183_at	up	12.0071	3.58581
238228_at	down	-8.87587	-3.14989	COG3
238493_at	up	8.33233	3.05872	ZNF506
238529_at	down	-5.32814	-2.41363
238546_at	up	18.4214	4.20331	SLC8A1
238571_at	down	-12.4944	-3.64321	HOXA13
238573_at	down	-8.53832	-3.09395	OTUD7B
238593_at	down	-8.57259	-3.09973	C11orf80
238600_at	down	-8.21321	-3.03795	JAKMIP1
238614_x_at	up	5.11631	2.3551	ZNF430
238693_at	up	5.00518	2.32342	PHC3
238740_at	down	-8.58545	-3.10189	PTGES3L
238750_at	up	17.4201	4.12268	CCL28
238763_at	down	-12.8382	-3.68237	RBM20
238808_at	down	-26.7226	-4.73999	HOXA13
238846_at	up	5.95878	2.57502	TNFRSF11A
238888_at	down	-17.6386	-4.14067
238919_at	down	-64.0285	-6.00064	PCDH9
238927_at	down	-6.64421	-2.7321
238946_at	down	-7.28131	-2.8642
238962_at	up	6.99842	2.80703	ZNF681
238969_at	up	12.1162	3.59887	PQLC2L
239002_at	down	-11.5819	-3.53379	ASPM
239043_at	up	35.8662	5.16455	ZNF404
239108_at	up	22.2954	4.47868	FAR2
239142_at	up	9.92988	3.31178	RFESD
239146_at	down	-12.4624	-3.63951	CLDND1
239148_at	down	-43.7164	-5.4501	MARVELD3
239155_at	down	-33.3803	-5.06093	CXADR
239169_at	down	-6.49738	-2.69986	RDM1
239208_s_at	down	-22.9902	-4.52295	YBEY
239250_at	up	10.456	3.38626	ZNF542P
239260_at	down	-20.9109	-4.38618	CORIN
239261_s_at	down	-13.6721	-3.77317	CORIN
239294_at	up	18.7169	4.22627	PIK3CG
239367_at	up	18.2653	4.19103	BDNF
239381_at	down	-9.1635	-3.1959	KLK7
239443_at	up	29.1663	4.86623	PCDHB6
239515_at	up	8.97407	3.16576
239579_at	up	54.5057	5.76834	EPHX4
239615_at	down	-7.87835	-2.97789	SLC22A5
239669_at	down	-5.25541	-2.3938
239708_at	down	-6.55203	-2.71194
239738_at	down	-5.25272	-2.39306	DACH2
239752_at	down	-9.31419	-3.21943	CECR2
239763_at	up	8.30474	3.05393	LOC101060179///PRDM11
239764_at	down	-12.518	-3.64594	ITPR1-AS1
239802_at	down	-13.0681	-3.70798	SAP30L
239825_at	down	-23.1818	-4.53492
239913_at	up	63.5802	5.9905	SLC10A4
239934_x_at	down	-10.5881	-3.40438
239949_at	down	-14.6073	-3.86862	THNSL2
240259_at	down	-6.61354	-2.72542	FLRT2///LOC100506718
240309_at	down	-6.35202	-2.66722
240312_at	down	-6.54605	-2.71062	LOC389895
240365_at	down	-6.81069	-2.7678	MIR924HG
240407_at	up	5.05824	2.33864	LOC100126784
240528_s_at	up	5.92716	2.56734	EXOC4
240687_at	up	19.7327	4.30251	PASD1
240801_at	down	-10.3862	-3.37659	LINC01549
241014_at	down	-6.93873	-2.79467	FLG-AS1
241036_at	down	-15.17	-3.92315
241198_s_at	up	8.52868	3.09232	C11orf70
241224_x_at	up	102.488	6.67931	DSCR8
241396_at	down	-6.93873	-2.79467	NEDD4L
241426_at	down	-8.83475	-3.14319	CEP44
241431_at	down	-7.63421	-2.93248
241437_s_at	down	-12.148	-3.60265	EP400NL
241482_at	down	-5.08411	-2.346	EPHA1
241535_at	down	-36.1256	-5.17495	LOC101060391
241607_at	up	9.60721	3.26412	LOC730102
241652_x_at	down	-5.28745	-2.40257	LIN7A
241710_at	up	5.87661	2.55498	C1GALT1C1L
241752_at	up	7.57229	2.92073	SLC8A1
241765_at	up	8.39565	3.06964	CPM
241813_at	down	-9.63556	-3.26837	MBD1
241815_at	up	6.92298	2.79139
241835_at	up	5.44286	2.44437
241871_at	up	5.30744	2.40802	CAMK4
242002_at	down	-11.6284	-3.53957	NKAIN2
242005_at	up	66.4045	6.05321
242042_s_at	down	-6.38327	-2.6743	HAGLR
242053_at	down	-9.48754	-3.24603
242054_s_at	down	-57.7216	-5.85104	SIX3
242109_at	down	-12.1612	-3.60421
242255_at	down	-6.48879	-2.69795	WDR37
242270_at	down	-6.72575	-2.7497	ACP6
242292_at	down	-70.6165	-6.14193	FAM226A///FAM226B
242313_at	down	-12.2161	-3.61071	LOC728730
242323_at	down	-5.64151	-2.49608	CASP6///PLA2G12A
242348_at	down	-22.6717	-4.50282	FAM19A4
242414_at	down	-53.0201	-5.72847	QPRT
242517_at	down	-52.2893	-5.70844	KISS1R
242565_x_at	down	-10.9728	-3.45586	YBEY
242835_s_at	down	-12.0754	-3.594	LOC728730
242909_at	up	10.2179	3.35302
242915_at	up	5.7665	2.5277	ZNF682
242919_at	up	7.00358	2.80809	ZNF253
242931_at	up	36.1344	5.1753
242943_at	up	11.3373	3.503	ST8SIA4
242963_at	down	-5.07324	-2.34291	SGMS2
243000_at	up	6.04284	2.59523	CDK6
243018_at	up	14.9352	3.90065	BBOX1-AS1
243063_at	down	-5.85796	-2.5504
243174_at	down	-24.472	-4.61306
243175_at	down	-52.4678	-5.71336	UTS2B
243366_s_at	up	18.5453	4.21298	ITGA4
243440_at	down	-5.29979	-2.40594	SIX3-AS1
243446_at	down	-7.69803	-2.94449	AJUBA
243492_at	down	-5.82688	-2.54272	THEM4
243541_at	up	27.109	4.7607	IL31RA
243581_at	down	-21.5374	-4.42877	LOC100422526
243672_at	up	18.4286	4.20388	SALL3
243770_at	down	-5.94154	-2.57084	ZNF483
243790_at	up	25.9706	4.69881	ZNF585A
243812_at	down	-13.0256	-3.70328	IFT27
243824_at	up	5.03191	2.33111	LINC01410///LOC105379818
243880_at	down	-19.5305	-4.28765	GOSR2
243918_at	down	-19.7747	-4.30559
243924_at	up	5.56164	2.47551	LINC00665
244007_at	up	6.38141	2.67388	ZNF462
244080_at	down	-8.96377	-3.16411
244165_at	down	-7.51444	-2.90966	FAM208B
244241_x_at	down	-8.33561	-3.05929
244403_at	down	-14.9286	-3.90001	CRB1
244406_at	up	43.2503	5.43464	ZNF625///ZNF625-ZNF20
244424_at	down	-28.5235	-4.83408	LOC439938
244503_at	up	8.38868	3.06844
244523_at	down	-14.1643	-3.82419	MMD
244552_at	up	22.3679	4.48336	ZNF788
244644_at	up	43.4095	5.43994	FAM9C
244734_at	down	-34.3836	-5.10365	MTHFSD
244740_at	up	6.14369	2.61911
244741_s_at	up	26.2533	4.71442	ZNF667-AS1
244743_x_at	up	10.0448	3.32837	ZNF138
244745_at	up	9.14077	3.19231	RERG
244879_at	down	-7.68931	-2.94285
266_s_at	down	-10.0586	-3.33035	CD24
33322_i_at	down	-23.1527	-4.53311	SFN
33323_r_at	down	-32.5456	-5.02439	SFN
33767_at	down	-19.8445	-4.31067	NEFH
35148_at	down	-15.5019	-3.95438	TJP3
36030_at	up	10.5574	3.40019	IFFO1
37117_at	down	-44.4153	-5.47298	ARHGAP8///PRR5-ARHGAP8
39729_at	down	-778.733	-9.60498	PRDX2
41577_at	down	-5.96481	-2.57648	PPP1R16B
44702_at	up	8.35253	3.06221	SYDE1
44790_s_at	down	-7.64741	-2.93497	KIAA0226L
60474_at	up	19.7182	4.30146	FERMT1
76897_s_at	up	9.96672	3.31712	FKBP15
